# Supplementary material for: Comparative proteomics of a model MCF10A-KRasG12V cell line reveals a distinct molecular signature of the KRasG12V cell surface
Source: Oncotarget. 2016 Nov 24;7(52):86948–71. doi: 10.18632/oncotarget.13566 (PMC5341332; doi:10.18632/oncotarget.13566)
Supplement: Supplementary file 2 [file oncotarget-07-86948-s002.xlsx]

## Sheet: Table S-1
Table S1 (A). N-glycosylated proteins identified on the surface of MCF10A-KRASG12V cells using targeted CSC proteomics.											Table S1 (B). N-glycosylated peptide identifications in MCF10A-KRASG12V cells using semitryptic database search and manually validated MS2 spectra containing NXST N-glycosylation AA motif.
Ref #1	Acc #2	Gene	Protein	# AA3	# PSMs4	CSPA5	CD6				Confidence	Sequence	# PSMs	Acc #	Modifications	ΔCn	q-Value	PEP	XCorr	Charge	MH+ [Da]	ΔM [ppm]	RT [min]	# Missed Cleavages
4F2_HUMAN	P08195	SLC3A2	4F2 cell-surface antigen heavy chain OS	630	145	yes	N/A				High	InTTADEKDPTNPFR	16	O14672	N2(Asn->Asp)	0	0	0.004351	3.68231	3	1719.81	-2.89949	33.061	1
5NTD_HUMAN	P21589	NT5E	5'-nucleotidase OS	574	114	yes	CD73				High	GPEcSQnYTTPSGVIK	5	O14786	C4(Carbamidomethyl); N7(Asn->Asp)	0	0	3.437e-06	5.21775	2	1738.8	0.65161	30.2624	0
ADCY3_HUMAN	O60266	ADCY3	Adenylate cyclase type 3 OS	1144	18	yes	N/A				High	ScVAVTSAQPQnmSR	18	O15031	C2(Carbamidomethyl); N12(Asn->Asp); M13(Oxidation)	0	0	6.181e-07	5.21515	2	1652.74	1.24692	19.3689	0
ADCY9_HUMAN	O60503	ADCY9	Adenylate cyclase type 9 OS	1353	12	yes	N/A				High	TEAGAFEYVPDPTFEnFTGGVK	16	O15031	N16(Asn->Asp)	0	0	3.049e-05	4.32689	3	2377.09	2.42833	60.4613	0
APMAP_HUMAN	Q9HDC9	APMAP	Adipocyte plasma membrane-associated protein OS	416	2	yes	N/A				High	GGLnLTAVTVAAEnNHTVAFLGTSDGR	2	O15031	N4(Asn->Asp); N14(Asn->Asp)	0	0	0.0005631	4.03135	3	2687.33	-0.136152	59.8485	0
AMPN_HUMAN	P15144	ANPEP	Aminopeptidase N OS	967	383	yes	CD13				High	LSHDAnETLPLHLYVK	13	O15031	N6(Asn->Asp)	0	0	0.0003942	3.43604	3	1850.96	0.0375843	47.2002	0
AREG_HUMAN	P15514	AREG	Amphiregulin OS	252	28	yes	N/A				High	SInVTGQGFSLIQR	4	O15031	N3(Asn->Asp)	0	0.0004411	0.00778	3.84758	2	1520.8	-1.59679	49.5385	0
ANGL4_HUMAN	Q9BY76	ANGPTL4	Angiopoietin-related protein 4 OS	406	26	yes	N/A				High	ncSFQPER	2	O15031	N1(Asn->Asp); C2(Carbamidomethyl)	0	0.00087	0.0286	2.4859	2	1038.43	-0.00529465	17.8218	0
ANO6_HUMAN	Q4KMQ2	ANO6	Anoctamin-6 OS	910	15	yes	N/A				High	ALSnISLR	12	O15031	N4(Asn->Asp)	0	0.001549	0.03694	2.33872	2	874.5	1.06736	33.0218	0
ANTR1_HUMAN	Q9H6X2	ANTXR1	Anthrax toxin receptor 1 OS	564	7	yes	N/A				High	QSQFLnVTATEDYVDPVTnQTK	1	O15118	N6(Asn->Asp); N19(Asn->Asp)	0	0	0.0007065	4.13855	3	2500.17	-0.468525	51.2635	0
ATRN_HUMAN	O75882	ATRN	Attractin OS	1429	11	yes	N/A				High	IAVISDmAFQnLTSLER	1	O43155	M7(Oxidation); N11(Asn->Asp)	0	0.00087	0.03343	3.18157	2	1924.96	-2.2189	63.2024	0
ATG9A_HUMAN	Q7Z3C6	ATG9A	Autophagy-related protein 9A OS	839	6	yes	N/A				High	QYnSTGDYR	4	O43657	N3(Asn->Asp)	0	0.002908	0.05401	2.40276	2	1104.46	0.459135	13.3176	0
BASI_HUMAN	P35613	BSG	Basigin OS	385	125	yes	CD147				High	IDnLTGELSTSER	11	O60245	N3(Asn->Asp)	0	0	3.767e-06	4.70063	2	1435.69	-0.133547	35.3801	0
BST2_HUMAN	Q10589	BST2	Bone marrow stromal antigen 2 OS	180	25	yes	CD317				High	EHDLPmVALEQmQGFNPGLnGTDR	15	O60266	M6(Oxidation); M12(Oxidation); N20(Asn->Asp)	0	0	2.385e-08	6.53473	3	2702.22	0.280216	46.6188	0
BT2A1_HUMAN	Q7KYR7	BTN2A1	Butyrophilin subfamily 2 member A1 OS	527	2	yes	N/A				High	EHDLPmVALEQmQGFnPGLnGTDR	3	O60266	M6(Oxidation); M12(Oxidation); N16(Asn->Asp); N20(Asn->Asp)	0	0	4.951e-09	6.04131	3	2703.21	4.34162	46.5706	0
CAD13_HUMAN	P55290	CDH13	Cadherin-13 OS	713	30	yes	N/A				High	VLEAVnGTDAR	1	O60487	N6(Asn->Asp)	0	0.000618	0.01073	3.42064	2	1145.58	-0.743973	22.3385	0
CADH2_HUMAN	P19022	CDH2	Cadherin-2 OS	906	5	yes	CD325				High	GDSSnLTATAR	9	O60503	N5(Asn->Asp)	0	0	0.0002655	3.78218	2	1093.51	-0.154439	14.5296	0
CADH4_HUMAN	P55283	CDH4	Cadherin-4 OS	916	2	yes	N/A				High	NPcnSSVPR	3	O60503	C3(Carbamidomethyl); N4(Asn->Asp)	0	0.0007177	0.02507	2.42906	2	1031.46	-0.655958	12.9229	0
MPRD_HUMAN	P20645	M6PR	Cation-dependent mannose-6-phosphate receptor OS	277	4	yes	N/A				High	LLGPDKnLTER	1	O60779	N7(Asn->Asp)	0	0.005032	0.08732	1.33993	3	1256.68	-0.351016	29.8071	1
MPRI_HUMAN	P11717	IGF2R	Cation-independent mannose-6-phosphate receptor OS	2491	16	yes	CD222				High	GIcnSSDVR	11	O75882	C3(Carbamidomethyl); N4(Asn->Asp)	0	0.0004411	0.007265	2.83342	2	1008.44	-0.621521	14.5533	0
CD109_HUMAN	Q6YHK3	CD109	CD109 antigen OS	1445	131	yes	CD109				High	EIFVAnGTQGK	14	O95297	N6(Asn->Asp)	0	0	0.001502	3.60991	2	1164.59	0.470714	25.5953	0
CD166_HUMAN	Q13740	ALCAM	CD166 antigen OS	583	74	yes	CD166				High	DYYPInESLASLPLR	6	O96005	N6(Asn->Asp)	0	0	0.00118	3.63193	2	1751.89	2.06758	60.3104	0
CD276_HUMAN	Q5ZPR3	CD276	CD276 antigen OS	534	86	yes	CD276				High	DSLSInATNIK	13	P00533	N6(Asn->Asp)	0	0	0.002343	3.84956	2	1176.61	0.0493555	36.3776	0
CD44_HUMAN	P16070	CD44	CD44 antigen OS	742	85	yes	CD44				High	EnSTDYLYPEQLK	9	P00749	N2(Asn->Asp)	0	0	0.0001808	4.15988	2	1600.74	0.897111	40.5691	0
CD59_HUMAN	P13987	CD59	CD59 glycoprotein OS	128	535	yes	CD59				High	FVGTPEVnQTTLYQR	15	P01033	N8(Asn->Asp)	0	0	2.387e-06	4.38724	2	1753.87	-0.383021	38.7279	0
CD70_HUMAN	P32970	CD70	CD70 antigen OS	193	18	yes	CD70				High	DQcIVDDITYNVnDTFHK	8	P02751	C3(Carbamidomethyl); N13(Asn->Asp)	0	0	0.002039	2.70446	3	2197.98	2.84424	55.0034	0
CD97_HUMAN	P48960	CD97	CD97 antigen OS	835	66	yes	CD97				High	DFEDLYTPVnGSIVIVR	11	P02786	N10(Asn->Asp)	0	0	1.654e-07	5.60532	2	1937.99	2.18081	59.2537	0
CADM3_HUMAN	Q8N126	CADM3	Cell adhesion molecule 3 OS	398	20	yes	N/A				High	QNnGAFnETLFR	11	P02786	N3(Asn->Asp); N7(Asn->Asp)	0	0.0007177	0.02247	2.597	2	1412.65	0.653972	45.3467	0
MUC18_HUMAN	P43121	MCAM	Cell surface glycoprotein MUC18 OS	646	27	yes	CD146				High	GEnFTETDVK	25	P04156	N3(Asn->Asp)	0	0	0.002872	3.47742	2	1140.5	-0.888291	24.8824	0
CLDN1_HUMAN	Q9NY35	CLDND1	Claudin domain-containing protein 1 OS	253	2	yes	N/A				High	LAVQFTnLTmDTEIR	26	P05026	N7(Asn->Asp); M10(Oxidation)	0	0	0.0002817	4.73226	2	1768.88	-0.387259	52.2223	0
CLPT1_HUMAN	O96005	CLPTM1	Cleft lip and palate transmembrane protein 1 OS	669	6	yes	N/A				High	PKPPKnESLETYPVmK	13	P05026	N6(Asn->Asp); M15(Oxidation)	0	0	0.004231	4.24782	3	1874.96	1.09079	28.1888	1
DAF_HUMAN	P08174	CD55	Complement decay-accelerating factor OS	381	22	yes	CD55				High	PKPPKnESLETYPVMK	2	P05026	N6(Asn->Asp)	0	0.000618	0.0118	2.30071	3	1858.96	0.269092	32.0553	1
CDCP1_HUMAN	Q9H5V8	CDCP1	CUB domain-containing protein 1 OS	836	133	yes	CD318				High	DHHGAnFScR	16	P05362	N6(Asn->Asp); C9(Carbamidomethyl)	0	0	0.0003944	4.09387	3	1201.48	-1.21127	12.3556	0
CLMP_HUMAN	Q9H6B4	CLMP	CXADR-like membrane protein OS	373	32	yes	N/A				High	DHHGAnFSCR	14	P05362	N6(Asn->Asp)	0	0	0.002668	3.37133	3	1144.46	-1.23609	11.5168	0
DSG2_HUMAN	Q14126	DSG2	Desmoglein-2 OS	1118	100	yes	N/A				High	LNPTVTYGnDSFSAK	20	P05362	N9(Asn->Asp)	0	0	0.001138	3.31009	2	1614.77	1.46651	35.5283	0
DCBD2_HUMAN	Q96PD2	DCBLD2	Discoidin, CUB and LCCL domain-containing protein 2 OS	775	5	yes	N/A				High	AnLTVVLLR	14	P05362	N2(Asn->Asp)	0	0	0.004576	2.85543	2	999.62	-0.202943	49.9881	0
ADA10_HUMAN	O14672	ADAM10	Disintegrin and metalloproteinase domain-containing protein 10 OS	748	16	yes	CD156c				High	NPcTSEQncTSPFSYK	33	P05556	C3(Carbamidomethyl); N8(Asn->Asp); C9(Carbamidomethyl)	0	0	6.463e-06	5.49755	2	1920.77	-1.99825	31.616	0
ADA15_HUMAN	Q13444	ADAM15	Disintegrin and metalloproteinase domain-containing protein 15 OS	863	15	yes	N/A				High	PcTSEQncTSPFSYK	7	P05556	C2(Carbamidomethyl); N7(Asn->Asp); C8(Carbamidomethyl)	0	0	8.615e-07	5.1526	2	1806.73	-0.186459	31.1176	0
DAG1_HUMAN	Q14118	DAG1	Dystroglycan OS	895	11	yes	N/A				High	TSEQncTSPFSYK	5	P05556	N5(Asn->Asp); C6(Carbamidomethyl)	0	0	0.0001186	4.59114	2	1549.65	-0.894099	29.437	0
EMR2_HUMAN	Q9UHX3	EMR2	EGF-like module-containing mucin-like hormone receptor-like 2 OS	823	4	yes	CD312				High	cHEGnGTFEcGAcR	34	P05556	C1(Carbamidomethyl); N5(Asn->Asp); C10(Carbamidomethyl); C13(Carbamidomethyl)	0	0	0.0003516	4.42978	3	1655.6	0.0575396	19.1999	0
EMB_HUMAN	Q6PCB8	EMB	Embigin OS	327	10	yes	N/A				High	NPcTSEQncTSPF	12	P05556	C3(Carbamidomethyl); N8(Asn->Asp); C9(Carbamidomethyl)	0	0	0.001483	4.21738	2	1542.59	2.18877	29.2437	0
EPCR_HUMAN	Q9UNN8	PROCR	Endothelial protein C receptor OS	238	20	yes	CD201				High	TnSTFLQEGmPTSAR	7	P05556	N2(Asn->Asp); M10(Oxidation)	0	0	0.001572	4.06642	2	1656.75	-1.31824	30.0233	0
EPHA2_HUMAN	P29317	EPHA2	Ephrin type-A receptor 2 OS	976	16	yes	N/A				High	DTcTQEcSYFnITK	23	P05556	C3(Carbamidomethyl); C7(Carbamidomethyl); N11(Asn->Asp)	0	0	0.0007743	4.04599	2	1767.72	0.589253	40.1338	0
EFNB1_HUMAN	P98172	EFNB1	Ephrin-B1 OS	346	7	yes	N/A				High	KDTcTQEcSYFnITK	25	P05556	C4(Carbamidomethyl); C8(Carbamidomethyl); N12(Asn->Asp)	0	0	9.411e-05	4.03137	3	1895.82	0.961247	37.9229	1
EFNB2_HUMAN	P52799	EFNB2	Ephrin-B2 OS	333	6	yes	N/A				High	nGVnGTGEnGR	34	P05556	N1(Asn->Asp); N4(Asn->Asp); N9(Asn->Asp)	0	0	0.000518	3.96978	2	1077.44	-0.562549	0.03472	0
EGFR_HUMAN	P00533	EGFR	Epidermal growth factor receptor OS	1210	13	yes	N/A				High	KEnSSEIcSNNGEcVcGQ	9	P05556	N3(Asn->Asp); C8(Carbamidomethyl); C14(Carbamidomethyl); C16(Carbamidomethyl)	0	0	0.004043	3.92299	3	2072.8	0.336468	19.3328	1
EMP1_HUMAN	P54849	EMP1	Epithelial membrane protein 1 OS	157	14	yes	N/A				High	SAVGTLSAnSSN	11	P05556	N9(Asn->Asp)	0	0	0.0006352	3.73	2	1108.51	1.14546	20.3214	0
S29A1_HUMAN	Q99808	SLC29A1	Equilibrative nucleoside transporter 1 OS	456	27	yes	N/A				High	nGVnGTGENGR	6	P05556	N1(Asn->Asp); N4(Asn->Asp)	0	0	0.003005	3.09346	2	1076.46	0.350833	1.09587	0
FINC_HUMAN	P02751	FN1	Fibronectin OS	2386	8	yes	N/A				High	KEnSSEIcSN	5	P05556	N3(Asn->Asp); C8(Carbamidomethyl)	0	0.0007177	0.02426	2.86372	2	1168.48	-0.536046	0.08548	1
LG3BP_HUMAN	Q08380	LGALS3BP	Galectin-3-binding protein OS	585	6	yes	N/A				High	SAVGTLSAnSSNVIQ	1	P05556	N9(Asn->Asp)	0	0.005623	0.1018	2.99198	2	1448.73	1.88039	37.137	0
GGT5_HUMAN	P36269	GGT5	Gamma-glutamyltransferase 5 OS	586	2	yes	N/A				High	HnLTITQGK	14	P06213	N2(Asn->Asp)	0	0	0.00334	2.95969	2	1012.54	-1.13978	16.7986	0
GPC1_HUMAN	P35052	GPC1	Glypican-1 OS	558	5	yes	N/A				High	TAADTTGLQPILNQFTPAnISR	29	P06756	N13(Asn->Asp)	0	0	0.0008458	6.54793	3	2330.2	1.38708	61.0691	0
GOLM1_HUMAN	Q8NBJ4	GOLM1	Golgi membrane protein 1 OS	401	9	yes	N/A				High	ISSLQTTEKnDTVAGQGER	30	P06756	N10(Asn->Asp)	0	0	1.178e-05	5.92669	3	2034.99	0.0714533	23.9959	1
GP126_HUMAN	Q86SQ4	GPR126	G-protein coupled receptor 126 OS	1221	5	yes	N/A				High	TAADTTGLQPILnQFTPAnISR	2	P06756	N13(Asn->Asp); N19(Asn->Asp)	0	0	3.397e-06	4.34862	3	2331.18	-0.423155	55.2758	0
GPR64_HUMAN	Q8IZP9	GPR64	G-protein coupled receptor 64 OS	1017	12	yes	N/A				High	AnTTQPGIVEGGQVLK	18	P06756	N2(Asn->Asp)	0	0	8.008e-05	4.12385	2	1612.85	-0.0655949	34.4505	0
CTR1_HUMAN	P30825	SLC7A1	High affinity cationic amino acid transporter 1 OS	629	42	yes	N/A				High	NLPIEDITnSTLVTTN	7	P06756	N9(Asn->Asp)	0	0.0007177	0.01307	3.01077	2	1745.88	0.490231	56.5092	0
1A26_HUMAN	P30450	HLA-A	HLA class I histocompatibility antigen, A-26 alpha chain OS	365	44	yes	N/A				High	GFQWVTGDNnTSYSR	36	P07204	N10(Asn->Asp)	0	0	1.408e-05	3.98959	2	1732.76	-0.0324256	41.7556	0
1B15_HUMAN	P30464	HLA-B	HLA class I histocompatibility antigen, B-15 alpha chain OS	362	24	yes	N/A				High	LSDTTSQSnSTAK	6	P07942	N9(Asn->Asp)	0	0.0007177	0.02336	3.15514	2	1340.62	1.33898	8.62353	0
HYOU1_HUMAN	Q9Y4L1	HYOU1	Hypoxia up-regulated protein 1 OS	999	6	yes	N/A				High	TnASVPSIPLDVLSASnSSSQLIVK	11	P08069	N2(Asn->Asp); N17(Asn->Asp)	0	0	0.002829	4.68214	3	2529.34	4.72515	64.4052	0
PTK7_HUMAN	Q13308	PTK7	Inactive tyrosine-protein kinase 7 OS	1070	37	yes	N/A				High	DVmQVAnTTmSSR	2	P08069	M3(Oxidation); N7(Asn->Asp); M10(Oxidation)	0	0.0004411	0.007632	2.99057	2	1472.64	3.90979	18.6693	0
INSR_HUMAN	P06213	INSR	Insulin receptor OS	1382	14	yes	CD220				High	GSQWSDIEEFcnR	22	P08174	C11(Carbamidomethyl); N12(Asn->Asp)	0	0	0.0001069	4.77017	2	1628.66	0.0547383	45.874	0
IGF1R_HUMAN	P08069	IGF1R	Insulin-like growth factor 1 receptor OS	1367	13	yes	CD221				High	SLVTQYLnATGNR	43	P08195	N8(Asn->Asp)	0	0	0.0001723	4.99735	2	1437.74	2.6645	46.9529	0
ITA1_HUMAN	P56199	ITGA1	Integrin alpha-1 OS	1179	52	yes	CD49a				High	LLIAGTnSSDLQQILSLLESNK	10	P08195	N7(Asn->Asp)	0	0	0.0001221	4.50854	3	2358.28	0.592302	78.7207	0
ITA2_HUMAN	P17301	ITGA2	Integrin alpha-2 OS	1181	62	yes	CD49b				High	EAPVmLWDESSFPDIPGAVSAnmTVK	16	P08195	M5(Oxidation); N22(Asn->Asp); M23(Oxidation)	0	0	0.0008016	4.49841	3	2824.31	1.54213	61.5855	0
ITA3_HUMAN	P26006	ITGA3	Integrin alpha-3 OS	1051	154	yes	CD49c				High	DASSFLAEWQnITK	28	P08195	N11(Asn->Asp)	0	0	5.696e-06	4.49326	2	1610.77	1.33531	63.6202	0
ITA4_HUMAN	P13612	ITGA4	Integrin alpha-4 OS	1032	8	yes	CD49d				High	LVTQYLnATGNR	16	P08195	N7(Asn->Asp)	0	0	0.0001518	4.05694	2	1350.7	-0.65323	36.2627	0
ITA5_HUMAN	P08648	ITGA5	Integrin alpha-5 OS	1049	299	yes	CD49e				High	VTQYLnATGNR	11	P08195	N6(Asn->Asp)	0	0	0.0001222	3.9904	2	1237.62	1.8221	48.4485	0
ITA6_HUMAN	P23229	ITGA6	Integrin alpha-6 OS	1130	32	yes	CD49f				High	LVTQYLnATGnR	1	P08195	N7(Asn->Asp); N11(Asn->Asp)	0	0	0.000195	3.55155	2	1351.68	-2.73522	35.5354	0
ITAV_HUMAN	P06756	ITGAV	Integrin alpha-V OS	1048	86	yes	CD51				High	LAEWQnITK	16	P08195	N6(Asn->Asp)	0	0.000618	0.008527	3.50698	2	1103.57	0.747488	37.3152	0
ITB1_HUMAN	P05556	ITGB1	Integrin beta-1 OS	798	212	yes	CD29				High	TQYLnATGNR	2	P08195	N5(Asn->Asp)	0	0.000618	0.01189	2.75068	2	1138.55	-0.32485	47.3485	0
ITB4_HUMAN	P16144	ITGB4	Integrin beta-4 OS	1822	11	yes	CD104				High	LLIAGTnSSDLQQIL	2	P08195	N7(Asn->Asp)	0	0.0007177	0.02619	3.294	2	1586.86	0.49165	60.3546	0
ITB5_HUMAN	P18084	ITGB5	Integrin beta-5 OS	799	4	yes	N/A				High	EIAnATAKPEDR	6	P08473	N4(Asn->Asp)	0	0.004475	0.07831	1.90123	3	1315.65	-0.748653	13.5796	0
ICAM1_HUMAN	P05362	ICAM1	Intercellular adhesion molecule 1 OS	532	64	yes	CD54				High	TEKEPLSDPVGTcYLSTDnFTR	16	P08648	C13(Carbamidomethyl); N19(Asn->Asp)	0	0	0.0006261	6.3138	3	2531.17	4.80584	47.8844	1
INGR1_HUMAN	P15260	IFNGR1	Interferon gamma receptor 1 OS	489	2	yes	CD119				High	GnLTYGYVTILnGSDIR	37	P08648	N2(Asn->Asp); N12(Asn->Asp)	0	0	3.259e-07	5.39588	2	1857.93	1.4217	58.0604	0
IL1AP_HUMAN	Q9NPH3	IL1RAP	Interleukin-1 receptor accessory protein OS	570	2	yes	N/A				High	HPGnFSSLScDYFAVnQSR	27	P08648	N4(Asn->Asp); C10(Carbamidomethyl); N16(Asn->Asp)	0	0	1.043e-05	5.13064	3	2187.94	0.316149	48.0378	0
IL18R_HUMAN	Q13478	IL18R1	Interleukin-18 receptor 1 OS	541	4	yes	CD218a				High	NLnnSQSDVVSFR	70	P08648	N3(Asn->Asp); N4(Asn->Asp)	0	0	7.31e-05	4.77088	2	1481.69	1.78536	34.3646	0
IL6RB_HUMAN	P40189	IL6ST	Interleukin-6 receptor subunit beta OS	918	3	yes	CD130				High	EPLSDPVGTcYLSTDnFTR	21	P08648	C10(Carbamidomethyl); N16(Asn->Asp)	0	0	0.0004929	4.42605	3	2172.98	0.293179	49.431	0
KIRR1_HUMAN	Q96J84	KIRREL	Kin of IRRE-like protein 1 OS	757	2	yes	N/A				High	LnNSQSDVVSFR	9	P08648	N2(Asn->Asp)	0	0	0.001574	3.70904	2	1366.66	-0.231128	31.4339	0
LAMB1_HUMAN	P07942	LAMB1	Laminin subunit beta-1 OS	1786	6	yes	N/A				High	NLnNSQSDVVSFR	75	P08648	N4(Asn->Asp)	0	0	0.0003117	3.55551	2	1480.7	0.967014	34.1743	0
LAMC1_HUMAN	P11047	LAMC1	Laminin subunit gamma-1 OS	1609	8	yes	N/A				High	LSPIHIALnF	3	P08648	N9(Asn->Asp)	0	0	0.003156	2.76402	2	1125.63	1.28298	62.3845	0
CD47_HUMAN	Q08722	CD47	Leukocyte surface antigen CD47 OS	323	24	yes	CD47				High	VTGLncTTNHPINPK	15	P08648	N5(Asn->Asp); C6(Carbamidomethyl)	0	0.0002287	0.006581	1.5634	3	1666.82	0.817705	24.733	0
LFA3_HUMAN	P19256	CD58	Lymphocyte function-associated antigen 3 OS	250	2	yes	CD58				High	NALnLTFH	16	P08648	N4(Asn->Asp)	0	0.0007177	0.02471	2.25467	2	930.468	0.280485	41.6565	0
SCRB2_HUMAN	Q14108	SCARB2	Lysosome membrane protein 2 OS	478	2	yes	N/A				High	VTILnGSDIR	8	P08648	N5(Asn->Asp)	0	0.002338	0.045	3.33158	2	1088.59	-0.350378	37.8042	0
LAMP1_HUMAN	P11279	LAMP1	Lysosome-associated membrane glycoprotein 1 OS	417	41	yes	CD107a				High	AnTSQPGVLQGGAVYLCPWGASPTQCTPIEFDSK	1	P08648	N2(Asn->Asp)	0	0.002908	0.0548	2.51722	3	3523.64	-1.90912	64.2978	0
PRIO_HUMAN	P04156	PRNP	Major prion protein OS	253	25	yes	CD230				High	LSTDnFTR	1	P08648	N5(Asn->Asp)	0	0.007159	0.1262	1.90075	2	954.453	-0.119459	26.4165	0
MCP_HUMAN	P15529	CD46	Membrane cofactor protein OS	392	42	yes	CD46				High	HRPTAGAFnHSDLDAELR	2	P09758	N9(Asn->Asp)	0	0	0.002162	3.85881	3	2007.96	0.492646	35.9483	0
TIMP1_HUMAN	P01033	TIMP1	Metalloproteinase inhibitor 1 OS	207	15	yes	N/A				High	VAAAnVSVTQPESTGDPnNmTLLAEEAR	8	P11047	N5(Asn->Asp); N18(Asn->Asp); M20(Oxidation)	0	0	2.592e-06	4.83819	3	2903.35	-1.13492	41.3003	0
MICA_HUMAN	Q29983	MICA	MHC class I polypeptide-related sequence A OS	383	22	yes	N/A				High	VIEEFYnQTWVHR	10	P11166	N7(Asn->Asp)	0	0	0.002389	1.84801	3	1721.83	0.515972	46.5792	0
MPZL1_HUMAN	O95297	MPZL1	Myelin protein zero-like protein 1 OS	269	14	yes	N/A				High	nmTFDLPSDATVVLnR	17	P11279	N1(Asn->Asp); M2(Oxidation); N15(Asn->Asp)	0	0	4.03e-06	5.14619	2	1810.85	-0.279305	53.9803	0
PVRL1_HUMAN	Q15223	PVRL1	Nectin-1 OS	517	7	yes	CD111				High	EnTSDPSLVIAFGR	11	P11279	N2(Asn->Asp)	0	0	0.002738	4.60413	2	1506.75	1.32318	48.5123	0
NEO1_HUMAN	Q92859	NEO1	Neogenin OS	1461	17	yes	N/A				High	SGPKnmTFDLPSDATVVLnR	13	P11279	N5(Asn->Asp); M6(Oxidation); N19(Asn->Asp)	0	0	0.0006978	4.01279	3	2180.06	2.3343	50.8069	1
NEP_HUMAN	P08473	MME	Neprilysin OS	750	6	yes	CD10				High	AAcAVKPQEVQmVnGTITnPINGK	15	P11717	C3(Carbamidomethyl); M12(Oxidation); N14(Asn->Asp); N19(Asn->Asp)	0	0.000618	0.01015	4.12413	3	2558.26	1.11117	38.1628	0
NRP1_HUMAN	O14786	NRP1	Neuropilin-1 OS	923	5	yes	CD304				High	DPNSGFVFNLNPLnSSQGYnVSGIGK	1	P11717	N14(Asn->Asp); N20(Asn->Asp)	0	0.0007177	0.02398	4.54774	3	2727.3	3.84732	63.4899	0
NPTN_HUMAN	Q9Y639	NPTN	Neuroplastin OS	398	59	yes	N/A				High	TRPVVIVDASLSHPESVnR	8	P13612	N18(Asn->Asp)	0	0	2.892e-05	4.75456	3	2077.11	0.967569	38.7349	0
NTR1_HUMAN	P30989	NTSR1	Neurotensin receptor type 1 OS	418	4	yes	N/A				High	VnVTVEDER	23	P13726	N2(Asn->Asp)	0	0	0.001136	4.20859	2	1061.51	0.494491	21.2469	0
SATT_HUMAN	P43007	SLC1A4	Neutral amino acid transporter A OS	532	19	yes	N/A				High	RnNTFLSLR	18	P13726	N2(Asn->Asp)	0	0.000618	0.01015	3.42944	2	1121.61	2.74002	36.7964	1
AAAT_HUMAN	Q15758	SLC1A5	Neutral amino acid transporter B(0) OS	541	4	yes	N/A				High	TAVncSSDFDAcLITK	535	P13987	N4(Asn->Asp); C5(Carbamidomethyl); C12(Carbamidomethyl)	0	0	9.261e-07	5.84905	2	1802.8	0.959834	42.8699	0
OSMR_HUMAN	Q99650	OSMR	Oncostatin-M-specific receptor subunit beta OS	979	15	yes	N/A				High	PEDPNWnVTEFHTTPK	2	P15144	N7(Asn->Asp)	0	0	7.661e-06	5.07878	3	1912.87	-1.50349	48.377	0
PLXB2_HUMAN	O15031	PLXNB2	Plexin-B2 OS	1838	67	yes	N/A				High	GPSTPLPEDPnWnVTEFHTTPK	5	P15144	N11(Asn->Asp); N13(Asn->Asp)	0	0	0.0001226	4.74519	3	2466.15	0.605327	50.2847	0
PVR_HUMAN	P15151	PVR	Poliovirus receptor OS	417	7	yes	CD155				High	GPSTPLPEDPNWnVTEFHTTPK	57	P15144	N13(Asn->Asp)	0	0	7.5e-05	4.64182	3	2465.16	-1.17416	49.4553	0
PCYOX_HUMAN	Q9UHG3	PCYOX1	Prenylcysteine oxidase 1 OS	505	2	yes	N/A				High	KLnYTLSQGHR	33	P15144	N3(Asn->Asp)	0	0	1.223e-05	4.53712	3	1317.69	-0.898792	22.6118	1
LRP1_HUMAN	Q07954	LRP1	Prolow-density lipoprotein receptor-related protein 1 OS	4544	21	yes	CD91				High	PNWnVTEFHTTPK	24	P15144	N4(Asn->Asp)	0	0	7.243e-05	4.46931	3	1571.75	-2.0981	39.0299	0
FPRP_HUMAN	Q9P2B2	PTGFRN	Prostaglandin F2 receptor negative regulator OS	879	51	yes	CD315				High	VPVTLALnnTLFLIEER	2	P15144	N8(Asn->Asp); N9(Asn->Asp)	0	0	8.285e-05	4.25044	2	1944.07	-0.44882	69.418	0
F1711_HUMAN	Q5VUB5	FAM171A1	Protein FAM171A1 OS	890	19	yes	N/A				High	VPVTLALnNTLFLIEER	37	P15144	N8(Asn->Asp)	0	0	0.001785	4.22409	3	1943.09	0.709968	74.3844	0
GP107_HUMAN	Q5VW38	GPR107	Protein GPR107 OS	600	4	yes	N/A				High	PSTPLPEDPNWnVTEFHTTPK	28	P15144	N12(Asn->Asp)	0	0	4.74e-05	3.97369	3	2408.15	2.31507	48.8601	0
ITFG3_HUMAN	Q9H0X4	ITFG3	Protein ITFG3 OS	552	24	yes	N/A				High	ALnNTLFLIEER	49	P15144	N3(Asn->Asp)	0	0	0.001898	3.92986	2	1433.76	-0.12836	56.5104	0
JAG1_HUMAN	P78504	JAG1	Protein jagged-1 OS	1218	2	yes	CD339				High	AEFnITLIHPK	27	P15144	N4(Asn->Asp)	0	0	0.004595	3.31053	3	1283.7	2.23407	46.9035	0
PCDH7_HUMAN	O60245	PCDH7	Protocadherin-7 OS	1069	11	yes	N/A				High	nATLVNEADK	18	P15144	N1(Asn->Asp)	0	0	0.003909	3.10574	2	1075.53	0.691799	19.5698	0
PTPRJ_HUMAN	Q12913	PTPRJ	Receptor-type tyrosine-protein phosphatase eta OS	1337	41	yes	CD148				High	TPLPEDPNWnVTEFHTTPK	2	P15144	N10(Asn->Asp)	0	0	0.0002101	3.03032	3	2224.05	-0.584423	47.5128	0
PTPRG_HUMAN	P23470	PTPRG	Receptor-type tyrosine-protein phosphatase gamma OS	1445	22	yes	N/A				High	VPVTLALnNTLF	12	P15144	N8(Asn->Asp)	0	0	0.002877	3.02869	2	1302.73	-0.220431	64.7162	0
PTPRM_HUMAN	P28827	PTPRM	Receptor-type tyrosine-protein phosphatase mu OS	1452	9	yes	N/A				High	SFPcFDEPAmKAEFnITLIHPK	5	P15144	C4(Carbamidomethyl); M10(Oxidation); N15(Asn->Asp)	0	0	0.002596	2.43457	3	2609.24	0.196717	58.3057	1
SCRB1_HUMAN	Q8WTV0	SCARB1	Scavenger receptor class B member 1 OS	552	11	yes	N/A				High	LnYTLSQGHR	30	P15144	N2(Asn->Asp)	0	0	0.003553	2.36642	2	1189.6	1.09309	24.3013	0
PON2_HUMAN	Q15165	PON2	Serum paraoxonase/arylesterase 2 OS	354	5	yes	N/A				High	FnITLIHPK	24	P15144	N2(Asn->Asp)	0	0.0002287	0.006015	2.64324	2	1083.62	3.31417	46.9058	0
SIRBL_HUMAN	Q5TFQ8	SIRPB1	Signal-regulatory protein beta-1 isoform 3 OS	398	6	N/A	CD172b				High	nATLVnEADK	7	P15144	N1(Asn->Asp); N6(Asn->Asp)	0	0.000618	0.008212	3.05568	2	1076.51	0.45768	16.6124	0
SC6A8_HUMAN	P48029	SLC6A8	Sodium- and chloride-dependent creatine transporter 1 OS	635	19	yes	N/A				High	nYTLSQGHR	14	P15144	N1(Asn->Asp)	0	0.0007177	0.01791	2.78128	2	1076.51	-0.0732746	25.3282	0
AT1B1_HUMAN	P05026	ATP1B1	Sodium/potassium-transporting ATPase subunit beta-1 OS	303	41	yes	N/A				High	VPVTLALnnTLF	2	P15144	N8(Asn->Asp); N9(Asn->Asp)	0	0.00087	0.03436	3.00352	2	1303.71	-0.413061	64.4294	0
AT1B3_HUMAN	P54709	ATP1B3	Sodium/potassium-transporting ATPase subunit beta-3 OS	279	102	yes	CD298				High	NLnVTGYYR	1	P15144	N3(Asn->Asp)	0	0.002633	0.05132	2.46188	2	1100.54	0.701562	34.5425	0
S38A1_HUMAN	Q9H2H9	SLC38A1	Sodium-coupled neutral amino acid transporter 1 OS	487	29	yes	N/A				High	EFnITLIHPK	4	P15144	N3(Asn->Asp)	0	0.002908	0.05309	2.25256	2	1212.66	-0.156949	47.6924	0
S6A15_HUMAN	Q9H2J7	SLC6A15	Sodium-dependent neutral amino acid transporter B(0)AT2 OS	730	17	yes	N/A				High	PVDKPInTTLIcnVTNALGAR	2	P15151	N7(Asn->Asp); C12(Carbamidomethyl); N13(Asn->Asp)	0	0.000618	0.01132	3.17297	3	2269.19	1.0476	66.1366	0
S4A10_HUMAN	Q6U841	SLC4A10	Sodium-driven chloride bicarbonate exchanger OS	1118	6	N/A	N/A				High	VEDEGnYTcLFVTFPQGSR	5	P15151	N6(Asn->Asp); C9(Carbamidomethyl)	0	0.0007177	0.02499	3.7116	3	2220	2.432	56.0909	0
S12A2_HUMAN	P55011	SLC12A2	Solute carrier family 12 member 2 OS	1212	21	yes	N/A				High	mnGSEIQYK	2	P15260	M1(Oxidation); N2(Asn->Asp)	0	0.0049	0.08406	2.48813	2	1086.48	-2.04249	16.1343	0
GTR1_HUMAN	P11166	SLC2A1	Solute carrier family 2, facilitated glucose transporter member 1 OS	492	10	yes	N/A				High	LDLnDTYSGK	11	P15514	N4(Asn->Asp)	0	0	0.004708	3.22255	2	1126.53	1.07953	28.8694	0
S22A4_HUMAN	Q9H015	SLC22A4	Solute carrier family 22 member 4 OS	551	29	yes	N/A				High	VEQVVKPPQnK	17	P15514	N10(Asn->Asp)	0	0	0.003682	2.3591	3	1266.7	-0.57183	17.807	0
S26A6_HUMAN	Q9BXS9	SLC26A6	Solute carrier family 26 member 6 OS	759	4	yes	N/A				High	DPLnGQAVPAnGTYEFGYQmH	28	P15529	N4(Asn->Asp); N11(Asn->Asp); M20(Oxidation)	0	0	2.443e-06	6.29533	3	2326.98	-3.31679	42.267	0
S43A3_HUMAN	Q8NBI5	SLC43A3	Solute carrier family 43 member 3 OS	491	21	yes	N/A				High	DPLNGQAVPAnGTYEFGYQmH	14	P15529	N11(Asn->Asp); M20(Oxidation)	0	0	0.001887	4.27456	3	2326.01	0.778407	42.7839	0
S26A2_HUMAN	P50443	SLC26A2	Sulfate transporter OS	739	51	yes	N/A				High	AFnSTLPTmAQmEK	47	P16070	N3(Asn->Asp); M9(Oxidation); M12(Oxidation)	0	0	4.617e-05	4.35761	2	1601.72	-0.217256	29.1235	0
SYPL1_HUMAN	Q16563	SYPL1	Synaptophysin-like protein 1 OS	259	2	yes	N/A				High	AFnSTLPTMAQmEK	37	P16070	N3(Asn->Asp); M12(Oxidation)	0	0	8.003e-05	4.11446	2	1585.72	0.191914	38.1906	0
TSN6_HUMAN	O43657	TSPAN6	Tetraspanin-6 OS	245	4	yes	N/A				High	FnSTLPTmAQmEK	1	P16070	N2(Asn->Asp); M8(Oxidation); M11(Oxidation)	0	0.005507	0.09716	2.60962	2	1530.68	0.098599	29.3962	0
TRBM_HUMAN	P07204	THBD	Thrombomodulin OS	575	36	yes	CD141				High	DEDDDcTYSYTmEGDGAPGPnSTVLVHK	11	P16144	C6(Carbamidomethyl); M12(Oxidation); N21(Asn->Asp)	0	0	6.091e-05	4.80213	3	3090.25	0.245676	36.7541	0
TF_HUMAN	P13726	F3	Tissue factor OS	295	41	yes	CD142				High	LNLQTSTSIPnVTEmK	19	P17301	N11(Asn->Asp); M15(Oxidation)	0	0	6.084e-06	5.06821	2	1792.9	0.29776	41.2263	0
TFR1_HUMAN	P02786	TFRC	Transferrin receptor protein 1 OS	760	22	yes	CD71				High	YFFnVSDEAALLEK	24	P17301	N4(Asn->Asp)	0	0	1.92e-06	4.68048	2	1646.79	0.0438268	59.9066	0
TM9S3_HUMAN	Q9HD45	TM9SF3	Transmembrane 9 superfamily member 3 OS	589	6	yes	N/A				High	TnmSLGLILTR	11	P17301	N2(Asn->Asp); M3(Oxidation)	0	0	0.002459	3.71404	2	1235.67	0.763715	45.9073	0
TMEM2_HUMAN	Q9UHN6	TMEM2	Transmembrane protein 2 OS	1383	26	yes	N/A				High	GEYFVnVTTR	8	P17301	N6(Asn->Asp)	0	0.004475	0.07947	3.05149	2	1186.57	0.191289	37.9318	0
TM206_HUMAN	Q9H813	TMEM206	Transmembrane protein 206 OS	350	21	yes	N/A				High	DcVEcLLLHSGKPDnQTcH	3	P18084	C2(Carbamidomethyl); C5(Carbamidomethyl); N15(Asn->Asp); C18(Carbamidomethyl)	0	0	0.0006926	3.98963	3	2283.98	0.00957279	41.1373	0
TPBG_HUMAN	Q13641	TPBG	Trophoblast glycoprotein OS	420	78	yes	N/A				High	SnLTVLR	1	P18084	N2(Asn->Asp)	0	0.005507	0.09551	1.86813	2	803.462	-0.268387	29.8861	0
TNR3_HUMAN	P36941	LTBR	Tumor necrosis factor receptor superfamily member 3 OS	435	20	yes	N/A				High	SnISILR	5	P19022	N2(Asn->Asp)	0	0.005507	0.09769	2.02468	2	803.462	-0.420317	34	0
TNR6_HUMAN	P25445	FAS	Tumor necrosis factor receptor superfamily member 6 OS	335	8	yes	CD95				High	ESPnITDTmK	2	P19256	N4(Asn->Asp); M9(Oxidation)	0	0.005424	0.09469	2.64961	2	1152.51	1.27658	15.8712	0
TACD2_HUMAN	P09758	TACSTD2	Tumor-associated calcium signal transducer 2 OS	323	2	yes	N/A				High	EAGnHTSGAGLVQINK	4	P20645	N4(Asn->Asp)	0	0.000618	0.009131	2.69645	3	1596.8	1.64693	26.5314	0
UFO_HUMAN	P30530	AXL	Tyrosine-protein kinase receptor UFO OS	894	31	yes	N/A				High	GNVISSHGNPILLnSSIPEDPSIK	27	P21589	N14(Asn->Asp)	0	0	0.001568	4.91772	3	2489.29	-0.324415	51.2587	0
UPAR_HUMAN	Q03405	PLAUR	Urokinase plasminogen activator surface receptor OS	335	36	yes	CD87				High	PILLnSSIPEDPSIK	12	P21589	N5(Asn->Asp)	0	0	3.097e-07	4.72327	2	1623.88	0.390332	48.86	0
UROK_HUMAN	P00749	PLAU	Urokinase-type plasminogen activator OS	431	9	yes	N/A				High	GNPILLnSSIPEDPSIK	16	P21589	N7(Asn->Asp)	0	0	0.000191	4.61261	2	1794.95	0.110698	49.0554	0
LMAN2_HUMAN	Q12907	LMAN2	Vesicular integral-membrane protein VIP36 OS	356	12	yes	N/A				High	LDnYSTQELGK	30	P21589	N3(Asn->Asp)	0	0	0.0002281	4.2267	2	1268.6	1.14221	25.6933	0
LRC8A_HUMAN	Q8IWT6	LRRC8A	Volume-regulated anion channel subunit LRRC8A OS	810	11	yes	N/A				High	IKLDnYSTQELGK	22	P21589	N5(Asn->Asp)	0	0	0.0001172	3.28341	3	1509.78	-0.136282	35.0557	1
VAS1_HUMAN	Q15904	ATP6AP1	V-type proton ATPase subunit S1 OS	470	6	yes	N/A				High	VISSHGNPILLnSSIPEDPSIK	6	P21589	N12(Asn->Asp)	0	0	0.001541	3.03289	3	2318.23	1.28742	49.3203	0
ZNT1_HUMAN	Q9Y6M5	SLC30A1	Zinc transporter 1 OS	507	4	N/A	N/A				High	NVISSHGNPILLnSSIPEDPSIK	1	P21589	N13(Asn->Asp)	0	0.004475	0.07834	3.24243	3	2432.26	-1.51735	50.9736	0
S39AA_HUMAN	Q9ULF5	SLC39A10	Zinc transporter ZIP10 OS	831	7	yes	N/A				High	QLScVANQnGSQADcELGNPFK	5	P23229	C4(Carbamidomethyl); N9(Asn->Asp); C15(Carbamidomethyl)	0	0	4.538e-06	4.64662	3	2438.07	-2.15465	43.5192	0
S39AE_HUMAN	Q15043	SLC39A14	Zinc transporter ZIP14 OS	492	24	yes	N/A				High	EINSLnLTESHNS	23	P23229	N6(Asn->Asp)	0	0	0.0001999	3.83578	2	1458.67	-0.191644	31.6035	0
S39A6_HUMAN	Q13433	SLC39A6	Zinc transporter ZIP6 OS	755	65	yes	N/A				High	EInSLnLTESHNS	4	P23229	N3(Asn->Asp); N6(Asn->Asp)	0	0.004103	0.06568	2.11101	2	1459.66	0.556211	34.6177	0
											High	SDFSQTmLFQAnTTR	22	P23470	M7(Oxidation); N12(Asn->Asp)	0	0	6.124e-06	5.30699	2	1763.79	0.214795	41.8111	0
Figure Legend											High	LcDEGHGLEVEIncTR	8	P25445	C2(Carbamidomethyl); N13(Asn->Asp); C14(Carbamidomethyl)	0	0	2.313e-05	4.41415	3	1902.84	2.9195	38.6475	0
1 SwissProt reference number											High	LRPIIISmnYSLPLR	13	P26006	M8(Oxidation); N9(Asn->Asp)	0	0	7.667e-08	6.26956	3	1803.02	-0.424962	54.4783	0
2 SwissProt accession number											High	RPIIISmnYSLPLR	20	P26006	M7(Oxidation); N8(Asn->Asp)	0	0	5.517e-07	5.50479	3	1689.94	0.175139	49.369	0
3 Number of amino acids for a given protein											High	nITIVTGAPR	26	P26006	N1(Asn->Asp)	0	0	0.0007534	4.38208	2	1042.59	0.206953	31.807	0
4 The total number of identified peptide spectra matches for a given protein											High	RnITLAYTLEADR	10	P26006	N2(Asn->Asp)	0	0	0.001522	4.30812	3	1536.8	2.08059	43.0126	1
5 Mapped cell surface glycoprotein contained in the human Cell Surface Protein Atlas											High	VWnSTFIEDYR	13	P26006	N3(Asn->Asp)	0	0	0.000269	4.12222	2	1430.66	1.12439	49.0608	0
6 Mapped CD molecule contained in the HUGO database											High	LRPIIISmnY	12	P26006	M8(Oxidation); N9(Asn->Asp)	0	0	0.0002892	3.64543	2	1236.67	0.0782613	44.106	0
											High	LLLSInVTNTR	4	P26006	N6(Asn->Asp)	0	0	0.0007852	3.62693	2	1244.72	-0.239931	49.2104	0
											High	ALEnHTEVQFQK	7	P26006	N4(Asn->Asp)	0	0	0.004121	2.703	3	1444.71	-0.343234	27.2724	0
											High	SLDAYPILNQAQALEnHTEVQFQK	14	P26006	N16(Asn->Asp)	0	0	0.0005775	2.54047	3	2758.37	2.1808	61.6832	0
											High	SLDAYPILnQAQALEnHTEVQFQK	4	P26006	N9(Asn->Asp); N16(Asn->Asp)	0	0	0.002481	2.42783	3	2759.36	3.63728	61.9575	0
											High	TSIPTINMEnK	7	P26006	N10(Asn->Asp)	0	0.000618	0.01076	1.98342	2	1248.62	0.76127	37.5764	0
											High	SInVTNTR	6	P26006	N3(Asn->Asp)	0	0.002035	0.03983	2.62603	2	905.468	-0.720206	16.2028	0
											High	mnITVK	17	P26006	M1(Oxidation); N2(Asn->Asp)	0	0.003676	0.06087	2.51957	2	722.375	-0.745931	11.6319	0
											High	MnITVK	1	P26006	N2(Asn->Asp)	0	0.005507	0.09798	2.12942	2	706.379	-1.8267	23.2422	0
											High	AVSSFDPEIDLSnQSGR	3	P28827	N13(Asn->Asp)	0	0	3.955e-06	4.30558	2	1822.85	0.0994892	43.8327	0
											High	FIASFNVVnTTK	6	P28827	N9(Asn->Asp)	0	0	0.003371	3.3098	2	1341.71	2.13457	46.6623	0
											High	TASVSInQTEPPK	16	P29317	N7(Asn->Asp)	0	0	4.99e-05	4.10213	2	1372.7	0.248475	24.7322	0
											High	GYYnQSEDGSHTIQR	44	P30450	N4(Asn->Asp)	0	0	0.002675	2.95984	3	1755.76	-0.409281	24.6266	0
											High	GYYnQSEAGSHTIQR	12	P30464	N4(Asn->Asp)	0	0	9.543e-05	4.41701	2	1711.77	1.52685	22.8827	0
											High	GYYnQSEAGSH	12	P30464	N4(Asn->Asp)	0	0	0.00045	3.51861	2	1213.47	-0.606676	13.6758	0
											High	EESPFVGNPGnITGAR	26	P30530	N11(Asn->Asp)	0	0	6.304e-06	4.1162	2	1645.79	2.26074	40.5879	0
											High	WLPVETPEGVPLGPPEnISATR	5	P30530	N17(Asn->Asp)	0	0.001038	0.03477	2.85874	3	2360.22	2.39427	57.8393	0
											High	NWQLTEEDFGnTSGR	23	P30825	N11(Asn->Asp)	0	0	1.037e-05	5.33604	2	1754.76	0.798867	44.3849	0
											High	LcLNnDTK	17	P30825	C2(Carbamidomethyl); N5(Asn->Asp)	0	0.000618	0.01111	3.28425	2	978.456	-0.13397	19.6384	0
											High	LcLnnDTK	2	P30825	C2(Carbamidomethyl); N4(Asn->Asp); N5(Asn->Asp)	0	0.00087	0.02807	2.25938	2	979.44	0.0457511	20.4473	0
											High	AQAGLEEALLAPGFGnASGnASER	4	P30989	N16(Asn->Asp); N20(Asn->Asp)	0	0.000618	0.01045	3.69947	3	2332.1	-0.826133	54.2605	0
											High	DLQAnDTGR	1	P32004	N5(Asn->Asp)	0	0.0007177	0.01709	2.08456	2	990.449	0.0512571	11.1818	0
											High	GDTLcTnLTGTLLPSR	18	P32970	C5(Carbamidomethyl); N7(Asn->Asp)	0	0	5.422e-07	5.27547	2	1719.86	2.10058	52.2696	0
											High	SFDDHFQHLLnDSER	5	P35052	N11(Asn->Asp)	0	0	0.0003971	3.74827	3	1860.82	0.489399	46.7796	0
											High	ILLTcSLnDSATEVTGHR	45	P35613	C5(Carbamidomethyl); N8(Asn->Asp)	0	0	0.0009643	4.17466	3	1987.98	0.227835	42.6649	0
											High	nDSATEVTGHR	18	P35613	N1(Asn->Asp)	0	0	0.000593	3.48327	2	1187.53	-0.336319	22.6868	0
											High	ITDSEDKALmnGSESR	5	P35613	M10(Oxidation); N11(Asn->Asp)	0	0	0.000315	3.379	3	1769.79	0.431095	22.4925	1
											High	ALmnGSESR	35	P35613	M3(Oxidation); N4(Asn->Asp)	0	0	0.003543	2.67669	2	981.43	-0.613417	2.44785	0
											High	LTcSLnDSATEVTGHR	9	P35613	C3(Carbamidomethyl); N6(Asn->Asp)	0	0.000618	0.009552	2.34648	2	1761.81	1.26265	46.0666	0
											High	TcSLnDSATEVTGHR	2	P35613	C2(Carbamidomethyl); N5(Asn->Asp)	0	0.0007177	0.01957	2.80691	2	1648.72	-0.22768	45.0828	0
											High	ILLTCSLnDSATEVTGHR	5	P35613	N8(Asn->Asp)	0	0.001038	0.03584	2.06498	3	1930.95	0.350446	51.4785	0
											High	SLnDSATEVTGHR	5	P35613	N3(Asn->Asp)	0	0.004103	0.06339	1.67156	3	1387.65	0.222286	22.6455	0
											High	ALMnGSESR	1	P35613	N4(Asn->Asp)	0	0.0049	0.08381	2.7207	2	965.435	-0.453683	14.5792	0
											High	GQnQTQRPF	2	P36269	N3(Asn->Asp)	0	0.00087	0.03434	2.33353	2	1076.51	2.40282	19.6242	0
											High	AGHFQnTSSPSAR	20	P36941	N6(Asn->Asp)	0	0	0.002959	3.15088	3	1360.62	-0.096853	15.144	0
											High	LTVnLTNDR	1	P40189	N4(Asn->Asp)	0	0.0007177	0.02124	2.77574	2	1046.55	0.299969	30.636	0
											High	VKPNPPHnLSVInSEELSSILK	2	P40189	N8(Asn->Asp); N13(Asn->Asp)	0	0.002908	0.0575	3.23032	3	2417.3	2.70094	57.3155	0
											High	VVTQnSSSGnVTHEK	17	P43007	N5(Asn->Asp); N10(Asn->Asp)	0	0	0.003103	2.77631	3	1588.75	1.14933	11.9536	0
											High	TQnSSSGnVTHEK	2	P43007	N3(Asn->Asp); N8(Asn->Asp)	0	0.0007177	0.02227	3.60435	2	1390.61	-0.214018	12.0338	0
											High	NVnGTASEQDQDPQR	7	P43121	N3(Asn->Asp)	0	0	8.412e-06	4.60204	2	1659.72	-0.77207	12.5152	0
											High	VnGTASEQDQDPQR	7	P43121	N2(Asn->Asp)	0	0	0.004343	3.94908	2	1545.68	1.3572	12.338	0
											High	ENmVLnLScEASGHPR	13	P43121	M3(Oxidation); N6(Asn->Asp); C9(Carbamidomethyl)	0	0.0004411	0.007361	2.00848	3	1830.81	1.27337	34.3893	0
											High	PASnVSHTVVLRPLK	1	P43308	N4(Asn->Asp)	0	0.007371	0.1337	2.49006	3	1618.93	0.187345	38.1129	0
											High	HEDcAnASLAnLTcDQLADR	19	P48029	C4(Carbamidomethyl); N6(Asn->Asp); N11(Asn->Asp); C14(Carbamidomethyl)	0	0	1.514e-06	4.91041	3	2275.95	-1.6727	44.1702	0
											High	GDKnVTMGQSSAR	13	P48960	N4(Asn->Asp)	0	0	0.0007404	3.64578	3	1351.63	0.415707	11.4566	1
											High	LSAVNSIFLSHnNTK	13	P48960	N12(Asn->Asp)	0	0.0007177	0.01537	2.21173	3	1645.86	3.33635	43.291	0
											High	TFKnESENTcQDVDEcQQNPR	37	P48960;Q9UHX3	N4(Asn->Asp); C10(Carbamidomethyl); C16(Carbamidomethyl)	0	0	8.736e-09	7.13356	3	2600.07	1.40378	22.176	1
											High	SScVnATAcR	3	P48960;Q9UHX3	C3(Carbamidomethyl); N5(Asn->Asp); C9(Carbamidomethyl)	0	0	0.001228	2.70089	2	1126.46	0.0907449	10.0551	0
											High	AGYDNAHSAPSLGmVSnGSTLLnHTSDR	9	P50443	M14(Oxidation); N17(Asn->Asp); N23(Asn->Asp)	0	0	2.86e-08	6.49691	3	2890.29	0.552304	42.3944	0
											High	PSLGmVSnGSTLLnHTSDR	10	P50443	M5(Oxidation); N8(Asn->Asp); N14(Asn->Asp)	0	0	1.799e-07	5.65333	3	2003.93	-3.96711	41.3557	0
											High	LHENYnSSIAGHIPTGFmPPK	22	P50443	N6(Asn->Asp); M18(Oxidation)	0	0	0.002871	4.24319	3	2327.1	-3.67162	45.2311	0
											High	SAPSLGmVSnGSTLLnHTSDR	10	P50443	M7(Oxidation); N10(Asn->Asp); N16(Asn->Asp)	0	0	0.001132	1.88244	3	2162	0.70004	41.1098	0
											High	SIVLEPIYWnSSNSK	6	P52799	N10(Asn->Asp)	0	0	0.0001194	3.39886	2	1737.87	0.412854	54.9629	0
											High	DVncSVmGPQEK	1	P53634	N3(Asn->Asp); C4(Carbamidomethyl); M7(Oxidation)	0	0.000618	0.01176	3.22577	2	1380.58	-0.259707	17.3308	0
											High	TLEEQKnLTVcPDGALFEQK	20	P54709	N7(Asn->Asp); C11(Carbamidomethyl)	0	0	0.0003737	4.26992	3	2321.13	-0.828748	46.0265	1
											High	VAVQVSFAPnNTGK	68	P54709	N10(Asn->Asp)	0	0	0.0009937	3.9239	2	1432.74	-0.629702	35.7867	0
											High	nLTVcPDGALFEQK	14	P54709	N1(Asn->Asp); C5(Carbamidomethyl)	0	0.0007177	0.01264	3.45483	2	1592.76	0.497226	45.787	0
											High	NcTnIScSDSLSYASEDALK	10	P54849	C2(Carbamidomethyl); N4(Asn->Asp); C7(Carbamidomethyl)	0	0	0.003432	3.91533	3	2235.94	-0.114481	40.2598	0
											High	ncTnIScSDSLSYASEDALK	4	P54849	N1(Asn->Asp); C2(Carbamidomethyl); N4(Asn->Asp); C7(Carbamidomethyl)	0	0	0.004219	3.27976	3	2236.91	-3.88304	42.3964	0
											High	DATGNVnDTIVTELTncTSAAcK	21	P55011	N7(Asn->Asp); N16(Asn->Asp); C17(Carbamidomethyl); C22(Carbamidomethyl)	0	0	6.459e-05	4.9969	3	2457.08	0.933933	55.2699	0
											High	VETVVAnLTVmDR	2	P55283	N7(Asn->Asp); M11(Oxidation)	0	0	3.897e-05	3.97297	2	1463.74	0.0233415	41.3526	0
											High	nLSVVILGASDK	15	P55290	N1(Asn->Asp)	0	0	0.0004431	4.43454	2	1216.68	2.19496	47.5392	0
											High	ANYNLPImVTDSGKPPmTnITDLR	3	P55290	M8(Oxidation); M17(Oxidation); N19(Asn->Asp)	0	0	5.701e-05	4.11132	3	2694.31	0.195796	50.6219	0
											High	QEDLSVGSVLLTVnATDPDSLQHQTIR	4	P55290	N14(Asn->Asp)	0	0	1.96e-05	4.03896	3	2937.49	2.17092	61.1625	0
											High	INnTHALVSLLQNLNK	6	P55290	N3(Asn->Asp)	0	0	0.003674	3.607	3	1792.99	1.82371	61.1969	0
											High	VnATDPDSLQHQTIR	2	P55290	N2(Asn->Asp)	0	0.0007177	0.01967	2.02482	3	1695.83	0.592824	27.1674	0
											High	LDLPVnTSIPnVTEVK	20	P56199	N6(Asn->Asp); N11(Asn->Asp)	0	0	5.212e-06	5.37525	2	1740.93	2.61162	54.139	0
											High	SEnASLVLSSSNQK	12	P56199	N3(Asn->Asp)	0	0	8.921e-06	5.09404	2	1464.72	-0.498906	27.8367	0
											High	LDLPVnTSIPNVTEVK	17	P56199	N6(Asn->Asp)	0	0	3.785e-05	4.74499	2	1739.94	0.231883	53.7762	0
											High	nTTFNVESTK	2	P56199	N1(Asn->Asp)	0	0.004342	0.07658	2.71585	2	1141.54	-1.21161	23.63	0
											High	LSATSDSEEPPETLSDNVVnISIPVK	1	P56199	N20(Asn->Asp)	0	0.007288	0.1286	2.98211	3	2742.36	0.726577	55.4807	0
											High	TTPcEVIDScTVAmASnDTPEGVR	2	P78504	C4(Carbamidomethyl); C10(Carbamidomethyl); M14(Oxidation); N17(Asn->Asp)	0	0.005507	0.09605	2.64893	3	2627.13	2.37698	42.1104	0
											High	HHDYYITSTSnGSLEGLENR	7	P98172	N11(Asn->Asp)	0	0	2.273e-05	4.28869	3	2294.03	-0.226242	40.0904	0
											High	GnSTHGcSSEETFLIDcR	21	Q03405	N2(Asn->Asp); C7(Carbamidomethyl); C17(Carbamidomethyl)	0.0184	0	0.00389	3.73924	3	2070.85	0.0840654	38.2574	0
											High	GnSTHGcSSEETFLIDCRG	15	Q03405	N2(Asn->Asp); C7(Carbamidomethyl)	0	0.000618	0.01048	3.80581	3	2070.85	0.081168	38.2574	1
											High	IETILLnGTDR	10	Q07954	N7(Asn->Asp)	0	0	0.0002641	4.10212	2	1245.67	3.18354	41.2673	0
											High	DnATDSVPLR	8	Q07954	N2(Asn->Asp)	0	0	0.003159	3.53913	2	1088.52	1.45867	23.5914	0
											High	QSGDVTcncTDGR	3	Q07954	C7(Carbamidomethyl); N8(Asn->Asp); C9(Carbamidomethyl)	0	0	0.001585	2.72389	2	1470.56	0.382344	11.9887	0
											High	ALGFEnATQALGR	6	Q08380	N6(Asn->Asp)	0	0	4.299e-05	4.05347	2	1348.69	0.790255	45.8972	0
											High	SDAVSHTGnYTcEVTELTR	11	Q08722	N9(Asn->Asp); C12(Carbamidomethyl)	0	0	0.004629	4.85765	3	2140.95	0.115567	39.3717	0
											High	DIYTFDGALnK	13	Q08722	N10(Asn->Asp)	0	0	0.00336	2.90827	2	1257.6	0.171664	43.7917	0
											High	nVTHLLQQELTEAQK	25	Q10589	N1(Asn->Asp)	0	0	0.0001804	5.21491	3	1752.91	-1.23263	54.0752	0
											High	ISVmVNnGSLSYDHSK	12	Q12907	M4(Oxidation); N6(Asn->Asp)	0	0	0.0005578	3.97871	3	1767.82	-1.30053	34.1903	0
											High	IHVAGETDSSNLnVSEPR	20	Q12913	N13(Asn->Asp)	0	0	1.368e-05	5.1591	3	1925.92	1.20934	30.4743	0
											High	VSDnESSSnYTYK	14	Q12913	N4(Asn->Asp); N9(Asn->Asp)	0	0	4.796e-05	4.47858	2	1495.61	1.95215	18.5676	0
											High	YnATVYSQAAnGTEGQPQAIEFR	3	Q12913	N2(Asn->Asp); N11(Asn->Asp)	0	0.0007177	0.02015	3.75377	3	2517.16	1.28668	42.8222	0
											High	SnDTAASEYK	4	Q12913	N2(Asn->Asp)	0	0.0007177	0.01318	2.81011	2	1086.46	-1.06975	8.04669	0
											High	mHIFQnGSLVIHDVAPEDSGR	11	Q13308	M1(Oxidation); N6(Asn->Asp)	0	0	0.0005506	4.19688	3	2339.11	2.12783	44.399	0
											High	QDVnITVATVPSWLK	1	Q13308	N4(Asn->Asp)	0	0	0.001565	3.27108	2	1671.9	0.379403	58.3325	0
											High	PLSDGQSnHTVSSK	13	Q13308	N8(Asn->Asp)	0	0	0.0006751	3.17056	2	1457.69	-0.525913	20.2843	0
											High	SAnASFNIK	12	Q13308	N3(Asn->Asp)	0	0	0.00463	2.96943	2	952.473	-0.171238	27.5366	0
											High	YGEnNSLSVEGFR	40	Q13433	N4(Asn->Asp)	0	0	1.093e-05	4.31191	2	1472.67	0.126011	39.1951	0
											High	NTNENPQEcFnASK	14	Q13433	C9(Carbamidomethyl); N11(Asn->Asp)	0	0	6.469e-05	4.15473	2	1653.68	1.3012	22.6947	0
											High	TnESVSEPR	7	Q13433	N2(Asn->Asp)	0	0	0.003345	3.2487	2	1019.46	0.718003	10.814	0
											High	YGEnNSLSVEGFRK	4	Q13433	N4(Asn->Asp)	0	0.0049	0.08367	1.89097	3	1600.76	0.527384	35.9333	1
											High	TcImEASTDFLPGLNFSncSR	6	Q13444	C2(Carbamidomethyl); M4(Oxidation); N18(Asn->Asp); C19(Carbamidomethyl)	0	0	0.00411	4.1028	3	2437.05	0.525893	58.2561	0
											High	DFQHLLnR	9	Q13444	N7(Asn->Asp)	0	0.0007177	0.01826	2.8847	2	1043.53	-0.00405596	39.44	0
											High	TFnITIVEDR	4	Q13478	N3(Asn->Asp)	0	0	0.001557	3.74429	2	1208.62	3.61361	47.3773	0
											High	nLTHLESLHLEDNALK	20	Q13641	N1(Asn->Asp)	0	0	2.688e-05	4.9977	3	1847.95	0.773701	47.6462	0
											High	VLHnGTLAELQGLPHIR	3	Q13641	N4(Asn->Asp)	0	0	0.0001387	4.83314	3	1869.03	-0.181736	48.7928	0
											High	RPPLAELAALnLSGSR	21	Q13641	N11(Asn->Asp)	0	0	0.001289	4.62892	2	1665.93	-0.186794	55.7101	0
											High	VLHnGTLAELQGLPH	20	Q13641	N4(Asn->Asp)	0	0	0.0002824	4.2635	3	1599.85	0.136876	44.9755	0
											High	nLTEVPTDLPAYVR	14	Q13641	N1(Asn->Asp)	0	0	0.002608	4.04001	2	1588.82	1.02878	49.4643	0
											High	SLnVSAISIPEHDEADEISDENR	18	Q13740	N3(Asn->Asp)	0	0	3.558e-05	4.96815	3	2541.16	1.0408	47.1503	0
											High	TVNSLnVSAISIPEHDEADEISDENR	36	Q13740	N6(Asn->Asp)	0	0	0.00108	4.84319	3	2855.32	0.529815	49.7689	0
											High	TITGSGSVInQTEESPYInGR	7	Q13740	N10(Asn->Asp); N19(Asn->Asp)	0	0	0.0002986	4.63046	3	2225.06	0.697284	39.8372	0
											High	IIISPEEnVTLTcTAENQLER	8	Q13740	N8(Asn->Asp); C13(Carbamidomethyl)	0	0	8.976e-05	4.54961	3	2431.2	0.0927239	54.5667	0
											High	TVnSLnVSAISIPEHDEADEISDENR	3	Q13740	N3(Asn->Asp); N6(Asn->Asp)	0	0.0002287	0.004964	3.37376	3	2856.3	0.206579	48.9734	0
											High	IIISPEEnVTLTCTAENQLER	2	Q13740	N8(Asn->Asp)	0	0.005291	0.09183	3.34924	3	2374.19	3.04277	53.9285	0
											High	nYLSEESLADYEHFVK	1	Q13796	N1(Asn->Asp)	0	0.00087	0.02817	2.68688	3	1944.88	-0.854376	25.1719	0
											High	ANIQFGDnGTTISAVSNK	2	Q14108	N8(Asn->Asp)	0	0	0.004226	3.50166	2	1837.89	-1.64932	39.1725	0
											High	ncSTITLQnITR	11	Q14118	N1(Asn->Asp); C2(Carbamidomethyl); N9(Asn->Asp)	0	0	0.000423	3.25382	2	1422.69	0.866005	42.5808	0
											High	InATDADEPNTLNSK	28	Q14126	N2(Asn->Asp)	0	0	1.089e-06	6.05721	2	1603.75	0.773133	25.8078	0
											High	InATDADEPnTLNSK	29	Q14126	N2(Asn->Asp); N10(Asn->Asp)	0	0	3.681e-07	5.50379	2	1604.73	1.83313	22.9536	0
											High	DTGELnVTSILDR	22	Q14126	N6(Asn->Asp)	0	0	0.0001125	4.33708	2	1433.71	-0.29568	51.4888	0
											High	YVQnGTYTVK	21	Q14126	N4(Asn->Asp)	0	0	0.002425	2.76438	2	1173.58	0.323618	21.0156	0
											High	GnVTQHVQGHR	9	Q15043	N2(Asn->Asp)	0	0	0.004608	3.11198	3	1233.61	-0.969878	9.31982	0
											High	SSGDLFTAHnFSEQSR	14	Q15043	N10(Asn->Asp)	0	0	0.0004887	2.97556	3	1783.79	-0.242398	38.3535	0
											High	TAHnFSEQSR	1	Q15043	N4(Asn->Asp)	0	0.003676	0.0631	2.64175	2	1177.52	0.694806	12.4181	0
											High	HTNmnLTQLK	5	Q15165	M4(Oxidation); N5(Asn->Asp)	0	0.002908	0.05444	2.87489	2	1216.6	-0.23822	20.784	0
											High	NPnGTVTVISR	7	Q15223	N3(Asn->Asp)	0	0	0.002934	3.22991	2	1158.61	0.103999	23.7671	0
											High	InASVGAAGSAENAPSK	4	Q15758	N2(Asn->Asp)	0	0	1.356e-07	4.45568	2	1544.75	-1.26614	21.5807	0
											High	QPVSPVIHPPVSYnDTAPR	6	Q15904	N14(Asn->Asp)	0	0	0.004459	4.33202	3	2075.06	0.348587	38.6797	0
											High	GQTEIQVNcPPAVTEnK	2	Q16563	C9(Carbamidomethyl); N16(Asn->Asp)	0	0	3.579e-05	4.31271	2	1885.9	0.681461	31.8852	0
											High	SEASEGnITVTcR	16	Q29983	N7(Asn->Asp); C12(Carbamidomethyl)	0	0	2.907e-05	4.73879	2	1424.64	1.96265	23.1552	0
											High	VcEIHEDnSTR	5	Q29983	C2(Carbamidomethyl); N8(Asn->Asp)	0	0	0.004332	2.53523	3	1360.58	-0.683331	15.4506	0
											High	cEIHEDnSTR	1	Q29983	C1(Carbamidomethyl); N7(Asn->Asp)	0	0.007615	0.1399	1.83739	2	1261.51	-0.194452	12.9623	0
											High	NInGTDPIQK	15	Q4KMQ2	N3(Asn->Asp)	0	0.002338	0.04515	3.04287	2	1100.56	1.32903	21.658	0
											High	GTAnLSETIR	6	Q5TFQ8	N4(Asn->Asp)	0	0	0.002992	3.61376	2	1062.54	-1.47201	28.1923	0
											High	GLDGnGTGnSTR	19	Q5VUB5	N5(Asn->Asp); N9(Asn->Asp)	0	0	0.0005638	3.32858	2	1150.5	1.14506	5.8376	0
											High	VLGQSQEPNVNPASAGnQTQK	4	Q5VW38	N17(Asn->Asp)	0	0	0.001064	4.71339	3	2168.06	-0.850012	28.9063	0
											High	SFAEGQDQGSAYAnR	8	Q5ZPR3	N14(Asn->Asp)	0	0	1.644e-06	5.23456	2	1601.68	-0.566283	21.6288	0
											High	TALFPDLLAQGnASLR	25	Q5ZPR3	N12(Asn->Asp)	0	0	2.389e-07	5.16806	2	1687.91	2.22268	61.8679	0
											High	QLVHSFAEGQDQGSAYAnR	22	Q5ZPR3	N18(Asn->Asp)	0	0	7.127e-06	5.16411	3	2078.96	1.69008	30.4209	0
											High	VVLGAnGTYScLVR	11	Q5ZPR3	N6(Asn->Asp); C11(Carbamidomethyl)	0	0	3.179e-05	4.23427	2	1509.78	2.0661	43.0417	0
											High	VVLGAnGTYSCLVR	8	Q5ZPR3	N6(Asn->Asp)	0	0	4.896e-05	4.06731	2	1452.75	1.54498	46.9083	0
											High	DQGSAYAnR	12	Q5ZPR3	N8(Asn->Asp)	0	0	0.004849	2.43541	2	982.423	0.471178	0.793087	0
											High	SnFTLTAAR	1	Q68D85	N2(Asn->Asp)	0	0.0002287	0.006525	2.97391	2	981.501	0.704722	32.353	0
											High	YVInGTYAnETK	10	Q6PCB8	N4(Asn->Asp); N9(Asn->Asp)	0	0	5.674e-05	3.9443	2	1374.64	1.68598	31.3988	0
											High	QDLLPADQAQVLnEMAKY	1	Q6PL24	N13(Asn->Asp)	0	0.004342	0.06977	2.37309	3	2048.01	3.40046	55.0211	1
											High	nLTVSEcK	6	Q6U841	N1(Asn->Asp); C7(Carbamidomethyl)	0	0.002908	0.05466	2.23522	2	951.446	0.669591	17.3729	0
											High	TASnLTVSVLEAEGVFEK	25	Q6YHK3	N4(Asn->Asp)	0	0	1.055e-07	6.15529	3	1894.96	0.195572	60.6551	0
											High	InGSAnFSFNDEEmK	20	Q6YHK3	N2(Asn->Asp); N6(Asn->Asp); M14(Oxidation)	0	0	5.056e-06	4.61493	2	1720.7	0.197073	36.3552	0
											High	QnSTmFSLTPENSWTPK	33	Q6YHK3	N2(Asn->Asp); M5(Oxidation)	0	0	0.0002476	4.27683	2	1984.9	1.98675	47.5217	0
											High	TQDEILFSnSTR	23	Q6YHK3	N9(Asn->Asp)	0	0	0.001427	4.25075	2	1411.67	1.00379	37.1147	0
											High	InYTVPQSGTFK	16	Q6YHK3	N2(Asn->Asp)	0	0	0.0008241	3.37274	2	1355.68	-0.770263	35.8876	0
											High	HLnGTITAK	13	Q6YHK3	N3(Asn->Asp)	0	0.0007177	0.01412	3.31196	2	955.521	-0.14741	14.5258	0
											High	PSLnFTATVK	1	Q6YHK3	N4(Asn->Asp)	0	0.002035	0.03822	2.6959	2	1078.58	-0.243823	39.9445	0
											High	nmScSInNTLLGQK	2	Q7KYR7	N1(Asn->Asp); M2(Oxidation); C4(Carbamidomethyl); N7(Asn->Asp)	0	0	0.004469	3.21673	2	1597.72	0.809005	37.6288	0
											High	mVnHSLHPTEPVK	6	Q7Z3C6	M1(Oxidation); N3(Asn->Asp)	0	0	0.004457	2.90102	3	1505.74	-1.73531	21.2605	0
											High	NnESLDEGLR	4	Q86SQ4	N2(Asn->Asp)	0	0	0.002383	3.17998	2	1147.52	-0.954515	23.7808	0
											High	SIGnITIQNLK	1	Q86SQ4	N4(Asn->Asp)	0	0	0.002127	2.86187	2	1201.68	-0.481922	44.443	0
											High	DScnDSFR	11	Q8IWT6	C3(Carbamidomethyl); N4(Asn->Asp)	0	0.002471	0.05097	2.44018	2	1001.36	-0.100595	10.6485	0
											High	NIcnLSSIcnDSAFFR	5	Q8IZP9	C3(Carbamidomethyl); N4(Asn->Asp); C9(Carbamidomethyl); N10(Asn->Asp)	0	0	8.667e-07	5.21098	2	1919.83	-0.0426217	56.9938	0
											High	ESTVPQNQHITnGTLTGVLSLSELK	7	Q8IZP9	N12(Asn->Asp)	0	0.0007177	0.01948	4.24107	3	2667.39	3.81109	59.1638	0
											High	mTQESALIFPFLnK	20	Q8N126	M1(Oxidation); N13(Asn->Asp)	0	0	3.066e-05	5.01763	2	1655.83	-1.39694	65.0422	0
											High	DLcGPDAGPIGnATGQADcK	21	Q8NBI5	C3(Carbamidomethyl); N12(Asn->Asp); C19(Carbamidomethyl)	0	0	1.867e-08	6.55046	2	2017.86	1.25111	32.9754	0
											High	AVLVNnITTGER	9	Q8NBJ4	N6(Asn->Asp)	0	0	0.0008868	3.86586	2	1287.69	0.275009	35.7797	0
											High	TGVQnISR	11	Q8WTV0	N5(Asn->Asp)	0	0.0007177	0.01685	2.99074	2	875.458	-0.674127	15.6035	0
											High	VEnTSHPGEmQVTIQNLmPATVYIFR	2	Q92859	N3(Asn->Asp); M10(Oxidation); M18(Oxidation)	0	0	0.0004326	4.1329	3	3008.45	0.435244	57.9193	0
											High	TPASDPHGDnLTYSVFYTK	14	Q92859	N10(Asn->Asp)	0	0	0.004077	3.89678	3	2113.98	2.30993	44.371	0
											High	TLSDVPSAAPQnLSLEVR	1	Q92859	N12(Asn->Asp)	0	0.004342	0.07116	2.93731	2	1897.99	1.85597	46.8745	0
											High	DcScIPQnLSSGFGHATAGK	1	Q96BD0	C2(Carbamidomethyl); C4(Carbamidomethyl); N8(Asn->Asp)	0	0.003059	0.05902	2.99326	3	2107.92	-0.687724	41.8798	0
											High	IDGGPVILLQAGTPHnLTcR	2	Q96J84	N16(Asn->Asp); C19(Carbamidomethyl)	0	0	0.0003674	2.9768	3	2133.11	-0.679465	51.4412	0
											High	YcGLGLQmnHSIESK	5	Q96PD2	C2(Carbamidomethyl); M8(Oxidation); N9(Asn->Asp)	0	0	0.001709	2.01874	3	1753.79	0.162016	31.8131	0
											High	AFSTLLVnVSGK	1	Q96T83	N8(Asn->Asp)	0	0	0.0006915	3.84135	2	1236.68	0.0258582	51.2469	0
											High	NVGPnTTSTVISTDAFR	15	Q99650	N5(Asn->Asp)	0	0	1.092e-06	5.03868	2	1780.87	-1.84729	42.536	0
											High	LDmSQnVSLVTAELSK	27	Q99808	M3(Oxidation); N6(Asn->Asp)	0	0	2.931e-05	5.0454	2	1751.88	2.00601	49.0992	0
											High	SVmVGSVTESLAPQALnDSmInETAR	4	Q9BXS9	M3(Oxidation); N17(Asn->Asp); M20(Oxidation); N22(Asn->Asp)	0	0	0.0004477	5.14787	3	2754.28	0.0943321	49.5017	0
											High	LPEmAQPVDPAHnVSR	25	Q9BY76	M4(Oxidation); N13(Asn->Asp)	0	0	6.443e-08	4.56055	3	1777.85	-0.0671693	28.4771	0
											High	PEmAQPVDPAHnVSR	1	Q9BY76	M3(Oxidation); N12(Asn->Asp)	0	0	0.001083	3.76515	3	1664.77	-0.0936241	21.0923	0
											High	LATIAnFSALGLEPGR	18	Q9H015	N6(Asn->Asp)	0	0	0.0004013	4.88118	2	1630.88	0.938158	59.2497	0
											High	VPDAAnLSSAWR	11	Q9H015	N6(Asn->Asp)	0	0	0.0005662	4.08686	2	1287.63	-1.79907	43.0785	0
											High	YKPDTLAVAVEnGTGTDR	18	Q9H0X4	N12(Asn->Asp)	0	0	1.75e-06	4.70845	3	1907.93	-0.476098	38.5758	0
											High	SDPHWESmLnATTR	6	Q9H0X4	M8(Oxidation); N10(Asn->Asp)	0	0	0.0003084	3.57397	3	1661.72	0.382343	33.2582	0
											High	STISAnSTNADTcTPK	17	Q9H2H9	N6(Asn->Asp); C13(Carbamidomethyl)	0	0	7.099e-07	5.10041	2	1668.74	0.673629	19.3259	0
											High	IVPELnSTISAnSTNADTcTPK	10	Q9H2H9	N6(Asn->Asp); N12(Asn->Asp); C19(Carbamidomethyl)	0	0	0.0001529	4.3024	3	2335.1	1.05527	41.1347	0
											High	IVPELnSTISAnSTnADTcTPK	2	Q9H2H9	N6(Asn->Asp); N12(Asn->Asp); N15(Asn->Asp); C19(Carbamidomethyl)	0	0.0002287	0.005953	3.84205	3	2336.09	2.61936	39.9429	0
											High	mGnISQDIIPH	17	Q9H2J7	M1(Oxidation); N3(Asn->Asp)	0	0	0.0003372	4.21743	2	1241.58	1.02763	37.8126	0
											High	GEVQLQPSTSLLPTLnR	12	Q9H5V8	N16(Asn->Asp)	0	0	7.676e-05	4.46567	2	1854	0.238771	52.3067	0
											High	ASVSFLNFnLSNcER	19	Q9H5V8	N9(Asn->Asp); C13(Carbamidomethyl)	0	0	5.614e-05	4.36533	2	1758.81	1.49264	57.8858	0
											High	NIDcmSGPcPFGEVQLQPSTSLLPTLnR	4	Q9H5V8	C4(Carbamidomethyl); M5(Oxidation); C9(Carbamidomethyl); N27(Asn->Asp)	0	0	0.0002911	4.23768	3	3148.48	1.55669	61.8863	0
											High	VLVQHPQnESNK	6	Q9H5V8	N8(Asn->Asp)	0	0	0.001347	3.82745	2	1393.71	0.271047	13.1994	0
											High	TcSSnLTLTSGSK	24	Q9H5V8	C2(Carbamidomethyl); N5(Asn->Asp)	0	0	2.003e-05	3.71798	2	1356.63	0.337671	25.0726	0
											High	IGTFcSnGTVSR	13	Q9H5V8	C5(Carbamidomethyl); N7(Asn->Asp)	0	0	0.004689	3.48272	2	1299.6	2.5898	25.8188	0
											High	LQFQVLVQHPQnESNK	40	Q9H5V8	N12(Asn->Asp)	0	0	0.0002326	3.32423	3	1909.98	-0.0631671	42.0144	0
											High	nVSGFSIANR	1	Q9H5V8	N1(Asn->Asp)	0	0	0.002308	3.16216	2	1065.53	0.11356	34.4731	0
											High	QVLVQHPQnESNK	5	Q9H5V8	N12(Asn->Asp)	0	0.000618	0.01132	2.56272	3	1521.76	-0.914699	17.9414	0
											High	nVSGFSIAnR	2	Q9H5V8	N1(Asn->Asp); N9(Asn->Asp)	0	0.002035	0.04086	2.37474	2	1066.52	0.450065	36.0146	0
											High	ESnITVLIK	4	Q9H5V8	N3(Asn->Asp)	0	0.002183	0.04359	1.89114	2	1017.58	-0.667746	40.11	0
											High	QnISVTLR	3	Q9H5V8	N2(Asn->Asp)	0	0.007615	0.1384	2.10549	2	931.52	-0.675385	29.7959	0
											High	HVYNnLTEEQK	29	Q9H6B4	N5(Asn->Asp)	0	0	0.0002641	4.31638	2	1375.65	-0.189097	20.2332	0
											High	VLLQnLTmSY	2	Q9H6B4	N5(Asn->Asp); M8(Oxidation)	0	0	0.00188	3.54566	2	1198.6	0.324129	50.5001	0
											High	HVYnnLTEEQK	1	Q9H6B4	N4(Asn->Asp); N5(Asn->Asp)	0	0.005623	0.1026	2.9787	2	1376.63	-1.43563	19.0882	0
											High	DFnETQLAR	7	Q9H6X2	N3(Asn->Asp)	0	0.0002287	0.005743	3.16995	2	1094.51	0.735725	27.9458	0
											High	InYTDPFSnQTVK	21	Q9H813	N2(Asn->Asp); N9(Asn->Asp)	0	0	0.0007539	4.00862	2	1528.72	0.304382	44.0124	0
											High	STQGFLnGSEVSELLR	1	Q9HCM3	N7(Asn->Asp)	0	0.0007177	0.01664	3.65088	2	1737.86	-1.57021	59.7295	0
											High	IVDVnLTSEGK	6	Q9HD45	N5(Asn->Asp)	0	0	0.000258	4.20111	2	1175.61	-0.988325	31.8109	0
											High	AGPnGTLFVADAYK	2	Q9HDC9	N4(Asn->Asp)	0	0	8.703e-05	3.78738	2	1424.7	-0.993939	43.4795	0
											High	PTLLnDTGnYTcmLR	2	Q9NPH3	N5(Asn->Asp); N9(Asn->Asp); C12(Carbamidomethyl); M13(Oxidation)	0	0	1.238e-05	4.25323	2	1786.79	-2.82943	44.7381	0
											High	SPVQEnSSDLNK	2	Q9NY35	N6(Asn->Asp)	0	0.005507	0.098	3.13018	2	1318.61	0.510588	17.5866	0
											High	YSVLImAEKPVGDLSSPnETK	21	Q9P2B2	M6(Oxidation); N18(Asn->Asp)	0	0	1.408e-06	5.51533	3	2295.14	0.81957	44.8418	0
											High	PVGDLSSPnETK	19	Q9P2B2	N9(Asn->Asp)	0	0	0.0003502	3.7313	2	1244.6	1.24625	21.059	0
											High	ELDLTcnITTDR	10	Q9P2B2	C6(Carbamidomethyl); N7(Asn->Asp)	0	0	0.0007089	3.5418	2	1451.67	1.47861	40.2443	0
											High	LEnWTDASR	1	Q9P2B2	N3(Asn->Asp)	0	0.007159	0.1257	3.17856	2	1092.5	-0.245651	28.1326	0
											High	GELnTSIFSSR	2	Q9UHG3	N4(Asn->Asp)	0	0.003834	0.06324	2.86684	2	1211.59	1.57098	42.8797	0
											High	GDPSVISVnGTDFTFR	12	Q9UHN6	N9(Asn->Asp)	0	0	2.527e-06	4.64736	2	1712.81	-4.07264	52.919	0
											High	TLnSSGLPFGSYTFEK	14	Q9UHN6	N3(Asn->Asp)	0	0	3.099e-06	4.5839	2	1748.84	1.46516	53.4213	0
											High	EINnmTVPSK	1	Q9UHW9	N4(Asn->Asp); M5(Oxidation)	0	0.001038	0.03612	1.81866	2	1149.55	1.40621	17.0052	0
											High	WcPQDSScVnATAcR	4	Q9UHX3	C2(Carbamidomethyl); C8(Carbamidomethyl); N10(Asn->Asp); C14(Carbamidomethyl)	0	0	0.0002963	3.76831	2	1812.71	-1.75244	28.0798	0
											High	LSGnLTLLR	1	Q9UIW2	N4(Asn->Asp)	0	0.0002287	0.005712	3.15863	2	987.585	1.16745	43.9816	0
											High	THHFHnDSITPSER	2	Q9ULF5	N6(Asn->Asp)	0	0	0.0002425	4.3132	3	1678.76	0.00166185	17.7581	0
											High	LDHNnTHHFHnDSITPSER	5	Q9ULF5	N5(Asn->Asp); N11(Asn->Asp)	0	0	0.001995	2.70187	3	2272.99	-2.22702	22.5625	0
											High	VLEGPDTnTTIIQLQPLQEPESWAR	18	Q9UNN8	N8(Asn->Asp)	0	0	2.151e-06	5.32492	3	2836.44	0.702423	60.3917	0
											High	TLQQLnAYnR	2	Q9UNN8	N6(Asn->Asp); N9(Asn->Asp)	0	0	0.003041	2.92775	2	1222.61	-0.61913	26.3622	0
											High	VFGSQnLTTVK	6	Q9Y4L1	N6(Asn->Asp)	0	0	0.003377	3.37365	2	1194.64	0.608829	34.6092	0
											High	EnGmPmDIVnTSGR	9	Q9Y639	N2(Asn->Asp); M4(Oxidation); M6(Oxidation); N10(Asn->Asp)	0	0	0.0001712	3.92375	2	1554.64	-1.08797	23.4259	0
											High	ENGmPmDIVnTSGR	9	Q9Y639	M4(Oxidation); M6(Oxidation); N10(Asn->Asp)	0	0	0.0006473	3.85431	2	1553.66	0.408805	23.5547	0
											High	KKEnGmPmDIVnTSGR	24	Q9Y639	N4(Asn->Asp); M6(Oxidation); M8(Oxidation); N12(Asn->Asp)	0	0	0.003362	3.43419	3	1810.83	0.879404	19.703	2
											High	AnATIEVK	14	Q9Y639	N2(Asn->Asp)	0	0.00087	0.0336	2.55732	2	846.457	-0.136684	17.5992	0
											High	nASNMEYR	3	Q9Y639	N1(Asn->Asp)	0	0.006888	0.1229	2.4257	2	985.404	-0.311514	12.8251	0
											High	AFVEIInSTH	4	Q9Y6M5	N7(Asn->Asp)	0	0.0007177	0.02267	2.69716	2	1131.57	0.696339	41.4128	0

## Sheet: Table S-2
Table S2 (A). N-glycosylated proteins identified on the surface of MCF10A-EV cells using targeted CSC proteomics.										Table S2 (B). Identified N-glycosylated peptides in MCF10A-EV cells using semitryptic database search and manually validated MS2 spectra containing NXST N-glycosylation AA motif.
Ref #1	Acc #2	Gene	Protein	# AA3	# PSMs4	CSPA5	CD6			Confidence	Sequence	# PSMs	Acc #	Modifications	ΔCn	q-Value	PEP	XCorr	Charge	MH+ [Da]	ΔM [ppm]	RT [min]	# Missed Cleavages
4F2_HUMAN	P08195	SLC3A2	4F2 cell-surface antigen heavy chain OS	630	108	yes	N/A			High	YncSIESPR	6	O00469	N2(Asn->Asp); C3(Carbamidomethyl)	0	0	0.003203	3.25837	2	1126.48	-4.71057	20.7594	0
5NTD_HUMAN	P21589	NT5E	5'-nucleotidase OS	574	37	yes	CD73			High	InTTADEKDPTNPFR	3	O14672	N2(Asn->Asp)	0	0	0.006718	2.74547	3	1719.81	-4.81593	31.291	1
ADCY9_HUMAN	O60503	ADCY9	Adenylate cyclase type 9 OS	1353	21	yes	N/A			High	ncSFQPER	4	O15031	N1(Asn->Asp); C2(Carbamidomethyl)	0	0.0007912	0.03158	2.42694	2	1038.43	-1.53348	17.4017	0
APMAP_HUMAN	Q9HDC9	APMAP	Adipocyte plasma membrane-associated protein OS	416	2	yes	N/A			High	ALSnISLR	5	O15031	N4(Asn->Asp)	0	0.00132	0.04032	1.62234	2	874.498	-1.16606	32.9108	0
AMPN_HUMAN	P15144	ANPEP	Aminopeptidase N OS	967	133	yes	CD13			High	LSHDAnETLPLHLYVK	9	O15031	N6(Asn->Asp)	0	0	2.519e-05	3.97522	3	1850.96	-0.555962	46.9722	0
ANO6_HUMAN	Q4KMQ2	ANO6	Anoctamin-6 OS	910	2	yes	N/A			High	ScVAVTSAQPQnmSR	18	O15031	C2(Carbamidomethyl); N12(Asn->Asp); M13(Oxidation)	0	0	1.222e-06	5.37712	2	1652.73	-4.29256	18.7014	0
ATRN_HUMAN	O75882	ATRN	Attractin OS	1429	3	yes	N/A			High	QYnSTGDYR	2	O43657	N3(Asn->Asp)	0	0.002841	0.07568	2.46349	2	1104.45	-4.62503	13.6199	0
ATG9A_HUMAN	Q7Z3C6	ATG9A	Autophagy-related protein 9A OS	839	2	yes	N/A			High	VLEAVnGTDAR	13	O60487	N6(Asn->Asp)	0	0	0.0003112	4.14615	2	1145.58	-3.94072	21.8268	0
BASI_HUMAN	P35613	BSG	Basigin OS	385	56	yes	CD147			High	NPcnSSVPR	8	O60503	C3(Carbamidomethyl); N4(Asn->Asp)	0	0.0004191	0.02063	2.0471	2	1031.45	-3.49631	13.677	0
BST2_HUMAN	Q10589	BST2	Bone marrow stromal antigen 2 OS	180	10	yes	CD317			High	GDSSnLTATAR	13	O60503	N5(Asn->Asp)	0	0	0.0003413	4.16472	2	1093.51	-1.27075	14.8319	0
CAD13_HUMAN	P55290	CDH13	Cadherin-13 OS	713	31	yes	N/A			High	TYnGTNPDAASR	4	O60637	N3(Asn->Asp)	0	0.0007912	0.0287	2.78122	2	1267.56	0.77196	14.1993	0
CBPD_HUMAN	O75976	CPD	Carboxypeptidase D OS	1380	10	yes	N/A			High	TEIKPVATEQLLSTFLTVGnnTcFYGK	1	O75063	N20(Asn->Asp); N21(Asn->Asp); C23(Carbamidomethyl)	0	0.002065	0.05211	3.59391	3	3033.51	-2.04531	77.8185	0
MPRD_HUMAN	P20645	M6PR	Cation-dependent mannose-6-phosphate receptor OS	277	2	yes	N/A			High	TEIKPVATEQLLSTFLTVGnNTcFYGK	11	O75063	N20(Asn->Asp); C23(Carbamidomethyl)	0	0.0004191	0.01179	3.95353	3	3032.54	2.42456	76.7289	0
CD109_HUMAN	Q6YHK3	CD109	CD109 antigen OS	1445	96	yes	CD109			High	GIcnSSDVR	3	O75882	C3(Carbamidomethyl); N4(Asn->Asp)	0	0.0002588	0.00878	2.74156	2	1008.44	-1.83201	16.6045	0
CD166_HUMAN	Q13740	ALCAM	CD166 antigen OS	583	55	yes	CD166			High	FANEYPnITR	10	O75976	N7(Asn->Asp)	0	0	0.0005597	3.44518	2	1225.58	-1.9356	32.1329	0
CD276_HUMAN	Q5ZPR3	CD276	CD276 antigen OS	534	58	yes	CD276			High	EAcQGTSPPVVSCYnASDHVYKG	1	O95274	C3(Carbamidomethyl); N15(Asn->Asp)	0	0.003268	0.08425	2.69714	3	2470.05	-4.42096	33.7271	1
CD44_HUMAN	P16070	CD44	CD44 antigen OS	742	45	yes	CD44			High	EAcQGTSPPVVScYnASDHVYK	2	O95274	C3(Carbamidomethyl); C13(Carbamidomethyl); N15(Asn->Asp)	0	0.004709	0.1017	2.05472	3	2470.06	-2.19462	33.8373	0
CD59_HUMAN	P13987	CD59	CD59 glycoprotein OS	128	57	yes	CD59			High	EIFVAnGTQGK	14	O95297	N6(Asn->Asp)	0	0	0.006007	3.64682	2	1164.59	-2.56902	25.4612	0
CD97_HUMAN	P48960	CD97	CD97 antigen OS	835	9	yes	CD97			High	TcPAGVmGEnnTLVWK	1	P00533	C2(Carbamidomethyl); M7(Oxidation); N10(Asn->Asp); N11(Asn->Asp)	0	0.00132	0.04109	3.60673	2	1794.81	4.12997	39.0879	0
CERS2_HUMAN	Q96G23	CERS2	Ceramide synthase 2 OS	380	2	yes	N/A			High	EFVENSEcIQcHPEcLPQAMnITCTGRG	2	P00533	C8(Carbamidomethyl); C11(Carbamidomethyl); C15(Carbamidomethyl); N21(Asn->Asp)	0	0.0009797	0.03469	4.56341	3	3281.38	-1.15258	48.0427	1
CTL2_HUMAN	Q8IWA5	SLC44A2	Choline transporter-like protein 2 OS	706	4	yes	N/A			High	ncTSISGDLHILPVAFR	2	P00533	N1(Asn->Asp); C2(Carbamidomethyl)	0	0	0.001653	2.55718	3	1900.96	-1.05376	60.2011	0
CLDN1_HUMAN	Q9NY35	CLDND1	Claudin domain-containing protein 1 OS	253	3	yes	N/A			High	LLIQAWPEnR	3	P00533	N9(Asn->Asp)	0	0	0.0004585	3.53564	2	1240.67	-1.08445	47.4798	0
DAF_HUMAN	P08174	CD55	Complement decay-accelerating factor OS	381	20	yes	CD55			High	TcPAGVMGEnNTLVWK	4	P00533	C2(Carbamidomethyl); N10(Asn->Asp)	0	0	0.0001848	3.65235	2	1777.82	-1.57058	46.7533	0
CDCP1_HUMAN	Q9H5V8	CDCP1	CUB domain-containing protein 1 OS	836	48	yes	CD318			High	DSLSInATNIK	10	P00533	N6(Asn->Asp)	0	0	0.002273	3.80272	2	1176.61	-3.89306	35.4345	0
CLMP_HUMAN	Q9H6B4	CLMP	CXADR-like membrane protein OS	373	8	yes	N/A			High	TcPAGVmGEnNTLVWK	30	P00533	C2(Carbamidomethyl); M7(Oxidation); N10(Asn->Asp)	0	0	0.0003751	2.98162	2	1793.82	-1.23971	39.4426	0
DSG2_HUMAN	Q14126	DSG2	Desmoglein-2 OS	1118	75	yes	N/A			High	LTGSDVNLLAENLLSPEDMVLFHnLTQPR	2	P01130	N24(Asn->Asp)	0	0	2.798e-05	4.35878	3	3237.66	4.24008	128.064	0
DSG3_HUMAN	P32926	DSG3	Desmoglein-3 OS	999	15	N/A	N/A			High	TYTYADTPDDFQLHnFSLPEEDTK	6	P04062	N15(Asn->Asp)	0	0.0004191	0.01252	2.71483	3	2848.25	0.77505	55.5076	0
ADA10_HUMAN	O14672	ADAM10	Disintegrin and metalloproteinase domain-containing protein 10 OS	748	3	yes	CD156c			High	GEnFTETDVK	13	P04156	N3(Asn->Asp)	0	0	0.00341	3.8168	2	1140.51	-0.032036	21.8687	0
ADA15_HUMAN	Q13444	ADAM15	Disintegrin and metalloproteinase domain-containing protein 15 OS	863	3	yes	N/A			High	PKPPKnESLETYPVmK	1	P05026	N6(Asn->Asp); M15(Oxidation)	0	0.0004191	0.01996	1.54382	3	1874.95	-3.79214	26.3821	1
STT3A_HUMAN	P46977	STT3A	Dolichyl-diphosphooligosaccharide--protein glycosyltransferase subunit STT3A OS	705	8	yes	N/A			High	YLQPLLAVQFTnLTMDTEIR	3	P05026	N12(Asn->Asp)	0	0	1.887e-06	5.30558	2	2367.23	1.87871	118.422	0
STT3B_HUMAN	Q8TCJ2	STT3B	Dolichyl-diphosphooligosaccharide--protein glycosyltransferase subunit STT3B OS	826	15	yes	N/A			High	PKPPKnESLETYPVMK	3	P05026	N6(Asn->Asp)	0	0.0002588	0.00849	2.4513	3	1858.95	-4.65587	32.9549	1
EPCR_HUMAN	Q9UNN8	PROCR	Endothelial protein C receptor OS	238	2	yes	CD201			High	YLQPLLAVQFTnLTmDTEIR	15	P05026	N12(Asn->Asp); M15(Oxidation)	0	0	2.884e-07	5.38014	2	2383.21	-3.27359	112.225	0
EGFR_HUMAN	P00533	EGFR	Epidermal growth factor receptor OS	1210	52	yes	N/A			High	LAVQFTnLTmDTEIR	15	P05026	N7(Asn->Asp); M10(Oxidation)	0	0	0.00485	4.61046	2	1768.88	1.26898	78.9714	0
EMP1_HUMAN	P54849	EMP1	Epithelial membrane protein 1 OS	157	18	yes	N/A			High	LEWLGncSGLNDETYGYK	17	P05026	N6(Asn->Asp); C7(Carbamidomethyl)	0	0	1.829e-06	5.20245	2	2119.92	-2.87881	50.8683	0
S29A1_HUMAN	Q99808	SLC29A1	Equilibrative nucleoside transporter 1 OS	456	24	yes	N/A			High	LNPTVTYGnDSFSAK	11	P05362	N9(Asn->Asp)	0	0	0.0005548	2.85801	2	1614.76	-0.574589	36.2889	0
S29A2_HUMAN	Q14542	SLC29A2	Equilibrative nucleoside transporter 2 OS	456	5	yes	N/A			High	DHHGAnFScR	14	P05362	N6(Asn->Asp); C9(Carbamidomethyl)	0	0	0.001938	3.25209	3	1201.48	-3.80208	9.57527	0
LG3BP_HUMAN	Q08380	LGALS3BP	Galectin-3-binding protein OS	585	2	yes	N/A			High	TSEQncTSPFSYK	1	P05556	N5(Asn->Asp); C6(Carbamidomethyl)	0	0	3.007e-05	4.53932	2	1549.65	-0.815326	39.0699	0
GLCM_HUMAN	P04062	GBA	Glucosylceramidase OS	536	6	yes	N/A			High	NGVnGTGEnGR	3	P05556	N4(Asn->Asp); N9(Asn->Asp)	0	0.0004191	0.01951	3.00385	2	1076.46	-0.102766	4.17996	0
XYLK_HUMAN	O75063	FAM20B	Glycosaminoglycan xylosylkinase OS	409	12	yes	N/A			High	KEnSSEIcSN	7	P05556	N3(Asn->Asp); C8(Carbamidomethyl)	0	0.0004191	0.02092	2.68559	2	1168.48	-1.78968	1.96363	1
GSLG1_HUMAN	Q92896	GLG1	Golgi apparatus protein 1 OS	1179	10	yes	N/A			High	cHEGnGTFEcGAcR	22	P05556	C1(Carbamidomethyl); N5(Asn->Asp); C10(Carbamidomethyl); C13(Carbamidomethyl)	0	0	0.0002264	4.58239	3	1655.6	0.0575396	17.0504	0
GOLM1_HUMAN	Q8NBJ4	GOLM1	Golgi membrane protein 1 OS	401	8	yes	N/A			High	NPcTSEQncTSPFSYK	22	P05556	C3(Carbamidomethyl); N8(Asn->Asp); C9(Carbamidomethyl)	0	0	1.413e-06	5.58603	2	1920.77	0.353207	31.7413	0
HS2ST_HUMAN	Q7LGA3	HS2ST1	Heparan sulfate 2-O-sulfotransferase 1 OS	356	2	yes	N/A			High	nGVnGTGEnGR	36	P05556	N1(Asn->Asp); N4(Asn->Asp); N9(Asn->Asp)	0	0	0.001578	3.70603	2	1077.44	-0.109364	2.53064	0
MET_HUMAN	P08581	MET	Hepatocyte growth factor receptor OS	1390	2	yes	N/A			High	HnLTITQGK	5	P06213	N2(Asn->Asp)	0	0	0.004994	3.21885	2	1012.54	-0.778107	19.8641	0
CTR1_HUMAN	P30825	SLC7A1	High affinity cationic amino acid transporter 1 OS	629	18	yes	N/A			High	ENQnHSYSLK	3	P06756	N4(Asn->Asp)	0	0.003373	0.09134	1.70553	2	1220.55	-3.8845	15.1414	0
1B15_HUMAN	P30464	HLA-B	HLA class I histocompatibility antigen, B-15 alpha chain OS	362	22	yes	N/A			High	TAADTTGLQPILNQFTPAnISR	4	P06756	N19(Asn->Asp)	0	0	0.0007745	4.68723	2	2330.2	1.57621	93.2897	0
HYOU1_HUMAN	Q9Y4L1	HYOU1	Hypoxia up-regulated protein 1 OS	999	6	yes	N/A			High	ISSLQTTEKnDTVAGQGER	8	P06756	N10(Asn->Asp)	0	0	8.819e-05	4.82027	2	2034.99	-3.4611	23.8415	1
PTK7_HUMAN	Q13308	PTK7	Inactive tyrosine-protein kinase 7 OS	1070	20	yes	N/A			High	AnTTQPGIVEGGQVLK	13	P06756	N2(Asn->Asp)	0	0	0.0002007	4.12186	2	1612.85	-3.16873	34.9475	0
INSR_HUMAN	P06213	INSR	Insulin receptor OS	1382	5	yes	CD220			High	DVVTAAGDMLKDnATEEEILVYLEK	2	P07602	N13(Asn->Asp)	0	0.0004191	0.01396	3.54105	3	2767.37	3.77287	116.19	1
ITA1_HUMAN	P56199	ITGA1	Integrin alpha-1 OS	1179	2	yes	CD49a			High	LSDTTSQSnSTAK	9	P07942	N9(Asn->Asp)	0	0	0.0002286	3.86309	2	1340.62	1.43004	9.79732	0
ITA2_HUMAN	P17301	ITGA2	Integrin alpha-2 OS	1181	5	yes	CD49b			High	nSTTGPGEHLR	8	P07996	N1(Asn->Asp)	0	0	0.005424	3.03229	2	1169.55	-0.291122	18.8965	0
ITA3_HUMAN	P26006	ITGA3	Integrin alpha-3 OS	1051	60	yes	CD49c			High	VVnSTTGPGEHLR	8	P07996	N3(Asn->Asp)	0	0.0004191	0.02232	1.61158	3	1367.69	-1.06146	18.8182	0
ITA5_HUMAN	P08648	ITGA5	Integrin alpha-5 OS	1049	71	yes	CD49e			High	SnATVPDGEccPR	9	P07996	N2(Asn->Asp); C10(Carbamidomethyl); C11(Carbamidomethyl)	0	0.0002588	0.007793	2.70656	2	1463.59	-1.82701	18.2125	0
ITA6_HUMAN	P23229	ITGA6	Integrin alpha-6 OS	1130	20	yes	CD49f			High	GSQWSDIEEFcnR	20	P08174	C11(Carbamidomethyl); N12(Asn->Asp)	0	0	2.573e-05	4.78328	2	1628.66	-3.09322	44.8852	0
ITAV_HUMAN	P06756	ITGAV	Integrin alpha-V OS	1048	28	yes	CD51			High	LLIAGTnSSDLQQILSLLESnK	1	P08195	N7(Asn->Asp); N21(Asn->Asp)	0	0.0004191	0.01923	4.05193	2	2359.27	2.2504	83.48	0
ITB1_HUMAN	P05556	ITGB1	Integrin beta-1 OS	798	91	yes	CD29			High	DIENLKDASSFLAEWQnITK	6	P08195	N17(Asn->Asp)	0	0	0.00283	4.17418	3	2323.14	-2.14508	70.6456	1
ITB4_HUMAN	P16144	ITGB4	Integrin beta-4 OS	1822	7	yes	CD104			High	LAEWQnITK	8	P08195	N6(Asn->Asp)	0	0.0002588	0.007787	3.17818	2	1103.57	-1.24356	37.5011	0
ICAM1_HUMAN	P05362	ICAM1	Intercellular adhesion molecule 1 OS	532	25	yes	CD54			High	DASSFLAEWQnITKGFSEDR	13	P08195	N11(Asn->Asp)	0	0	0.0001279	4.26177	3	2302.07	1.51722	76.313	1
KIRR1_HUMAN	Q96J84	KIRREL	Kin of IRRE-like protein 1 OS	757	3	yes	N/A			High	DASSFLAEWQnITKG	15	P08195	N11(Asn->Asp)	0	0	0.0002155	4.9387	2	1667.79	-0.311962	98.3439	1
LAMB1_HUMAN	P07942	LAMB1	Laminin subunit beta-1 OS	1786	9	yes	N/A			High	DASSFLAEWQnITK	18	P08195	N11(Asn->Asp)	0	0	2.348e-07	5.60757	3	1610.77	-0.757089	98.3814	0
FLRT3_HUMAN	Q9NZU0	FLRT3	Leucine-rich repeat transmembrane protein FLRT3 OS	649	2	N/A	N/A			High	LLIAGTnSSDLQQILSLLESNK	23	P08195	N7(Asn->Asp)	0	0	1.394e-07	6.66933	2	2358.27	-3.90535	80.9595	0
CD47_HUMAN	Q08722	CD47	Leukocyte surface antigen CD47 OS	323	11	yes	CD47			High	SLVTQYLnATGNR	24	P08195	N8(Asn->Asp)	0	0	8.465e-05	5.20334	2	1437.73	-0.307161	68.6285	0
LDLR_HUMAN	P01130	LDLR	Low-density lipoprotein receptor OS	860	2	yes	N/A			High	nFTVAcQHR	2	P08581	N1(Asn->Asp); C6(Carbamidomethyl)	0	0.0007912	0.02722	2.78012	2	1133.51	-1.84726	23.9942	0
LYPD3_HUMAN	O95274	LYPD3	Ly6/PLAUR domain-containing protein 3 OS	346	3	yes	N/A			High	EPLSDPVGTcYLSTDnFTR	6	P08648	C10(Carbamidomethyl); N16(Asn->Asp)	0	0	1.142e-05	4.43873	2	2172.97	-3.97007	50.1465	0
SCRB2_HUMAN	Q14108	SCARB2	Lysosome membrane protein 2 OS	478	17	yes	N/A			High	GLncTTNHPINPK	6	P08648	N3(Asn->Asp); C4(Carbamidomethyl)	0	0.0007912	0.02834	2.8991	2	1466.71	-0.0526997	34.3098	0
LAMP1_HUMAN	P11279	LAMP1	Lysosome-associated membrane glycoprotein 1 OS	417	85	yes	CD107a			High	VTGLncTTNHPINPK	7	P08648	N5(Asn->Asp); C6(Carbamidomethyl)	0	0	0.00196	1.85666	3	1666.82	-0.720238	25.3082	0
LAMP2_HUMAN	P13473	LAMP2	Lysosome-associated membrane glycoprotein 2 OS	410	20	yes	CD107b			High	HPGnFSSLScDYFAVnQSR	8	P08648	N4(Asn->Asp); C10(Carbamidomethyl); N16(Asn->Asp)	0	0	0.0003802	4.4308	3	2187.93	-4.03567	48.1357	0
PRIO_HUMAN	P04156	PRNP	Major prion protein OS	253	13	yes	CD230			High	GnLTYGYVTILnGSDIR	21	P08648	N2(Asn->Asp); N12(Asn->Asp)	0	0	7.158e-07	5.69713	2	1857.93	1.94732	58.8956	0
MCP_HUMAN	P15529	CD46	Membrane cofactor protein OS	392	15	yes	CD46			High	TEKEPLSDPVGTcYLSTDnFTR	23	P08648	C13(Carbamidomethyl); N19(Asn->Asp)	0	0	3.595e-09	7.06154	3	2531.15	-2.7899	48.5898	1
MSLN_HUMAN	Q13421	MSLN	Mesothelin OS	630	22	yes	N/A			High	HRPTAGAFnHSDLDAELR	4	P09758	N9(Asn->Asp)	0	0	0.001209	3.93202	3	2007.96	-1.42234	34.3556	0
MICA_HUMAN	Q29983	MICA	MHC class I polypeptide-related sequence A OS	383	18	yes	N/A			High	DINSQQELQnITTDTR	5	P10586	N10(Asn->Asp)	0	0	1.67e-05	4.03101	2	1876.89	1.81893	41.0811	0
MPZL1_HUMAN	O95297	MPZL1	Myelin protein zero-like protein 1 OS	269	14	yes	N/A			High	VIEEFYnQTWVHR	7	P11166	N7(Asn->Asp)	0	0	0.002088	3.61399	2	1721.82	-4.58073	45.7455	0
MPZL2_HUMAN	O60487	MPZL2	Myelin protein zero-like protein 2 OS	215	13	yes	N/A			High	VYnLSDTHLFPnASSK	1	P11279	N3(Asn->Asp); N12(Asn->Asp)	0	0	0.004673	2.89043	2	1794.85	-4.88765	69.5385	0
L1CAM_HUMAN	P32004	L1CAM	Neural cell adhesion molecule L1 OS	1257	2	yes	CD171			High	LSnSSFSR	2	P11279	N3(Asn->Asp)	0	0.00132	0.03647	2.60403	2	898.425	-1.44564	23.742	0
NPTN_HUMAN	Q9Y639	NPTN	Neuroplastin OS	398	25	yes	N/A			High	GHTLTLnFTR	6	P11279	N7(Asn->Asp)	0	0	0.004417	3.21386	2	1160.61	2.41501	39.5555	0
SATT_HUMAN	P43007	SLC1A4	Neutral amino acid transporter A OS	532	5	yes	N/A			High	YSVQLmSFVYnLSDTHLFPnASSK	9	P11279	M6(Oxidation); N11(Asn->Asp); N20(Asn->Asp)	0	0	3.336e-05	4.54373	3	2766.3	-0.140053	111.73	0
NCEH1_HUMAN	Q6PIU2	NCEH1	Neutral cholesterol ester hydrolase 1 OS	408	2	yes	N/A			High	EnTSDPSLVIAFGR	13	P11279	N2(Asn->Asp)	0	0	0.0001178	4.70826	2	1506.74	-4.99609	49.8217	0
PO210_HUMAN	Q8TEM1	NUP210	Nuclear pore membrane glycoprotein 210 OS	1887	9	yes	N/A			High	nMTFDLPSDATVVLnR	16	P11279	N1(Asn->Asp); N15(Asn->Asp)	0	0	3.398e-05	4.62764	2	1794.86	-1.61864	91.2544	0
PLXB2_HUMAN	O15031	PLXNB2	Plexin-B2 OS	1838	36	yes	N/A			High	nmTFDLPSDATVVLnR	19	P11279	N1(Asn->Asp); M2(Oxidation); N15(Asn->Asp)	0	0	2.293e-06	5.16618	2	1810.85	-0.885999	81.1236	0
PVR_HUMAN	P15151	PVR	Poliovirus receptor OS	417	2	yes	CD155			High	YSVQLMSFVYnLSDTHLFPnASSK	19	P11279	N11(Asn->Asp); N20(Asn->Asp)	0	0	3.345e-07	5.20722	3	2750.31	3.42512	80.1752	0
PCYOX_HUMAN	Q9UHG3	PCYOX1	Prenylcysteine oxidase 1 OS	505	2	yes	N/A			High	VASVININPnTTHSTGScR	9	P13473	N10(Asn->Asp); C18(Carbamidomethyl)	0	0	0.004078	3.32249	3	2028.97	-2.41716	47.7708	0
PLOD1_HUMAN	Q02809	PLOD1	Procollagen-lysine,2-oxoglutarate 5-dioxygenase 1 OS	727	2	yes	N/A			High	IAVQFGPGFSWIAnFTK	11	P13473	N14(Asn->Asp)	0	0	0.0001148	4.16908	2	1883.97	2.34666	119.374	0
PLOD2_HUMAN	O00469	PLOD2	Procollagen-lysine,2-oxoglutarate 5-dioxygenase 2 OS	737	6	yes	N/A			High	RnNTFLSLR	2	P13726	N2(Asn->Asp)	0	0.0002588	0.00969	3.47986	2	1121.6	-1.17805	50.9427	1
LRP1_HUMAN	Q07954	LRP1	Prolow-density lipoprotein receptor-related protein 1 OS	4544	8	yes	CD91			High	VnVTVEDER	14	P13726	N2(Asn->Asp)	0	0	0.00277	3.83959	2	1061.51	-5.02538	21.0913	0
SAP_HUMAN	P07602	PSAP	Prosaposin OS	524	2	yes	N/A			High	TAVncSSDFDAcLITK	57	P13987	N4(Asn->Asp); C5(Carbamidomethyl); C12(Carbamidomethyl)	0	0	5.482e-06	5.70465	2	1802.79	-4.66026	43.3409	0
FPRP_HUMAN	Q9P2B2	PTGFRN	Prostaglandin F2 receptor negative regulator OS	879	45	yes	CD315			High	GPSTPLPEDPnWnVTEFHTTPK	1	P15144	N11(Asn->Asp); N13(Asn->Asp)	0	0	2.584e-06	3.77991	3	2466.15	2.90699	48.2696	0
F1711_HUMAN	Q5VUB5	FAM171A1	Protein FAM171A1 OS	890	3	yes	N/A			High	EFnITLIHPK	2	P15144	N3(Asn->Asp)	0	0.0004191	0.0236	2.67607	2	1212.66	-1.16358	47.4871	0
ITFG3_HUMAN	Q9H0X4	ITFG3	Protein ITFG3 OS	552	23	yes	N/A			High	PNWnVTEFHTTPK	4	P15144	N4(Asn->Asp)	0	0	2.835e-05	3.87995	3	1571.75	-2.44759	39.4398	0
PAR1_HUMAN	P25116	F2R	Proteinase-activated receptor 1 OS	425	2	yes	N/A			High	VPVTLALnnTLFLIEER	4	P15144	N8(Asn->Asp); N9(Asn->Asp)	0	0	1.937e-07	5.28772	2	1944.06	-3.77677	70.2464	0
FAT2_HUMAN	Q9NYQ8	FAT2	Protocadherin Fat 2 OS	4349	2	N/A	N/A			High	LnYTLSQGHR	5	P15144	N2(Asn->Asp)	0	0	0.002236	2.87061	2	1189.6	0.580017	21.6182	0
PTPRF_HUMAN	P10586	PTPRF	Receptor-type tyrosine-protein phosphatase F OS	1907	5	yes	N/A			High	PVTLALnNTLFLIEER	5	P15144	N7(Asn->Asp)	0	0	0.001698	3.09787	2	1844.01	-1.42936	117.678	0
PTPRG_HUMAN	P23470	PTPRG	Receptor-type tyrosine-protein phosphatase gamma OS	1445	12	yes	N/A			High	LLDPDSnVTRPSEFNYVWIVPITSIR	6	P15144	N7(Asn->Asp)	0	0	0.00519	3.20571	3	3032.58	2.86549	113.611	0
SERPH_HUMAN	P50454	SERPINH1	Serpin H1 OS	418	5	yes	N/A			High	KLnYTLSQGHR	10	P15144	N3(Asn->Asp)	0	0	8.507e-05	4.40057	3	1317.69	-0.968272	21.5068	1
PON2_HUMAN	Q15165	PON2	Serum paraoxonase/arylesterase 2 OS	354	7	yes	N/A			High	nNTNNWR	11	P15144	N1(Asn->Asp)	0	0.002065	0.06411	2.61697	2	919.399	-2.49802	8.9503	0
AT1B1_HUMAN	P05026	ATP1B1	Sodium/potassium-transporting ATPase subunit beta-1 OS	303	54	yes	N/A			High	FnITLIHPK	13	P15144	N2(Asn->Asp)	0	0.0002588	0.008264	3.20416	2	1083.62	-0.177982	68.9736	0
AT1B3_HUMAN	P54709	ATP1B3	Sodium/potassium-transporting ATPase subunit beta-3 OS	279	33	yes	CD298			High	nATLVNEADK	14	P15144	N1(Asn->Asp)	0	0	0.006278	3.00051	2	1075.53	-0.897176	24.2832	0
GTR1_HUMAN	P11166	SLC2A1	Solute carrier family 2, facilitated glucose transporter member 1 OS	492	7	yes	N/A			High	nATLVNEADKLR	15	P15144	N1(Asn->Asp)	0	0.0004191	0.01996	3.27185	2	1344.71	-0.996856	36.1651	1
S22A4_HUMAN	Q9H015	SLC22A4	Solute carrier family 22 member 4 OS	551	15	yes	N/A			High	AEFnITLIHPK	17	P15144	N4(Asn->Asp)	0	0	0.001526	3.94842	2	1283.69	-4.34063	47.2505	0
S43A3_HUMAN	Q8NBI5	SLC43A3	Solute carrier family 43 member 3 OS	491	16	yes	N/A			High	GPSTPLPEDPNWnVTEFHTTPK	26	P15144	N13(Asn->Asp)	0	0	5.442e-05	4.38948	3	2465.15	-3.10538	73.1251	0
S26A2_HUMAN	P50443	SLC26A2	Sulfate transporter OS	739	35	yes	N/A			High	PVDKPInTTLIcnVTNALGAR	27	P15151	N7(Asn->Asp); C12(Carbamidomethyl); N13(Asn->Asp)	0	0	2.661e-06	5.57726	3	2269.18	-0.808318	68.2194	0
SUSD2_HUMAN	Q9UGT4	SUSD2	Sushi domain-containing protein 2 OS	822	2	yes	N/A			High	TIcDRnHTWLPVSDDAcYR	15	P15529	C3(Carbamidomethyl); N6(Asn->Asp); C17(Carbamidomethyl)	0	0	0.00296	2.37832	3	2380.04	-1.30177	61.8706	1
SYPL1_HUMAN	Q16563	SYPL1	Synaptophysin-like protein 1 OS	259	12	yes	N/A			High	AFnSTLPTMAQMEK	6	P16070	N3(Asn->Asp)	0	0	3.319e-05	4.3536	2	1569.72	-2.81226	46.6254	0
TSN3_HUMAN	O60637	TSPAN3	Tetraspanin-3 OS	253	4	yes	N/A			High	AFnSTLPTmAQmEK	15	P16070	N3(Asn->Asp); M9(Oxidation); M12(Oxidation)	0	0	0.0003235	4.02614	2	1601.72	0.773501	41.6093	0
TSN6_HUMAN	O43657	TSPAN6	Tetraspanin-6 OS	245	2	yes	N/A			High	AFnSTLPTMAQmEK	24	P16070	N3(Asn->Asp); M12(Oxidation)	0	0	0.0001326	4.15747	2	1585.72	-4.88884	38.3702	0
TSP1_HUMAN	P07996	THBS1	Thrombospondin-1 OS	1170	25	yes	N/A			High	DEDDDcTYSYTmEGDGAPGPnSTVLVHK	1	P16144	C6(Carbamidomethyl); M12(Oxidation); N21(Asn->Asp)	0	0.0007912	0.02862	2.79195	3	3090.23	-4.37605	37.2661	0
TF_HUMAN	P13726	F3	Tissue factor OS	295	16	yes	CD142			High	HNIIPIFAVTnYSYSYYEK	6	P16144	N11(Asn->Asp)	0	0	3.381e-06	5.71432	3	2323.12	-2.78939	64.406	0
SSRB_HUMAN	P43308	SSR2	Translocon-associated protein subunit beta OS	183	14	yes	N/A			High	GEYFVnVTTR	2	P17301	N6(Asn->Asp)	0	0.003268	0.08301	2.89033	2	1186.57	-1.66049	53.6255	0
TM9S3_HUMAN	Q9HD45	TM9SF3	Transmembrane 9 superfamily member 3 OS	589	13	yes	N/A			High	TAScSnVTcWLK	3	P17301	C4(Carbamidomethyl); N6(Asn->Asp); C9(Carbamidomethyl)	0	0	0.003453	2.84863	2	1427.63	-0.750758	62.695	0
TMED4_HUMAN	Q7Z7H5	TMED4	Transmembrane emp24 domain-containing protein 4 OS	227	4	yes	N/A			High	LnETHIFnGSNWImLIYK	1	P20645	N2(Asn->Asp); N8(Asn->Asp); M14(Oxidation)	0	0.0004191	0.01457	3.28931	3	2211.08	-1.3583	110.661	0
TM206_HUMAN	Q9H813	TMEM206	Transmembrane protein 206 OS	350	2	yes	N/A			High	EAGnHTSGAGLVQINK	1	P20645	N4(Asn->Asp)	0	0.005135	0.1067	2.73767	3	1596.79	-3.39858	35.9765	0
TM245_HUMAN	Q9H330	TMEM245	Transmembrane protein 245 OS	911	2	yes	N/A			High	GNVISSHGnPILLnSSIPEDPSIK	2	P21589	N9(Asn->Asp); N14(Asn->Asp)	0	0.0004191	0.02584	2.75678	3	2490.27	0.702213	51.704	0
TM87A_HUMAN	Q8NBN3	TMEM87A	Transmembrane protein 87A OS	555	6	yes	N/A			High	IKLDnYSTQELGK	4	P21589	N5(Asn->Asp)	0	0.003526	0.09255	3.20549	2	1509.77	-4.35197	35.145	1
TPBG_HUMAN	Q13641	TPBG	Trophoblast glycoprotein OS	420	7	yes	N/A			High	LDnYSTQELGK	15	P21589	N3(Asn->Asp)	0	0	0.0005161	4.32167	2	1268.6	-3.86147	26.5792	0
TNR3_HUMAN	P36941	LTBR	Tumor necrosis factor receptor superfamily member 3 OS	435	12	yes	N/A			High	GNVISSHGNPILLnSSIPEDPSIK	16	P21589	N14(Asn->Asp)	0	0	0.0006309	4.3776	3	2489.28	-1.79557	50.431	0
TNR6_HUMAN	P25445	FAS	Tumor necrosis factor receptor superfamily member 6 OS	335	16	yes	CD95			High	EINSLnLTESHNSR	1	P23229	N6(Asn->Asp)	0	0	3.033e-05	3.97554	2	1614.77	0.0253192	38.8799	0
TACD2_HUMAN	P09758	TACSTD2	Tumor-associated calcium signal transducer 2 OS	323	4	yes	N/A			High	LWnSTFLEEYSK	7	P23229	N3(Asn->Asp)	0	0	0.0005648	4.12062	2	1517.72	3.59999	81.871	0
UFO_HUMAN	P30530	AXL	Tyrosine-protein kinase receptor UFO OS	894	10	yes	N/A			High	EINSLnLTESHNS	12	P23229	N6(Asn->Asp)	0	0	0.0005386	3.45247	2	1458.67	-1.78168	31.9772	0
RYK_HUMAN	P34925	RYK	Tyrosine-protein kinase RYK OS	604	6	yes	N/A			High	SDFSQTmLFQAnTTR	12	P23470	M7(Oxidation); N12(Asn->Asp)	0	0	4.544e-05	4.86661	2	1763.79	0.145586	60.3267	0
LMAN2_HUMAN	Q12907	LMAN2	Vesicular integral-membrane protein VIP36 OS	356	7	yes	N/A			High	ATnATLDPR	2	P25116	N3(Asn->Asp)	0	0.0007912	0.03112	2.78586	2	959.479	-0.00172424	16.1471	0
LRC8A_HUMAN	Q8IWT6	LRRC8A	Volume-regulated anion channel subunit LRRC8A OS	810	4	yes	N/A			High	LcDEGHGLEVEIncTR	16	P25445	C2(Carbamidomethyl); N13(Asn->Asp); C14(Carbamidomethyl)	0	0	6.818e-06	4.78359	3	1902.83	-0.544694	54.5634	0
S39AA_HUMAN	Q9ULF5	SLC39A10	Zinc transporter ZIP10 OS	831	3	yes	N/A			High	SSVRPPGAcQAnETIFcELGNPFK	1	P26006	C9(Carbamidomethyl); N12(Asn->Asp); C17(Carbamidomethyl)	0	0.0002588	0.007819	3.76813	3	2680.25	-0.35668	93.1818	0
S39AE_HUMAN	Q15043	SLC39A14	Zinc transporter ZIP14 OS	492	20	yes	N/A			High	SSVRPPGAcQAnETIFcELGnPFK	1	P26006	C9(Carbamidomethyl); N12(Asn->Asp); C17(Carbamidomethyl); N21(Asn->Asp)	0	0.0004191	0.01562	3.27317	3	2681.24	0.938299	61.3241	0
S39A6_HUMAN	Q13433	SLC39A6	Zinc transporter ZIP6 OS	755	45	yes	N/A			High	mnITVK	1	P26006	M1(Oxidation); N2(Asn->Asp)	0	0.0044	0.09916	2.27013	2	722.375	-0.576946	13.2442	0
										High	SInVTNTR	1	P26006	N3(Asn->Asp)	0	0.006273	0.1142	2.06644	2	905.468	-1.32687	19.6527	0
Figure Legend										High	VWnSTFIEDYR	1	P26006	N3(Asn->Asp)	0	0	0.0003732	3.69653	2	1430.66	-0.496776	72.4674	0
1 SwissProt reference number										High	ELAVPDGYTnR	2	P26006	N10(Asn->Asp)	0	0.0007912	0.0333	2.34025	2	1235.59	-0.534232	44.6511	0
2 SwissProt accession number										High	VRPPGAcQAnETIFcELGNPFK	3	P26006	C7(Carbamidomethyl); N10(Asn->Asp); C15(Carbamidomethyl)	0	0	1.087e-05	3.73718	3	2506.19	0.192299	61.1511	0
3 Number of amino acids for a given protein										High	TSIPTINMEnK	5	P26006	N10(Asn->Asp)	0	0.0004191	0.02389	2.43555	2	1248.61	-2.85603	37.0542	0
4 The total number of identified peptide spectra matches for a given protein										High	SLDAYPILNQAQALEnHTEVQFQK	13	P26006	N16(Asn->Asp)	0	0	0.006441	2.59432	3	2758.37	0.056588	63.0805	0
5 Mapped cell surface glycoprotein contained in the human Cell Surface Protein Atlas										High	nITIVTGAPR	14	P26006	N1(Asn->Asp)	0	0	0.002009	3.86471	2	1042.59	-2.25181	44.2775	0
6 Mapped CD molecule contained in HUGO database										High	AHcVWLEcPIPDAPVVTnVTVK	18	P26006	C3(Carbamidomethyl); C8(Carbamidomethyl); N18(Asn->Asp)	0	0	0.0005229	4.3771	3	2506.25	-0.248681	58.4834	0
										High	GYYnQSEAGSHTLQR	22	P30464	N4(Asn->Asp)	0	0	0.0008526	2.17908	3	1711.76	-2.65279	23.6312	0
										High	EESPFVGNPGnITGAR	10	P30530	N11(Asn->Asp)	0	0	3.79e-05	3.84566	2	1645.78	-4.04386	39.4696	0
										High	LcLNnDTK	9	P30825	C2(Carbamidomethyl); N5(Asn->Asp)	0.007	0.0004191	0.02393	2.83626	2	978.456	0.240304	19.5151	0
										High	NWQLTEEDFGnTSGR	9	P30825	N11(Asn->Asp)	0	0	1.539e-05	4.94526	2	1754.76	1.28582	65.2556	0
										High	DLQAnDTGR	2	P32004	N5(Asn->Asp)	0	0.0009797	0.03447	2.21671	2	990.448	-0.380109	12.0458	0
										High	DSTFIVnK	7	P32926	N7(Asn->Asp)	0	0.002065	0.06015	2.60914	2	924.466	-1.31454	32.789	0
										High	LPAVWSITTLnATSALLR	8	P32926	N11(Asn->Asp)	0	0	0.0002644	4.64225	2	1928.08	-1.12645	115.702	0
										High	TSALDKnTSR	6	P34925	N7(Asn->Asp)	0	0.0007912	0.0331	2.52696	2	1093.55	-0.492104	5.14142	1
										High	cSLnDSATEVTGHR	4	P35613	C1(Carbamidomethyl); N4(Asn->Asp)	0	0.0002588	0.007474	3.58826	2	1547.68	-0.116777	66.7352	0
										High	SLnDSATEVTGHR	4	P35613	N3(Asn->Asp)	0	0.0002588	0.008659	3.46002	2	1387.65	0.144007	22.73	0
										High	TcSLnDSATEVTGHR	8	P35613	C2(Carbamidomethyl); N5(Asn->Asp)	0	0	6.453e-05	3.82436	2	1648.72	-0.671916	45.464	0
										High	ALMnGSESR	8	P35613	N4(Asn->Asp)	0	0.0004191	0.02198	2.80576	2	965.434	-1.46521	16.0907	0
										High	LTcSLnDSATEVTGHR	12	P35613	C3(Carbamidomethyl); N6(Asn->Asp)	0	0	0.0001602	3.96386	2	1761.81	0.223342	45.4715	0
										High	ILLTcSLnDSATEVTGHR	20	P35613	C5(Carbamidomethyl); N8(Asn->Asp)	0	0	0.0001428	4.00867	3	1987.97	-2.62747	41.983	0
										High	AGHFQnTSSPSAR	12	P36941	N6(Asn->Asp)	0	0	0.0008568	3.59456	2	1360.62	-4.66253	12.8523	0
										High	VVTQnSSSGnVTHEK	5	P43007	N5(Asn->Asp); N10(Asn->Asp)	0	0.0007912	0.02639	2.03237	3	1588.74	-4.15226	12.5782	0
										High	IAPASnVSHTVVLR	2	P43308	N6(Asn->Asp)	0	0.002211	0.06656	2.2723	2	1464.81	-2.35056	33.5445	0
										High	PASnVSHTVVLRPLK	12	P43308	N4(Asn->Asp)	0	0	0.0004402	3.29618	3	1618.93	-0.717479	56.7455	0
										High	TILVDNNTWnNTHISR	8	P46977	N10(Asn->Asp)	0.0269	0	0.004588	1.80848	3	1898.93	-3.98363	41.1392	0
										High	GDKnVTMGQSSAR	9	P48960	N4(Asn->Asp)	0	0	0.0003533	4.02114	2	1351.62	-2.17086	12.4628	1
										High	SnGSTLLnHTSDR	1	P50443	N2(Asn->Asp); N8(Asn->Asp)	0	0.002211	0.06764	2.43574	2	1403.63	-3.96858	62.1217	0
										High	AGYDnAHSAPSLGMVSnGSTLLnHTSDR	2	P50443	N5(Asn->Asp); N17(Asn->Asp); N23(Asn->Asp)	0	0	0.002583	3.5258	3	2875.28	0.270085	70.3786	0
										High	AGYDNAHSAPSLGmVSnGSTLLnHTSDR	3	P50443	M14(Oxidation); N17(Asn->Asp); N23(Asn->Asp)	0	0	1.174e-07	5.91411	3	2890.29	-0.651382	61.5213	0
										High	AGYDnAHSAPSLGmVSnGSTLLnHTSDR	3	P50443	N5(Asn->Asp); M14(Oxidation); N17(Asn->Asp); N23(Asn->Asp)	0	0	0.0001916	5.53676	3	2891.27	-3.12355	42.4377	0
										High	LHENYnSSIAGHIPTGFmPPK	26	P50443	N6(Asn->Asp); M18(Oxidation)	0	0	0.0005368	2.67894	3	2327.12	2.22965	44.5617	0
										High	SLSnSTAR	5	P50454	N4(Asn->Asp)	0	0.003373	0.08675	1.99532	2	836.41	-0.866186	3.33825	0
										High	VAVQVSFAPnNTGK	2	P54709	N10(Asn->Asp)	0	0.0004191	0.02293	3.47453	2	1432.74	-3.35613	36.2249	0
										High	FLKPYTLEEQKnLTVcPDGALFEQK	3	P54709	N12(Asn->Asp); C16(Carbamidomethyl)	0	0	0.000196	4.9262	3	2969.49	-3.2048	53.8576	1
										High	nLTVcPDGALFEQK	11	P54709	N1(Asn->Asp); C5(Carbamidomethyl)	0	0	0.005482	3.2631	2	1592.76	-1.87864	46.1505	0
										High	TLEEQKnLTVcPDGALFEQK	17	P54709	N7(Asn->Asp); C11(Carbamidomethyl)	0	0	1.467e-05	4.60376	3	2321.13	-0.749861	45.7252	1
										High	ncTnIScSDSLSYASEDALK	8	P54849	N1(Asn->Asp); C2(Carbamidomethyl); N4(Asn->Asp); C7(Carbamidomethyl)	0	0	4.617e-08	6.25693	2	2236.93	2.20761	41.1684	0
										High	NcTnIScSDSLSYASEDALK	10	P54849	C2(Carbamidomethyl); N4(Asn->Asp); C7(Carbamidomethyl)	0	0	0.0004727	5.5302	2	2235.93	-4.0666	41.6929	0
										High	QEDLSVGSVLLTVnATDPDSLQHQTIR	3	P55290	N14(Asn->Asp)	0	0	0.001279	3.93839	3	2937.49	1.85925	95.3728	0
										High	InNTHALVSLLQNLNK	28	P55290	N2(Asn->Asp)	0	0	3.615e-05	4.88672	3	1792.99	-3.0782	62.8885	0
										High	DScESNHnITcK	2	P56199	C3(Carbamidomethyl); N8(Asn->Asp); C11(Carbamidomethyl)	0	0.0004191	0.02092	3.1874	2	1465.57	-0.986131	11.998	0
										High	YIHQnYTK	2	Q02809	N5(Asn->Asp)	0	0.0004191	0.01603	2.37353	3	1067.51	-1.26597	13.8064	0
										High	QSGDVTcncTDGR	8	Q07954	C7(Carbamidomethyl); N8(Asn->Asp); C9(Carbamidomethyl)	0	0	0.001893	2.94298	2	1470.56	-1.85892	9.38289	0
										High	ALGFEnATQALGR	2	Q08380	N6(Asn->Asp)	0	0	0.0008412	3.76308	2	1348.69	0.699745	66.2614	0
										High	SDAVSHTGnYTcEVTELTR	11	Q08722	N9(Asn->Asp); C12(Carbamidomethyl)	0	0	0.0004739	4.78789	3	2140.94	-0.483112	40.0845	0
										High	nVTHLLQQELTEAQK	10	Q10589	N1(Asn->Asp)	0	0	1.1e-05	5.31683	3	1752.91	-2.69504	54.3364	0
										High	ISVmVNnGSLSYDHSK	7	Q12907	M4(Oxidation); N7(Asn->Asp)	0	0	0.0001633	4.32614	3	1767.81	-4.92574	34.0045	0
										High	DGTPLSDGQSnHTVSSK	3	Q13308	N11(Asn->Asp)	0	0	0.003385	3.62317	2	1730.78	-1.73017	18.3042	0
										High	SAnASFNIK	8	Q13308	N3(Asn->Asp)	0	0	0.006189	3.23626	2	952.473	-0.619803	23.7701	0
										High	PLSDGQSnHTVSSK	9	Q13308	N8(Asn->Asp)	0	0	0.0007657	4.15445	2	1457.69	0.897709	18.9179	0
										High	ALSQQnVSmDLATFmK	1	Q13421	N6(Asn->Asp); M9(Oxidation); M15(Oxidation)	0	0	0.00115	3.55378	2	1816.84	-2.36735	46.547	0
										High	LAFQNMnGSEYFVK	1	Q13421	N7(Asn->Asp)	0	0.0007912	0.02953	2.98583	2	1648.76	-2.08007	73.8457	0
										High	KWnVTSLETLK	2	Q13421	N3(Asn->Asp)	0	0	0.001328	3.0901	2	1319.72	-0.253734	68.6928	1
										High	ALSQQnVSMDLATFMK	4	Q13421	N6(Asn->Asp)	0	0	3.724e-06	4.46005	2	1784.85	-3.11509	91.5298	0
										High	WnVTSLETLK	5	Q13421	N2(Asn->Asp)	0	0	0.006764	3.16375	2	1191.62	-1.8182	50.9346	0
										High	LAFQNmnGSEYFVK	9	Q13421	M6(Oxidation); N7(Asn->Asp)	0	0	0.00417	3.83118	2	1664.76	0.0411716	62.8503	0
										High	TnESVSEPR	2	Q13433	N2(Asn->Asp)	0	0	0.003782	3.21935	2	1019.46	-1.13796	11.0094	0
										High	KTnESVSEPR	9	Q13433	N3(Asn->Asp)	0	0	0.005407	3.04194	2	1147.56	-3.08463	8.16423	1
										High	NTNENPQEcFnASK	13	Q13433	C9(Carbamidomethyl); N11(Asn->Asp)	0	0	5.875e-05	4.39216	2	1653.68	0.784477	30.6565	0
										High	YGEnNSLSVEGFR	21	Q13433	N4(Asn->Asp)	0	0	0.0005343	3.44032	2	1472.66	-1.03446	39.9248	0
										High	DFQHLLnR	3	Q13444	N7(Asn->Asp)	0	0.002065	0.05293	2.63116	2	1043.53	-1.05686	40.2214	0
										High	SGSnASVSAPSPLVELILNHIVPPEDER	1	Q13641	N4(Asn->Asp)	0	0.001987	0.05017	3.68962	3	2928.51	3.70367	81.8708	0
										High	nLTHLESLHLEDNALK	2	Q13641	N1(Asn->Asp)	0	0	0.0001529	4.42068	3	1847.95	-0.613499	71.4636	0
										High	VLHnGTLAELQGLPHIR	4	Q13641	N4(Asn->Asp)	0	0	4.222e-07	4.46186	3	1869.03	-4.29641	49.9429	0
										High	nATVVWMK	1	Q13740	N1(Asn->Asp)	0	0.00558	0.1085	2.10081	2	949.477	-4.65951	36.0436	0
										High	TVnSLnVSAISIPEHDEADEISDENR	1	Q13740	N3(Asn->Asp); N6(Asn->Asp)	0	0	0.0006936	4.03633	3	2856.3	0.33479	49.1911	0
										High	IIISPEEnVTLTcTAEnQLER	2	Q13740	N8(Asn->Asp); C13(Carbamidomethyl); N17(Asn->Asp)	0	0	0.001884	3.67021	2	2432.18	-2.26366	55.2833	0
										High	IIISPEEnVTLTcTAENQLER	13	Q13740	N8(Asn->Asp); C13(Carbamidomethyl)	0	0	3.595e-05	5.57148	2	2431.2	-1.50846	81.2093	0
										High	SLnVSAISIPEHDEADEISDENR	14	Q13740	N3(Asn->Asp)	0	0	0.0004615	4.52522	3	2541.16	-0.832653	69.3902	0
										High	TVNSLnVSAISIPEHDEADEISDENR	24	Q13740	N6(Asn->Asp)	0	0	0.0002067	4.9802	3	2855.3	-4.66456	49.2207	0
										High	ANIQFGDnGTTISAVSNK	17	Q14108	N8(Asn->Asp)	0	0	0.000289	4.7992	2	1837.88	-4.70459	39.6998	0
										High	DTGELnVTSILDR	15	Q14126	N6(Asn->Asp)	0	0	0.0001038	4.44314	2	1433.71	-4.4677	52.4189	0
										High	YVQnGTYTVK	16	Q14126	N4(Asn->Asp)	0	0.0002588	0.009478	2.96107	2	1173.57	-4.66915	19.77	0
										High	InATDADEPnTLNSK	21	Q14126	N2(Asn->Asp); N10(Asn->Asp)	0	0	2.288e-06	5.36087	2	1604.73	0.38782	23.5057	0
										High	InATDADEPNTLNSK	23	Q14126	N2(Asn->Asp)	0	0	4.575e-06	5.83133	2	1603.74	-4.63111	23.627	0
										High	LAGAGnSTAR	5	Q14542	N6(Asn->Asp)	0	0.0004191	0.02155	2.49167	2	918.463	-1.47448	1.80212	0
										High	GnVTQHVQGHR	20	Q15043	N2(Asn->Asp)	0	0	0.0006269	3.2484	2	1233.61	0.772715	1.58389	0
										High	HTNmnLTQLK	7	Q15165	M4(Oxidation); N5(Asn->Asp)	0	0.003373	0.08768	2.62195	2	1216.6	-2.24497	20.8997	0
										High	GQTEIQVNcPPAVTEnK	12	Q16563	C9(Carbamidomethyl); N16(Asn->Asp)	0	0	6.08e-06	4.50882	2	1885.89	-1.0662	32.0978	0
										High	cEIHEDnSTR	2	Q29983	C1(Carbamidomethyl); N7(Asn->Asp)	0	0.001837	0.04682	1.9597	2	1261.51	-1.93623	15.1229	0
										High	AKPQGQWAEDVLGnK	5	Q29983	N14(Asn->Asp)	0	0	0.001327	3.60784	3	1641.82	-1.88497	57.1751	0
										High	VcEIHEDnSTR	11	Q29983	C2(Carbamidomethyl); N8(Asn->Asp)	0	0	0.00369	3.39479	2	1360.57	-4.26224	14.1301	0
										High	NInGTDPIQK	2	Q4KMQ2	N3(Asn->Asp)	0	0.001837	0.04711	2.67473	2	1100.55	-4.32774	20.5004	0
										High	GLDGnGTGnSTR	3	Q5VUB5	N5(Asn->Asp); N9(Asn->Asp)	0	0	8.058e-05	3.94752	2	1150.49	-3.20514	7.61317	0
										High	VVLGAnGTYScLVR	14	Q5ZPR3	N6(Asn->Asp); C11(Carbamidomethyl)	0	0	8.693e-06	4.77353	2	1509.77	0.206474	61.9568	0
										High	TALFPDLLAQGnASLR	18	Q5ZPR3	N12(Asn->Asp)	0	0	1.908e-06	5.08424	2	1687.89	-4.86478	64.1201	0
										High	DQGSAYAnR	26	Q5ZPR3	N8(Asn->Asp)	0	0.0004191	0.01463	2.7551	2	982.422	-0.771366	0.810755	0
										High	LnWTSLLPASFTK	2	Q6PIU2	N2(Asn->Asp)	0	0	0.001242	2.97957	2	1478.79	0.558038	70.0458	0
										High	GISDnYTLALITYALSSVGSPK	8	Q6YHK3	N5(Asn->Asp)	0	0	1.938e-06	5.94569	2	2271.18	4.10127	86.5129	0
										High	InYTVPQSGTFK	11	Q6YHK3	N2(Asn->Asp)	0	0	0.004255	3.37681	2	1355.68	-1.40057	51.326	0
										High	HLnGTITAK	11	Q6YHK3	N3(Asn->Asp)	0	0	0.005114	2.62703	2	955.52	-0.913927	16.2848	0
										High	TQDEILFSnSTR	11	Q6YHK3	N9(Asn->Asp)	0	0	0.001021	3.80397	2	1411.67	-1.15802	37.4147	0
										High	TASnLTVSVLEAEGVFEK	23	Q6YHK3	N4(Asn->Asp)	0	0	4.323e-08	6.18348	3	1894.96	-1.25384	62.5193	0
										High	QnSTmFSLTPENSWTPK	32	Q6YHK3	N2(Asn->Asp); M5(Oxidation)	0	0	7.307e-05	4.18073	2	1984.9	-0.35023	68.6402	0
										High	YHVLHInTTK	2	Q7LGA3	N7(Asn->Asp)	0	0	0.0003334	3.46844	3	1226.65	-2.17436	35.4954	0
										High	mVnHSLHPTEPVK	2	Q7Z3C6	M1(Oxidation); N3(Asn->Asp)	0	0.0004191	0.02422	1.85201	3	1505.73	-4.77545	18.9247	0
										High	FTFTSHTPGDHQIcLHSnSTR	4	Q7Z7H5	C14(Carbamidomethyl); N18(Asn->Asp)	0	0	4.325e-05	3.8412	3	2444.1	-2.73009	52.232	0
										High	KnITDLVEGAK	4	Q8IWA5	N2(Asn->Asp)	0	0.001491	0.04394	3.25	2	1188.64	-3.87303	35.5028	1
										High	DScnDSFR	4	Q8IWT6	C3(Carbamidomethyl); N4(Asn->Asp)	0	0.003268	0.08164	2.04126	2	1001.36	-4.67202	11.1409	0
										High	DLcGPDAGPIGnATGQADcK	16	Q8NBI5	C3(Carbamidomethyl); N12(Asn->Asp); C19(Carbamidomethyl)	0	0	1.566e-06	6.03783	2	2017.86	0.404181	33.7402	0
										High	AVLVNnITTGER	8	Q8NBJ4	N6(Asn->Asp)	0	0	0.006425	3.37276	2	1287.69	-2.66373	34.1516	0
										High	LFQncSELFK	6	Q8NBN3	N4(Asn->Asp); C5(Carbamidomethyl)	0	0	0.005814	3.01709	2	1286.61	0.353711	45.6585	0
										High	AmSSnETAAYK	1	Q8TCJ2	M2(Oxidation); N5(Asn->Asp)	0	0.00132	0.03695	2.99417	2	1189.5	-3.8949	11.0842	0
										High	AMSSnETAAYK	14	Q8TCJ2	N5(Asn->Asp)	0	0	0.001884	3.80681	2	1173.51	0.456685	16.0583	0
										High	IETVLPAEFFEVLSSSQnGSYHR	2	Q8TEM1	N18(Asn->Asp)	0	0.002065	0.0527	2.2113	3	2611.27	1.55989	76.0375	0
										High	GPTnNTcVVR	7	Q8TEM1	N4(Asn->Asp); C7(Carbamidomethyl)	0	0.0004191	0.02402	2.69191	2	1118.53	-0.768232	15.5744	0
										High	GnITEYQcHQYITK	1	Q92896	N2(Asn->Asp); C8(Carbamidomethyl)	0	0.001987	0.04997	2.36249	3	1755.8	-0.520273	28.2153	0
										High	nDTLQEAK	9	Q92896	N1(Asn->Asp)	0	0.0007912	0.03244	2.80506	2	919.432	-4.65028	7.72805	0
										High	LWLPVnLTWADLEDR	2	Q96G23	N6(Asn->Asp)	0	0	0.0009919	3.25516	2	1841.94	-3.79514	78.2711	0
										High	IDGGPVILLQAGTPHnLTcR	3	Q96J84	N16(Asn->Asp); C19(Carbamidomethyl)	0	0	0.00334	2.98218	3	2133.11	-1.53786	52.2938	0
										High	LDMSQnVSLVTAELSK	5	Q99808	N6(Asn->Asp)	0	0	7.06e-05	4.60788	2	1735.87	-2.03001	94.4835	0
										High	LDmSQnVSLVTAELSK	19	Q99808	M3(Oxidation); N6(Asn->Asp)	0	0	0.000148	4.5458	2	1751.87	-2.73222	48.8822	0
										High	VPDAAnLSSAWR	15	Q9H015	N6(Asn->Asp)	0	0	0.0006832	4.12151	2	1287.63	-4.26394	43.714	0
										High	NTnSSnnFSR	3	Q9H0X4	N3(Asn->Asp); N6(Asn->Asp); N7(Asn->Asp)	0	0.003268	0.08152	2.67377	2	1143.46	0.927815	10.2029	0
										High	NTnSSnNFSR	20	Q9H0X4	N3(Asn->Asp); N6(Asn->Asp)	0	0.0004191	0.02614	3.41605	2	1142.47	-2.80475	9.00257	0
										High	VnNTAVIEK	2	Q9H330	N2(Asn->Asp)	0	0.002986	0.07714	2.6275	2	988.53	-0.560624	19.5024	0
										High	ESnITVLIK	1	Q9H5V8	N3(Asn->Asp)	0	0.006702	0.1165	2.23421	2	1017.58	-4.2666	40.6672	0
										High	IGTFcSnGTVSR	7	Q9H5V8	C5(Carbamidomethyl); N7(Asn->Asp)	0	0	0.004023	3.29536	2	1299.6	0.147649	25.9777	0
										High	TcSSnLTLTSGSK	9	Q9H5V8	C2(Carbamidomethyl); N5(Asn->Asp)	0	0	7.436e-05	3.84578	2	1356.63	-4.07139	22.0108	0
										High	ASVSFLNFnLSNcER	10	Q9H5V8	N9(Asn->Asp); C13(Carbamidomethyl)	0	0	3.561e-05	4.24523	2	1758.81	-0.589504	57.34	0
										High	LQFQVLVQHPQnESNK	21	Q9H5V8	N12(Asn->Asp)	0	0	0.004062	2.93396	3	1909.97	-3.51442	42.7419	0
										High	HVYNnLTEEQK	8	Q9H6B4	N5(Asn->Asp)	0	0	0.001206	3.18677	2	1375.65	-1.60888	20.1458	0
										High	InYTDPFSnQTVK	2	Q9H813	N2(Asn->Asp); N9(Asn->Asp)	0	0	0.0006927	3.48527	2	1528.71	-2.65013	43.5685	0
										High	IVDVnLTSEGK	13	Q9HD45	N5(Asn->Asp)	0	0	0.0006045	4.35353	2	1175.61	-3.16887	31.4513	0
										High	AGPnGTLFVADAYK	2	Q9HDC9	N4(Asn->Asp)	0	0	0.0002953	3.82026	2	1424.7	-1.1653	63.2956	0
										High	SPVQEnSSDLNK	3	Q9NY35	N6(Asn->Asp)	0	0.001987	0.04972	2.94509	2	1318.61	-4.11817	17.9936	0
										High	DSLVGLEnQTLDFFIK	2	Q9NYQ8	N8(Asn->Asp)	0	0	1.71e-05	4.03199	2	1839.94	-1.33217	77.6093	0
										High	VFFNLVnLTELSLVR	2	Q9NZU0	N7(Asn->Asp)	0	0	1.435e-06	4.87913	2	1764.99	-2.26975	126.738	0
										High	YSVLIMAEKPVGDLSSPnETK	2	Q9P2B2	N18(Asn->Asp)	0	0	0.0002642	4.15068	3	2279.15	0.308134	75.356	0
										High	LEnWTDASR	5	Q9P2B2	N3(Asn->Asp)	0	0.002065	0.05202	3.22705	2	1092.49	-1.0278	26.5762	0
										High	ELDLTcnITTDR	7	Q9P2B2	C6(Carbamidomethyl); N7(Asn->Asp)	0	0	0.003129	2.99085	2	1451.66	-3.73496	41.1444	0
										High	PVGDLSSPnETK	10	Q9P2B2	N9(Asn->Asp)	0	0	0.000375	3.732	2	1244.6	-3.4616	21.9379	0
										High	YSVLImAEKPVGDLSSPnETK	21	Q9P2B2	M6(Oxidation); N18(Asn->Asp)	0	0	5.982e-07	4.85919	3	2295.15	2.97361	44.2433	0
										High	SELVnETR	2	Q9UGT4	N5(Asn->Asp)	0	0.008817	0.1377	2.41387	2	948.459	-4.12154	16.3079	0
										High	LLHALGGDDFLGmLnR	1	Q9UHG3	M13(Oxidation); N15(Asn->Asp)	0	0	3.978e-06	3.26967	3	1758.88	-3.15709	54.8242	0
										High	GELnTSIFSSR	1	Q9UHG3	N4(Asn->Asp)	0	0.002841	0.07609	2.50303	2	1211.59	0.160451	61.0482	0
										High	GEPSNEPSTETnK	1	Q9ULF5	N12(Asn->Asp)	0	0.001837	0.04497	1.67444	2	1390.6	-0.0488592	11.7285	0
										High	THHFHnDSITPSER	2	Q9ULF5	N6(Asn->Asp)	0	0	0.0025	2.92931	2	1678.76	1.10039	22.1326	0
										High	TLQQLNAYnR	2	Q9UNN8	N9(Asn->Asp)	0	0	0.003377	3.26023	2	1221.62	-0.71365	38.5455	0
										High	AEPPLnASASDQGEK	1	Q9Y4L1	N6(Asn->Asp)	0	0.002065	0.06108	1.86892	2	1514.7	-0.590732	26.0121	0
										High	VFGSQnLTTVK	5	Q9Y4L1	N6(Asn->Asp)	0	0	0.005121	3.37019	2	1194.63	-1.94572	48.9672	0
										High	ENGmPmDIVnTSGR	1	Q9Y639	M4(Oxidation); M6(Oxidation); N10(Asn->Asp)	0	0	0.003258	3.57473	2	1553.65	-4.38396	23.5309	0
										High	nASNMEYR	5	Q9Y639	N1(Asn->Asp)	0	0.001987	0.04913	2.76499	2	985.403	-1.36448	15.2199	0
										High	KnASNMEYR	9	Q9Y639	N2(Asn->Asp)	0	0.0004191	0.0241	2.61417	2	1113.5	-1.59058	9.53241	1
										High	AnATIEVK	10	Q9Y639	N2(Asn->Asp)	0	0.00132	0.03802	2.91235	2	846.456	-1.29039	20.3106	0

## Sheet: Table S-3
Table S3 (A). Cell surface N-glycosylated proteins found unique or S3 (B) significantly upregulated (p-value ≤ 0.05) on the surface of MCF10A-KRASG12V cells using CSC technology.
A	Reference	Acc #	Protein	Gene	# PSMs	# AA		B	Ref #	Acc #	Gene	Protein	AA	KR PSMs	EV PSMs	KR/EV	P(Binom)	KR-change	Rank	FDR (p-value)
	ADCY3_HUMAN	O60266	Adenylate cyclase type 3 OS	ADCY3	18	1144			CD59_HUMAN	P13987	CD59	CD59 glycoprotein OS	128	535	57	9.39	1.25196e-103	KR_up	1	1.07669e-101
	ANGL4_HUMAN	Q9BY76	Angiopoietin-related protein 4 OS	ANGPTL4	26	406			ITA5_HUMAN	P08648	ITGA5	Integrin alpha-5 OS	1049	299	71	4.21	4.48242e-37	KR_up	2	1.92744e-35
	ANTR1_HUMAN	Q9H6X2	Anthrax toxin receptor 1 OS	ANTXR1	7	564			AMPN_HUMAN	P15144	ANPEP	Aminopeptidase N OS	967	383	133	2.88	5.30507e-32	KR_up	3	1.52079e-30
	AREG_HUMAN	P15514	Amphiregulin OS	AREG	28	252			TPBG_HUMAN	Q13641	TPBG	Trophoblast glycoprotein OS	420	78	7	11.14	2.56844e-17	KR_up	4	5.52214e-16
	VAS1_HUMAN	Q15904	V-type proton ATPase subunit S1 OS	ATP6AP1	6	470			ITA2_HUMAN	P17301	ITGA2	Integrin alpha-2 OS	1181	62	5	12.4	1.8213e-14	KR_up	5	3.13264e-13
	BT2A1_HUMAN	Q7KYR7	Butyrophilin subfamily 2 member A1 OS	BTN2A1	2	527			ITA1_HUMAN	P56199	ITGA1	Integrin alpha-1 OS	1179	52	2	26	2.50888e-14	KR_up	6	3.59606e-13
	CADM3_HUMAN	Q8N126	Cell adhesion molecule 3 OS	CADM3	20	398			ITB1_HUMAN	P05556	ITGB1	Integrin beta-1 OS	798	212	91	2.33	7.28028e-14	KR_up	7	8.94434e-13
	LFA3_HUMAN	P19256	Lymphocyte function-associated antigen 3 OS	CD58	2	250			CD97_HUMAN	P48960	CD97	CD97 antigen OS	835	66	9	7.33	9.77546e-13	KR_up	8	1.05086e-11
	CD70_HUMAN	P32970	CD70 antigen OS	CD70	18	193			ITA3_HUMAN	P26006	ITGA3	Integrin alpha-3 OS	1051	154	60	2.57	5.20686e-12	KR_up	9	4.97544e-11
	CADH2_HUMAN	P19022	Cadherin-2 OS	CDH2	5	906			CDCP1_HUMAN	Q9H5V8	CDCP1	CUB domain-containing protein 1 OS	836	133	48	2.77	1.25393e-11	KR_up	10	1.07838e-10
	CADH4_HUMAN	P55283	Cadherin-4 OS	CDH4	2	916			5NTD_HUMAN	P21589	NT5E	5'-nucleotidase OS	574	114	37	3.08	1.94778e-11	KR_up	11	1.52281e-10
	CLPT1_HUMAN	O96005	Cleft lip and palate transmembrane protein 1 OS	CLPTM1	6	669			AT1B3_HUMAN	P54709	ATP1B3	Sodium/potassium-transporting ATPase subunit beta-3 OS	279	102	33	3.09	2.018e-10	KR_up	12	1.44623e-09
	DAG1_HUMAN	Q14118	Dystroglycan OS	DAG1	11	895			ITAV_HUMAN	P06756	ITGAV	Integrin alpha-V OS	1048	86	28	3.07	5.89219e-09	KR_up	13	3.89791e-08
	DCBD2_HUMAN	Q96PD2	Discoidin, CUB and LCCL domain-containing protein 2 OS	DCBLD2	5	775			BASI_HUMAN	P35613	BSG	Basigin OS	385	125	56	2.23	2.86131e-08	KR_up	14	1.75766e-07
	EFNB1_HUMAN	P98172	Ephrin-B1 OS	EFNB1	7	346			ICAM1_HUMAN	P05362	ICAM1	Intercellular adhesion molecule 1 OS	532	64	25	2.56	8.22595e-06	KR_up	16	4.42145e-05
	EFNB2_HUMAN	P52799	Ephrin-B2 OS	EFNB2	6	333			TM206_HUMAN	Q9H813	TMEM206	Transmembrane protein 206 OS	350	21	2	10.5	2.09195e-05	KR_up	17	0.000105828
	EMB_HUMAN	Q6PCB8	Embigin OS	EMB	10	327			EPCR_HUMAN	Q9UNN8	PROCR	Endothelial protein C receptor OS	238	20	2	10	3.92794e-05	KR_up	18	0.000187668
	EMR2_HUMAN	Q9UHX3	EGF-like module-containing mucin-like hormone receptor-like 2 OS	EMR2	4	823			CLMP_HUMAN	Q9H6B4	CLMP	CXADR-like membrane protein OS	373	32	8	4	5.06177e-05	KR_up	19	0.000229112
	EPHA2_HUMAN	P29317	Ephrin type-A receptor 2 OS	EPHA2	16	976			NPTN_HUMAN	Q9Y639	NPTN	Neuroplastin OS	398	59	25	2.36	5.69356e-05	KR_up	20	0.000244823
	FINC_HUMAN	P02751	Fibronectin OS	FN1	8	2386			CD44_HUMAN	P16070	CD44	CD44 antigen OS	742	85	45	1.89	0.000103212	KR_up	21	0.000422678
	GGT5_HUMAN	P36269	Gamma-glutamyltransferase 5 OS	GGT5	2	586			MCP_HUMAN	P15529	CD46	Membrane cofactor protein OS	392	42	15	2.8	0.000117567	KR_up	22	0.000459581
	GPC1_HUMAN	P35052	Glypican-1 OS	GPC1	5	558			F1711_HUMAN	Q5VUB5	FAM171A1	Protein FAM171A1 OS	890	19	3	6.33	0.000289961	KR_up	24	0.00103903
	GP107_HUMAN	Q5VW38	Protein GPR107 OS	GPR107	4	600			TF_HUMAN	P13726	F3	Tissue factor OS	295	41	16	2.56	0.000337511	KR_up	25	0.00116104
	GP126_HUMAN	Q86SQ4	G-protein coupled receptor 126 OS	GPR126	5	1221			UFO_HUMAN	P30530	AXL	Tyrosine-protein kinase receptor UFO OS	894	31	10	3.1	0.000430191	KR_up	26	0.00142294
	GPR64_HUMAN	Q8IZP9	G-protein coupled receptor 64 OS	GPR64	12	1017			PLXB2_HUMAN	O15031	PLXNB2	Plexin-B2 OS	1838	67	36	1.86	0.000658423	KR_up	27	0.0020972
	1A26_HUMAN	P30450	HLA class I histocompatibility antigen, A-26 alpha chain OS	HLA-A	44	365			CTR1_HUMAN	P30825	SLC7A1	High affinity cationic amino acid transporter 1 OS	629	42	18	2.33	0.000726951	KR_up	29	0.00215578
	INGR1_HUMAN	P15260	Interferon gamma receptor 1 OS	IFNGR1	2	489			ANO6_HUMAN	Q4KMQ2	ANO6	Anoctamin-6 OS	910	15	2	7.5	0.000857027	KR_up	31	0.00237756
	IGF1R_HUMAN	P08069	Insulin-like growth factor 1 receptor OS	IGF1R	13	1367			ADA10_HUMAN	O14672	ADAM10	Disintegrin and metalloproteinase domain-containing protein 10 OS	748	16	3	5.33	0.00160862	KR_up	32	0.00432316
	MPRI_HUMAN	P11717	Cation-independent mannose-6-phosphate receptor OS	IGF2R	16	2491			SATT_HUMAN	P43007	SLC1A4	Neutral amino acid transporter A OS	532	19	5	3.8	0.00233368	KR_up	33	0.0060817
	IL18R_HUMAN	Q13478	Interleukin-18 receptor 1 OS	IL18R1	4	541			ADA15_HUMAN	Q13444	ADAM15	Disintegrin and metalloproteinase domain-containing protein 15 OS	863	15	3	5	0.00280456	KR_up	34	0.0070939
	IL1AP_HUMAN	Q9NPH3	Interleukin-1 receptor accessory protein OS	IL1RAP	2	570			4F2_HUMAN	P08195	SLC3A2	4F2 cell-surface antigen heavy chain OS	630	145	108	1.34	0.00415047	KR_up	35	0.0101983
	IL6RB_HUMAN	P40189	Interleukin-6 receptor subunit beta OS	IL6ST	3	918			CD109_HUMAN	Q6YHK3	CD109	CD109 antigen OS	1445	131	96	1.36	0.00448044	KR_up	36	0.0107033
	ITA4_HUMAN	P13612	Integrin alpha-4 OS	ITGA4	8	1032			CD276_HUMAN	Q5ZPR3	CD276	CD276 antigen OS	534	86	58	1.48	0.00559395	KR_up	37	0.0130022
	ITB5_HUMAN	P18084	Integrin beta-5 OS	ITGB5	4	799			BST2_HUMAN	Q10589	BST2	Bone marrow stromal antigen 2 OS	180	25	10	2.5	0.00567278	KR_up	38	0.0128384
	JAG1_HUMAN	P78504	Protein jagged-1 OS	JAG1	2	1218			LRP1_HUMAN	Q07954	LRP1	Prolow-density lipoprotein receptor-related protein 1 OS	4544	21	8	2.63	0.00863407	KR_up	39	0.0190392
	LAMC1_HUMAN	P11047	Laminin subunit gamma-1 OS	LAMC1	8	1609			PTK7_HUMAN	Q13308	PTK7	Inactive tyrosine-protein kinase 7 OS	1070	37	20	1.85	0.0105208	KR_up	41	0.0220679
	MUC18_HUMAN	P43121	Cell surface glycoprotein MUC18 OS	MCAM	27	646			CD47_HUMAN	Q08722	CD47	Leukocyte surface antigen CD47 OS	323	24	11	2.18	0.0145364	KR_up	42	0.029765
	NEP_HUMAN	P08473	Neprilysin OS	MME	6	750			DSG2_HUMAN	Q14126	DSG2	Desmoglein-2 OS	1118	100	75	1.33	0.01672	KR_up	43	0.03344
	NEO1_HUMAN	Q92859	Neogenin OS	NEO1	17	1461			S22A4_HUMAN	Q9H015	SLC22A4	Solute carrier family 22 member 4 OS	551	29	15	1.93	0.0167455	KR_up	44	0.0327299
	NRP1_HUMAN	O14786	Neuropilin-1 OS	NRP1	5	923			S39A6_HUMAN	Q13433	SLC39A6	Zinc transporter ZIP6 OS	755	65	45	1.44	0.0196546	KR_up	45	0.0375622
	NTR1_HUMAN	P30989	Neurotensin receptor type 1 OS	NTSR1	4	418			ATRN_HUMAN	O75882	ATRN	Attractin OS	1429	11	3	3.67	0.0234036	KR_up	46	0.0437545
	OSMR_HUMAN	Q99650	Oncostatin-M-specific receptor subunit beta OS	OSMR	15	979			INSR_HUMAN	P06213	INSR	Insulin receptor OS	1382	14	5	2.8	0.0251507	KR_up	47	0.0460205
	PCDH7_HUMAN	O60245	Protocadherin-7 OS	PCDH7	11	1069			PRIO_HUMAN	P04156	PRNP	Major prion protein OS	253	25	13	1.92	0.0263215	KR_up	48	0.0471593
	UROK_HUMAN	P00749	Urokinase-type plasminogen activator OS	PLAU	9	431			CD166_HUMAN	Q13740	ALCAM	CD166 antigen OS	583	74	55	1.35	0.0319335	KR_up	49	0.0560466
	UPAR_HUMAN	Q03405	Urokinase plasminogen activator surface receptor OS	PLAUR	36	335
	PTPRJ_HUMAN	Q12913	Receptor-type tyrosine-protein phosphatase eta OS	PTPRJ	41	1337
	PTPRM_HUMAN	P28827	Receptor-type tyrosine-protein phosphatase mu OS	PTPRM	9	1452
	PVRL1_HUMAN	Q15223	Nectin-1 OS	PVRL1	7	517
	SCRB1_HUMAN	Q8WTV0	Scavenger receptor class B member 1 OS	SCARB1	11	552
	SIRBL_HUMAN	Q5TFQ8	Signal-regulatory protein beta-1 isoform 3 OS	SIRPB1	6	398
	S12A2_HUMAN	P55011	Solute carrier family 12 member 2 OS	SLC12A2	21	1212
	AAAT_HUMAN	Q15758	Neutral amino acid transporter B(0) OS	SLC1A5	4	541
	S26A6_HUMAN	Q9BXS9	Solute carrier family 26 member 6 OS	SLC26A6	4	759
	ZNT1_HUMAN	Q9Y6M5	Zinc transporter 1 OS	SLC30A1	4	507
	S38A1_HUMAN	Q9H2H9	Sodium-coupled neutral amino acid transporter 1 OS	SLC38A1	29	487
	S4A10_HUMAN	Q6U841	Sodium-driven chloride bicarbonate exchanger OS	SLC4A10	6	1118
	S6A15_HUMAN	Q9H2J7	Sodium-dependent neutral amino acid transporter B(0)AT2 OS	SLC6A15	17	730
	SC6A8_HUMAN	P48029	Sodium- and chloride-dependent creatine transporter 1 OS	SLC6A8	19	635
	TFR1_HUMAN	P02786	Transferrin receptor protein 1 OS	TFRC	22	760
	TRBM_HUMAN	P07204	Thrombomodulin OS	THBD	36	575
	TIMP1_HUMAN	P01033	Metalloproteinase inhibitor 1 OS	TIMP1	15	207
	TMEM2_HUMAN	Q9UHN6	Transmembrane protein 2 OS	TMEM2	26	1383

## Sheet: Table S-4
Table S 4 (A). IPA© "Network Analysis" of N-glycosylated proteins found unique or significantly up-regulated (p value≤ 0.05) on the surface of MCF10A-KRASG12V cells using CSC technology.
© 2000-2016 QIAGEN. All rights reserved.
Network	Top Disease & Function	Score	Focus Molecules	Molecules in Network	p-value
1	Cellular Movement	30	24	Akt, ALCAM, Alpha Actinin, Alpha catenin, Cadherin, CDCP1, CDH2, CDH4, Cg, Collagen type V, Collagen type VI, DSG2, FKHR, FSH, Integrin alpha V beta 3, ITGAV, ITGB5, LAMC1, Lh, LRP, LRP1, LRRC8A, Mac1, MCAM, NEO1, PLAU, Presenilin, PTK7, PTPase, PTPRG, PTPRJ, PTPRM, Secretase gamma, TIMP1, tyrosine kinase	9.48e-33
2	Cancer & Cellular Movement	26	22	ADAM10, ADAM15, Ap1, BSG, CADM3, calpain, CaMKII, CD44, EFNB2, EPHA2, Focal adhesion kinase, Gpcr, IGF1R, IGF2R, Integrin, ITGB4, M6PR, Metalloprotease, MME, NFAT (complex), NMDA Receptor, p85 (pik3r), Pdgfr, PI3K (complex), PLXNB2, PRNP, PROCR, Rac, Ras, Ras homolog, Sfk, Shc, Sos, SRC (family), TCR	1.49e-25
3	Movement	19	18	Alp, ANTXR1, ATP1B3, C8, Collagen type I, Collagen type III, Collagen type IV, Collagen(s), DAG1, DCBLD2, EFNB1, EMB, ERK, F3, Fibrinogen, GPC1, GPIIB-IIIA, growth factor receptor, IL6ST, ITGB1, Laminin, Laminin1, LDL, OSMR, Pdgf (complex), PDGF BB, PI3K (family), Rap1, SLC1A5, SLC2A1, STAT5a/b, TCF, TMSB4, TSH	2.84e-16
Table S 4 (B). IPA© "Network Analysis" of proteins found unique or significantly up-regulated (p value≤ 0.05) on the surface of MCF10A-KRASG12V cells using global SGM proteomics.
© 2000-2016 QIAGEN. All rights reserved.
ID	Top Diseases and Functions	Score	Focus Molecules	Molecules in Network	p-value
1	Cellular Movement & Cancer	30	24	Actin, ALCAM, Alpha actin, Alpha Actinin, Alpha catenin, ASAP1, C10orf54, Cadherin, CD68, CDC42EP2, CDH13, CDH24, Collagen(s), Cpla2, DMD, DST, ECE1, ENG, F2, F Actin, ITGB1, MARCKS, MSN, Mucin, NF2, SDCBP, SLC9A7, Smad1/5/8, STEAP2, TIMP1, TSPAN, TSPAN4, TSPAN6, VEZT, ZYX	2.62e-43
2	Drug Metabolism	26	22	ABCA2, ABCC1, ABCC3, ABCC4, ABCC8, ALT, AMFR, APH-1, ARL8B, ATPase, CAR ligand-CAR-Retinoic acid-RXRa, Caspase 3/7, CCDC47, CST3, ERLIN1, ERLIN2, farnesyl transferase, Fcer1, GPI, IL1B, ITPRIP, NEO1, NFAT (complex), Nos, Notch, P glycoprotein, PAG1, PSENEN, Secretase gamma, SLC1A3, SLC9A3R2, phk, TMUB1, UBXN4, VAPA	2.08e-31
3	Cellular Movement & Invasion	19	18	26sProteasome, ADIPOR1, Ap1, BMPR2, CD320, CLCN7, Creb, CXCL8, FADS1, Histone h3, Histone h4, IL13,Insulin, LRP10, MAGED2, MAP1LC3, MYDGF, NMDA Receptor, NOTCH1, P110, p85 (pik3r), Pdgfr, PLAU, PP1 protein complex group, PSEN1, RNA polymerase II, SBF1, SERPINE1, Smad, Sod, SRC (family), TCR, TGFBR1, TGFBR2, WDR1	3.73e-29
4	Formation of cellular protrusions	19	18	ADGRG2, ADGRG6, ADRA1A, ADRB, CELSR1, FZD6, FZD8, G protein, G protein alpha, G protein alphai, G protein beta gamma, G-protein beta, G-protein gamma, Girk, GNAI2, GNAQ, GNB1, GNG2, GNG5, GNG12, Gpcr, GPR107, GPR108, Gaq, PCNX, PI3K gamma, PLC, PTGER1, Sfk, Shc, SLC52A2, Trk Receptor, tubulin (complex), voltage-gated calcium channel, XPR1	3.08e-28
5	Cancer	15	15	ATAD5, C19orf33, CLPTM1, CRCP, EIF4G2, EIF5A, FADS3, FGFR1, FZD8, GLIPR1, GTF3C2, HIF1A, HIST2H4B, IGF2BP3, IL20RB, IP6K2, KLHL20, MANF, MPDZ, MYL4, NARS, NRSN2, NUCKS1, NUPR1, PRSS27, PVRL3, RAB20, SLC6A6, SMARCA4, TEX15, TP53, UNC5B, UPP1, VANGL1, ZMIZ2	3.74e-13

## Sheet: Table S-5
Table S5 (A). A list of proteins identified in the membrane fraction of MCF10A-KRASG12V cells using global SGM proteomics.												Table S5 (B). Identified peptides in the membrane fraction of MCF10A-KRASG12V cells using SGM proteomics.
Ref #1	Acc #2	Gene	Protein	# AAs3	# PSMs4	MP5	CSP6	G-CSP7	CD8			Confidence	Sequence	# PSMs	Acc #	Modifications	ΔCn	q-Value	PEP	XCorr	Charge	MH+ [Da]	ΔM [ppm]	RT [min]	# MissClv
MTND_HUMAN	Q9BV57	ADI1	1,2-dihydroxy-3-keto-5-methylthiopentene dioxygenase OS	179	6	N/A	N/A	N/A	N/A			High	LPPLVDVIPEAR	4	A0AVF1		0	1.364e-05	0.0001057	4.0578	2	1318.77	0.00418381	46.4903	0
GLGB_HUMAN	Q04446	GBE1	1,4-alpha-glucan-branching enzyme OS	3	20	N/A	N/A	N/A	N/A			High	IQTLFLQYPEGEGQK	1	A0AVI2		0	0.004364	0.05532	2.01812	2	1750.91	2.48546	47.035	0
CH10_HUMAN	P61604	HSPE1	10 kDa heat shock protein, mitochondrial OS	102	54	N/A	N/A	N/A	N/A			High	VPEHVETR	1	A0AVI2		0	0.001212	0.01443	1.97392	2	966.501	0.622685	1.58063	0
U5S1_HUMAN	Q15029	EFTUD2	116 kDa U5 small nuclear ribonucleoprotein component OS	972	77	N/A	N/A	N/A	N/A			High	APDIDGDEDLPGPPVR	2	A0AVT1		0	0	1.17e-07	4.67684	2	1662.8	2.04555	29.8295	0
1433B_HUMAN	P31946	YWHAB	14-3-3 protein beta/alpha OS	246	103	N/A	N/A	N/A	N/A			High	KPNVGcQQDSEELLK	4	A0AVT1	C6(Carbamidomethyl)	0	0	1.976e-05	4.04023	3	1744.85	-0.499211	17.8343	0
1433E_HUMAN	P62258	YWHAE	14-3-3 protein epsilon OS	255	110	N/A	N/A	N/A	N/A			High	YLEAADIVESLGKPEcEEFLPR	1	A0AVT1	C16(Carbamidomethyl)	0	0	1.051e-06	3.82342	3	2565.26	0.805172	54.6071	0
1433F_HUMAN	Q04917	YWHAH	14-3-3 protein eta OS	246	43	N/A	N/A	N/A	N/A			High	DPPEEEIPFcTLK	3	A0AVT1	C10(Carbamidomethyl)	0	0	2.031e-05	3.77583	2	1574.74	-1.70225	37.5407	0
1433G_HUMAN	P61981	YWHAG	14-3-3 protein gamma OS	247	69	N/A	N/A	N/A	N/A			High	cLANLRPLLDSGTmGTKGHTEV	1	A0AVT1	C1(Carbamidomethyl); M14(Oxidation)	0	0.006383	0.08584	3.15352	3	2386.18	-0.640027	90.6213	1
1433S_HUMAN	P31947	SFN	14-3-3 protein sigma OS	248	40	N/A	N/A	N/A	N/A			High	HMSGSPGPGGSNTAPSTPVIGGSDKPGMEEK	1	A0FGR8		0	0	7.757e-09	6.28348	3	2966.37	1.17361	21.1518	0
1433T_HUMAN	P27348	YWHAQ	14-3-3 protein theta OS	245	47	N/A	N/A	N/A	N/A			High	SHmSGSPGPGGSNTAPSTPVIGGSDKPGMEEK	1	A0FGR8	M3(Oxidation)	0	0	2.166e-09	6.11753	3	3069.4	2.05953	20.7328	0
1433Z_HUMAN	P63104	YWHAZ	14-3-3 protein zeta/delta OS	245	191	N/A	N/A	N/A	N/A			High	APSTPVIGGSDKPGMEEK	5	A0FGR8		0	0	1.016e-07	4.9606	2	1799.89	1.59754	19.7923	0
SEP15_HUMAN	O60613	SEP15	15 kDa selenoprotein OS	162	7	N/A	N/A	N/A	N/A			High	MSGSPGPGGSNTAPSTPVIGGSDKPGMEEK	6	A0FGR8		0	0	1.453e-07	4.19026	3	2829.3	0.544062	26.8072	0
TB182_HUMAN	Q9C0C2	TNKS1BP1	182 kDa tankyrase-1-binding protein OS	1729	82	N/A	N/A	N/A	N/A			High	DLTEDGTRPQAmT	6	A0FGR8	M12(Oxidation)	0	0	2.319e-05	3.40134	2	1450.65	-1.12947	16.549	0
PLCA_HUMAN	Q99943	AGPAT1	1-acyl-sn-glycerol-3-phosphate acyltransferase alpha OS	283	41	Yes	N/A	N/A	N/A			High	DISLPIATQELR	6	A0FGR8		0	0	1.078e-05	3.33673	2	1355.75	-0.986012	40.9042	0
PLCB_HUMAN	O15120	AGPAT2	1-acyl-sn-glycerol-3-phosphate acyltransferase beta OS	278	6	Yes	N/A	N/A	N/A			High	DEQHQcSLGNLK	4	A0FGR8	C6(Carbamidomethyl)	0	0	2.717e-05	3.07126	3	1428.66	1.02837	13.1335	0
PLCD_HUMAN	Q9NRZ5	AGPAT4	1-acyl-sn-glycerol-3-phosphate acyltransferase delta OS	378	13	Yes	N/A	N/A	N/A			High	GSPGPGGSNTAPSTPVIGGSDKPGMEEK	7	A0FGR8		0	0	2.41e-05	1.37767	3	2611.23	0.78424	25.866	0
PLCE_HUMAN	Q9NUQ2	AGPAT5	1-acyl-sn-glycerol-3-phosphate acyltransferase epsilon OS	364	19	Yes	N/A	N/A	N/A			High	DQSFDFSVSLPEVQR	2	A0FGR8		0	8.114e-06	3.468e-05	3.72016	2	1753.84	0.16754	45.48	0
PLCC_HUMAN	Q9NRZ7	AGPAT3	1-acyl-sn-glycerol-3-phosphate acyltransferase gamma OS	376	12	Yes	N/A	N/A	N/A			High	DEWFTLDEVPK	6	A0FGR8		0	1.364e-05	0.0001061	3.59404	2	1378.66	3.13105	43.5075	0
FYV1_HUMAN	Q9Y2I7	PIKFYVE	1-phosphatidylinositol 3-phosphate 5-kinase OS	2098	5	N/A	N/A	N/A	N/A			High	DFSVSLPEVQR	5	A0FGR8		0	1.364e-05	0.0001213	3.38964	2	1276.66	2.38615	36.1754	0
PLCB3_HUMAN	Q01970	PLCB3	1-phosphatidylinositol 4,5-bisphosphate phosphodiesterase beta-3 OS	1234	36	N/A	N/A	N/A	N/A			High	NPNPVVQMSVGHK	3	A0FGR8		0	3.26e-05	0.0002545	2.95718	3	1406.72	-0.0941693	18.5034	0
PLCD3_HUMAN	Q8N3E9	PLCD3	1-phosphatidylinositol 4,5-bisphosphate phosphodiesterase delta-3 OS	789	9	N/A	N/A	N/A	N/A			High	DLTEDGTRPQAMT	2	A0FGR8		0	0.001426	0.01757	2.68767	2	1434.65	-2.30405	21.4879	0
PLCG1_HUMAN	P19174	PLCG1	1-phosphatidylinositol 4,5-bisphosphate phosphodiesterase gamma-1 OS	1290	4	N/A	N/A	N/A	N/A			High	DLEVEVR	1	A0FGR8		0	0.004673	0.0597	2.58872	2	859.453	1.26856	18.5636	0
CN37_HUMAN	P09543	CNP	2',3'-cyclic-nucleotide 3'-phosphodiesterase OS	421	46	Yes	N/A	N/A	N/A			High	SPGHISVK	1	A0FGR8		0	0.005133	0.06706	2.51634	2	824.463	-0.000390974	1.11354	0
DECR_HUMAN	Q16698	DECR1	2,4-dienoyl-CoA reductase, mitochondrial OS	335	28	N/A	N/A	N/A	N/A			High	TQDPVPPETPSDSDHK	4	A0JLT2		0	0.0007834	0.009122	2.52562	3	1749.79	0.189509	16.1072	0
PDE12_HUMAN	Q6L8Q7	PDE12	2',5'-phosphodiesterase 12 OS	609	11	N/A	N/A	N/A	N/A			High	EWHELEGEFQELQETHR	9	A0PK00		0	0	4.348e-07	3.40238	3	2196.99	-0.902796	34.9539	0
OAS1_HUMAN	P00973	OAS1	2'-5'-oligoadenylate synthase 1 OS	400	5	Yes	N/A	N/A	N/A			High	WPNGPIYQK	2	A0PK00		0	0.00907	0.1265	2.29929	2	1102.57	-0.332631	27.4186	0
OAS3_HUMAN	Q9Y6K5	OAS3	2'-5'-oligoadenylate synthase 3 OS	1087	5	N/A	N/A	N/A	N/A			High	DSHLQEADIQVEQNR	1	A1A4S6		0	0.0001435	0.001524	3.82567	3	1781.84	1.46812	22.1513	0
PRS10_HUMAN	P62333	PSMC6	26S protease regulatory subunit 10B OS	389	28	N/A	N/A	N/A	N/A			High	LFAGAWEPQPEGPLPLDIPQASPQQVQR	11	A1L0T0		0	0	4.374e-07	5.75196	3	3069.58	-1.1006	52.1495	0
PRS4_HUMAN	P62191	PSMC1	26S protease regulatory subunit 4 OS	440	73	N/A	N/A	N/A	N/A			High	FAGAWEPQPEGPLPLDIPQASPQQVQR	4	A1L0T0		0	0	3.636e-06	4.94206	3	2956.51	3.30416	48.0584	0
PRS6A_HUMAN	P17980	PSMC3	26S protease regulatory subunit 6A OS	439	85	N/A	N/A	N/A	N/A			High	AGAWEPQPEGPLPLDIPQASPQQVQR	2	A1L0T0		0	0	8.928e-08	4.80023	3	2809.43	1.63036	44.7727	0
PRS6B_HUMAN	P43686	PSMC4	26S protease regulatory subunit 6B OS	418	66	N/A	N/A	N/A	N/A			High	EEMLLNSDIFWKPQEAVQGDVGSFVLK	9	A1L0T0		0	0	7.011e-08	4.72762	3	3079.55	0.353359	62.34	0
PRS7_HUMAN	P35998	PSMC2	26S protease regulatory subunit 7 OS	433	88	N/A	N/A	N/A	N/A			High	NSDIFWKPQEAVQGDVGSFVLK	5	A1L0T0		0	0	1.63e-08	4.69277	3	2464.25	0.497925	48.8663	0
PRS8_HUMAN	P62195	PSMC5	26S protease regulatory subunit 8 OS	406	17	N/A	N/A	N/A	N/A			High	SDIFWKPQEAVQGDVGSFVLK	1	A1L0T0		0	0	5.619e-06	4.55936	3	2350.21	1.25873	48.8367	0
PSMD1_HUMAN	Q99460	PSMD1	26S proteasome non-ATPase regulatory subunit 1 OS	953	46	N/A	N/A	N/A	N/A			High	EGLQGQTWAPDWVEELR	10	A1L0T0		0	0	9.123e-08	4.50146	2	2013.96	-1.08156	50.1558	0
PSD10_HUMAN	O75832	PSMD10	26S proteasome non-ATPase regulatory subunit 10 OS	226	3	N/A	N/A	N/A	N/A			High	NREEMLLNSDIFWKPQEAVQGDVGSFVLK	1	A1L0T0		0	0	2e-07	4.48893	3	3349.69	0.94228	53.9786	1
PSD11_HUMAN	O00231	PSMD11	26S proteasome non-ATPase regulatory subunit 11 OS	422	27	N/A	N/A	N/A	N/A			High	NREEMLLNSDIFWKPQEAVQGDVGSF	4	A1L0T0		0	0	6.411e-06	4.2839	3	3009.44	0.79296	53.4477	1
PSD12_HUMAN	O00232	PSMD12	26S proteasome non-ATPase regulatory subunit 12 OS	456	18	N/A	N/A	N/A	N/A			High	APDWVEELR	6	A1L0T0		0	1.364e-05	0.000112	3.69466	2	1114.55	-0.354884	38.0473	0
PSD13_HUMAN	Q9UNM6	PSMD13	26S proteasome non-ATPase regulatory subunit 13 OS	376	34	N/A	N/A	N/A	N/A			High	DVGSFVLK	1	A1L0T0		0	0.001169	0.01376	2.09722	2	864.484	1.97717	26.5757	0
PSDE_HUMAN	O00487	PSMD14	26S proteasome non-ATPase regulatory subunit 14 OS	310	36	N/A	N/A	N/A	N/A			High	EQVPSLGSNVAcGLAYTDYHK	3	A1L0T0	C12(Carbamidomethyl)	0	0.00119	0.01401	1.99585	3	2309.09	3.36551	36.6521	0
PSMD2_HUMAN	Q13200	PSMD2	26S proteasome non-ATPase regulatory subunit 2 OS	908	64	Yes	N/A	N/A	N/A			High	RPLPEVR	1	A1X283		0	0.009365	0.1313	2.36841	2	866.521	0.24272	8.99293	0
PSMD3_HUMAN	O43242	PSMD3	26S proteasome non-ATPase regulatory subunit 3 OS	534	70	N/A	N/A	N/A	N/A			High	IVQAELGDYDPDEHPENYISEFEIFPK	3	A2A2Y4		0	0	9.142e-08	4.08147	3	3194.48	-1.21194	56.1305	0
PSMD5_HUMAN	Q16401	PSMD5	26S proteasome non-ATPase regulatory subunit 5 OS	504	13	N/A	N/A	N/A	N/A			High	QLIINMEPLQPLLPSPSEQEEELPLGEGVPLPK	1	A2A2Y4		0	0.001535	0.01926	2.58329	3	3634.94	1.95575	65.8784	0
PSMD6_HUMAN	Q15008	PSMD6	26S proteasome non-ATPase regulatory subunit 6 OS	389	13	N/A	N/A	N/A	N/A			High	NVDIINFGEEEVNTEK	6	A2A3N6		0	0	1.717e-07	5.29853	2	1849.89	3.24207	40.1258	0
PSMD7_HUMAN	P51665	PSMD7	26S proteasome non-ATPase regulatory subunit 7 OS	324	28	Yes	N/A	N/A	N/A			High	AAAASAAEAGIATTGTEDSDDALLK	5	A2A3N6		0	0	1.466e-05	4.47759	2	2320.11	-0.38183	33.7234	0
PSMD8_HUMAN	P48556	PSMD8	26S proteasome non-ATPase regulatory subunit 8 OS	350	12	N/A	N/A	N/A	N/A			High	DDHMGGIPAR	6	A2A3N6		0	6.54e-05	0.0005244	2.73641	2	1068.49	0.582497	12.3269	0
HAP28_HUMAN	Q13442	PDAP1	28 kDa heat- and acid-stable phosphoprotein OS	181	7	N/A	N/A	N/A	N/A			High	DDHmGGIPAR	3	A2A3N6	M4(Oxidation)	0	0.001235	0.01498	2.20434	2	1084.48	0.647782	0.169478	0
RT10_HUMAN	P82664	MRPS10	28S ribosomal protein S10, mitochondrial OS	201	14	N/A	N/A	N/A	N/A			High	LTDENMSPLEALEPVLSSQNILSISK	5	A2RRP1		0	0	2.397e-09	6.32213	3	2828.46	0.292106	66.3406	0
RT11_HUMAN	P82912	MRPS11	28S ribosomal protein S11, mitochondrial OS	194	2	N/A	N/A	N/A	N/A			High	DMVDQLEQILSVSELLEK	4	A2RRP1		0	0	2.014e-09	5.25028	3	2089.07	-2.66965	77.5197	0
RT14_HUMAN	O60783	MRPS14	28S ribosomal protein S14, mitochondrial OS	128	6	N/A	N/A	N/A	N/A			High	MVVEPNLQDESEFLYAAQPELLR	11	A2RRP1		0	0	2.566e-05	5.10158	3	2691.33	-0.196681	56.045	0
RT15_HUMAN	P82914	MRPS15	28S ribosomal protein S15, mitochondrial OS	257	6	N/A	N/A	N/A	N/A			High	VAESEGTYDTYQHVPVESFAEVLLR	3	A2RRP1		0	0	2.105e-05	4.31925	3	2839.37	-2.32407	56.6297	0
RT17_HUMAN	Q9Y2R5	MRPS17	28S ribosomal protein S17, mitochondrial OS	130	13	N/A	N/A	N/A	N/A			High	ScEWFEPSPQVTATHDGGFLSLEcEIK	9	A2RRP1	C2(Carbamidomethyl); C24(Carbamidomethyl)	0	0	9.923e-10	3.86559	3	3124.4	-1.48279	51.6117	0
RT18A_HUMAN	Q9NVS2	MRPS18A	28S ribosomal protein S18a, mitochondrial OS	196	18	N/A	N/A	N/A	N/A			High	DEVGVPGSNSADLLR	4	A2RRP1		0	0	7.195e-07	3.20871	2	1528.76	-1.41099	31.5897	0
RT18B_HUMAN	Q9Y676	MRPS18B	28S ribosomal protein S18b, mitochondrial OS	258	39	N/A	N/A	N/A	N/A			High	FTLPGEIDIDSISYEELSPPDEEPAK	2	A2RRP1		0	1.364e-05	8.438e-05	4.54111	3	2891.38	1.36319	54.6635	0
RT02_HUMAN	Q9Y399	MRPS2	28S ribosomal protein S2, mitochondrial OS	296	17	N/A	N/A	N/A	N/A			High	ITDRPPAIQEELDLIQAVGcLEEFGVK	1	A2RRP1	C20(Carbamidomethyl)	0	9.009e-05	0.0008414	3.26434	3	3040.57	1.78981	72.1361	0
RT22_HUMAN	P82650	MRPS22	28S ribosomal protein S22, mitochondrial OS	360	46	N/A	N/A	N/A	N/A			High	QPPVSESHWR	1	A2RRP1		0	0.000125	0.001263	1.84331	3	1222.6	-0.98425	12.7033	0
RT23_HUMAN	Q9Y3D9	MRPS23	28S ribosomal protein S23, mitochondrial OS	190	19	N/A	N/A	N/A	N/A			High	EGGENISASPLTSK	1	A2RRP1		0	0.0005075	0.005845	2.81255	2	1389.69	-0.23816	17.7597	0
RT24_HUMAN	Q96EL2	MRPS24	28S ribosomal protein S24, mitochondrial OS	167	2	N/A	N/A	N/A	N/A			High	LPQVLDANR	1	A2RRP1		0	0.0007501	0.008774	2.50277	2	1025.57	0.62325	20.3584	0
RT25_HUMAN	P82663	MRPS25	28S ribosomal protein S25, mitochondrial OS	173	23	N/A	N/A	N/A	N/A			High	SPLGEAPEPDSDAEVAEAAKPH	8	A2RU67		0	0	1.46e-08	6.03504	3	2217.03	-0.572028	27.6426	0
RT26_HUMAN	Q9BYN8	MRPS26	28S ribosomal protein S26, mitochondrial OS	205	8	N/A	N/A	N/A	N/A			High	HLGSQGGGDLSPLELADVNGDGLR	6	A2RU67		0	0	3.805e-07	4.51911	3	2377.18	1.6345	41.1595	0
RT27_HUMAN	Q92552	MRPS27	28S ribosomal protein S27, mitochondrial OS	414	34	N/A	N/A	N/A	N/A			High	SPPSLQIEEPEWEK	1	A2RU67		0	1.364e-05	6.029e-05	3.30312	2	1668.81	-1.71253	36.7324	0
RT28_HUMAN	Q9Y2Q9	MRPS28	28S ribosomal protein S28, mitochondrial OS	187	83	N/A	N/A	N/A	N/A			High	INPSAGEAFPQAVDVLLYTPGHLDPAEK	1	A2RUS2		0	1.364e-05	0.000115	3.20798	3	2949.49	-1.89617	57.9404	0
RT29_HUMAN	P51398	DAP3	28S ribosomal protein S29, mitochondrial OS	398	33	N/A	N/A	N/A	N/A			High	ETEAEAQEVSLPWLVMEHLDK	6	A2RUS2		0	3.26e-05	0.0002342	2.0684	3	2454.19	0.441083	60.0468	0
RT30_HUMAN	Q9NP92	MRPS30	28S ribosomal protein S30, mitochondrial OS	439	51	N/A	N/A	N/A	N/A			High	DLDTQSEEDR	1	A2RUS2		0	0.000125	0.001261	2.28984	2	1207.51	-0.403943	8.33022	0
RT31_HUMAN	Q92665	MRPS31	28S ribosomal protein S31, mitochondrial OS	395	46	N/A	N/A	N/A	N/A			High	APVSRPPEQSDLK	1	A2VDJ0		0	0.001582	0.0199	2.80825	2	1423.75	0.195792	12.0341	0
RT33_HUMAN	Q9Y291	MRPS33	28S ribosomal protein S33, mitochondrial OS	106	17	N/A	N/A	N/A	N/A			High	DPDNMPHVGGNTWAGGTGGR	5	A3KMH1		0	0	1.09e-06	5.44538	3	1995.87	0.796859	26.5769	0
RT34_HUMAN	P82930	MRPS34	28S ribosomal protein S34, mitochondrial OS	218	22	N/A	N/A	N/A	N/A			High	DTGDTVNIGDVSYK	4	A3KMH1		0	0	2.202e-07	4.58607	2	1483.69	0.61529	27.9921	0
RT35_HUMAN	P82673	MRPS35	28S ribosomal protein S35, mitochondrial OS	323	19	N/A	N/A	N/A	N/A			High	NPELVPQNYISDSLAQSVVQHLR	2	A3KMH1		0	0	8.789e-06	2.94579	3	2607.36	1.75679	54.1187	0
RT05_HUMAN	P82675	MRPS5	28S ribosomal protein S5, mitochondrial OS	430	14	N/A	N/A	N/A	N/A			High	ELEPQLGSPQQKPK	2	A3KMH1		0	0	1.678e-05	2.83674	2	1578.85	0.392351	16.7105	0
RT06_HUMAN	P82932	MRPS6	28S ribosomal protein S6, mitochondrial OS	125	5	N/A	N/A	N/A	N/A			High	VPNVPQEALDK	6	A3KMH1		0	1.364e-05	0.0001274	2.95965	2	1209.65	0.76198	20.238	0
RT07_HUMAN	Q9Y2R9	MRPS7	28S ribosomal protein S7, mitochondrial OS	242	13	N/A	N/A	N/A	N/A			High	DQLSSEHLSSAVEQK	2	A3KMH1		0	1.364e-05	5.521e-05	1.82111	3	1657.8	0.993007	21.8726	0
RT09_HUMAN	P82933	MRPS9	28S ribosomal protein S9, mitochondrial OS	396	36	N/A	N/A	N/A	N/A			High	LPNGDTAWR	4	A3KMH1		0	9.443e-05	0.0009626	2.71238	2	1029.51	0.00657351	20.0947	0
KBL_HUMAN	O75600	GCAT	2-amino-3-ketobutyrate coenzyme A ligase, mitochondrial OS	419	6	N/A	N/A	N/A	N/A			High	EEPPSTGFGVTQETEFSIPHK	2	A3KMH1		0	0.0008734	0.01059	1.4969	3	2317.1	-0.377197	38.2976	0
AEDO_HUMAN	Q96SZ5	ADO	2-aminoethanethiol dioxygenase OS	270	6	N/A	N/A	N/A	N/A			High	NPLDPPLR	1	A3KMH1		0	0.004533	0.05783	2.12122	2	921.516	0.34754	21.8931	0
HACL1_HUMAN	Q9UJ83	HACL1	2-hydroxyacyl-CoA lyase 1 OS	578	23	Yes	N/A	N/A	N/A			High	TVEFQHIIPISAVTGEGIEELK	5	A4D1E9		0	0	1.041e-07	4.6828	3	2410.29	2.17853	50.8422	0
CGT_HUMAN	Q16880	UGT8	2-hydroxyacylsphingosine 1-beta-galactosyltransferase OS	541	8	Yes	N/A	N/A	N/A			High	DEQANQENDALHK	11	A4D1E9		0	8.114e-06	3.151e-05	4.05784	2	1511.67	0.0909653	6.24015	0
COQ5_HUMAN	Q5HYK3	COQ5	2-methoxy-6-polyprenyl-1,4-benzoquinol methylase, mitochondrial OS	327	7	N/A	N/A	N/A	N/A			High	SLDEQANQENDALHK	3	A4D1E9		0	0.00057	0.00629	1.47746	3	1711.79	1.88441	16.83	0
OGFD3_HUMAN	Q6PK18	OGFOD3	2-oxoglutarate and iron-dependent oxygenase domain-containing protein 3 OS	319	14	Yes	N/A	N/A	N/A			High	SNSELEDEILcLEK	6	A4D2H0	C11(Carbamidomethyl)	0	0	1.657e-06	4.47739	2	1678.78	-1.00613	47.3948	0
ODO1_HUMAN	Q02218	OGDH	2-oxoglutarate dehydrogenase, mitochondrial OS	1023	124	N/A	N/A	N/A	N/A			High	ELEDEILcLEK	6	A4D2H0	C8(Carbamidomethyl)	0	8.114e-06	4.006e-05	4.17929	2	1390.68	3.65375	39.1867	0
ODBA_HUMAN	P12694	BCKDHA	2-oxoisovalerate dehydrogenase subunit alpha, mitochondrial OS	445	3	N/A	N/A	N/A	N/A			High	MPSEMESSR	5	A4D2H0		0	9.009e-05	0.000805	2.48345	2	1053.43	0.682227	2.68972	0
ODBB_HUMAN	P21953	BCKDHB	2-oxoisovalerate dehydrogenase subunit beta, mitochondrial OS	392	3	N/A	N/A	N/A	N/A			High	DGSMPSEmESSR	1	A4D2H0	M8(Oxidation)	0	0.001376	0.01665	2.06627	2	1328.51	0.597011	8.62345	0
PXYP1_HUMAN	Q8TE99	PXYLP1	2-phosphoxylose phosphatase 1 OS	480	2	Yes	N/A	N/A	N/A			High	TLQELEELQNDSEAIDQLALESPEVQDLQLER	2	A5D8V6		0	0	1.162e-05	4.55016	3	3695.82	0.792825	64.3995	0
BPNT1_HUMAN	O95861	BPNT1	3'(2'),5'-bisphosphate nucleotidase 1 OS	308	8	N/A	N/A	N/A	N/A			High	QGSITTPGSIALAQAQAQAQVPAK	6	A5YKK6		0	0	6.338e-08	5.65637	3	2336.27	3.51397	34.9878	0
RM01_HUMAN	Q9BYD6	MRPL1	39S ribosomal protein L1, mitochondrial OS	325	31	N/A	N/A	N/A	N/A			High	EMMDQAAAQLAQDNcELAccFIQK	1	A5YKK6	C15(Carbamidomethyl); C19(Carbamidomethyl); C20(Carbamidomethyl)	0	0	1.986e-06	3.61983	3	2845.21	-0.152328	53.4737	0
RM10_HUMAN	Q7Z7H8	MRPL10	39S ribosomal protein L10, mitochondrial OS	261	11	N/A	N/A	N/A	N/A			High	SGIGGLSSQLPVGGLGTGSLTGIGTGALGLPAVNNDPFVQR	3	A5YKK6		0	8.114e-06	3.523e-05	6.03121	3	3835.05	3.20338	62.8103	0
RM11_HUMAN	Q9Y3B7	MRPL11	39S ribosomal protein L11, mitochondrial OS	192	5	N/A	N/A	N/A	N/A			High	HPPHPTMSVDEVLEMLQR	3	A5YKK6		0	1.364e-05	5.993e-05	3.65319	3	2116.03	1.50792	49.9051	0
RM12_HUMAN	P52815	MRPL12	39S ribosomal protein L12, mitochondrial OS	198	49	N/A	N/A	N/A	N/A			High	KPILHTDLDVK	4	A5YKK6		0	1.364e-05	0.0001621	2.95373	2	1278.74	0.918207	20.3136	0
RM13_HUMAN	Q9BYD1	MRPL13	39S ribosomal protein L13, mitochondrial OS	178	31	N/A	N/A	N/A	N/A			High	SLINPEIFcFADYPcHTVATDILK	4	A5YKK6	C9(Carbamidomethyl); C15(Carbamidomethyl)	0	1.364e-05	0.0001171	2.94912	3	2824.38	2.37893	63.1012	0
RM14_HUMAN	Q6P1L8	MRPL14	39S ribosomal protein L14, mitochondrial OS	145	9	N/A	N/A	N/A	N/A			High	FPHHLQEYIEYGQQSR	1	A5YKK6		0	3.831e-05	0.0002925	3.04028	3	2031.97	-0.297452	29.3548	0
RM15_HUMAN	Q9P015	MRPL15	39S ribosomal protein L15, mitochondrial OS	296	9	N/A	N/A	N/A	N/A			High	DEQLSAPK	1	A5YKK6		0	0.002005	0.02482	2.9851	2	887.45	3.04385	1.18014	0
RM16_HUMAN	Q9NX20	MRPL16	39S ribosomal protein L16, mitochondrial OS	251	15	N/A	N/A	N/A	N/A			High	FPQYPDK	2	A5YKK6		0	0.008306	0.1159	2.49378	2	894.436	0.242963	14.8508	0
RM17_HUMAN	Q9NRX2	MRPL17	39S ribosomal protein L17, mitochondrial OS	175	2	N/A	N/A	N/A	N/A			High	DEDFPEDSSSQK	6	A6NDU8		0	0	2.138e-05	2.72602	2	1383.55	-1.84285	14.6223	0
RM18_HUMAN	Q9H0U6	MRPL18	39S ribosomal protein L18, mitochondrial OS	180	40	N/A	N/A	N/A	N/A			High	VEELLDEVEELLEQER	1	A6NEF3		0	0.007509	0.1029	2.89555	2	1971.98	2.20024	51.8075	0
RM19_HUMAN	P49406	MRPL19	39S ribosomal protein L19, mitochondrial OS	292	17	N/A	N/A	N/A	N/A			High	EVGLDNK	1	A6NFA0		0	0.009856	0.1393	2.75173	2	774.399	-0.910598	11.7311	0
RM02_HUMAN	Q5T653	MRPL2	39S ribosomal protein L2, mitochondrial OS	305	14	N/A	Yes	N/A	N/A			High	GATAAPGSGSAPAPAPKPEAAAK	3	A6NFI3		0	0.0006411	0.007341	2.04683	3	1975.03	2.31113	15.4538	0
RM21_HUMAN	Q7Z2W9	MRPL21	39S ribosomal protein L21, mitochondrial OS	205	34	N/A	N/A	N/A	N/A			High	QMQENLAPWGELATDNIILTVPTTNLQALK	3	A6NFQ2		0	0.0001532	0.001718	3.13902	3	3322.74	0.0407646	65.6191	0
RM22_HUMAN	Q9NWU5	MRPL22	39S ribosomal protein L22, mitochondrial OS	206	24	N/A	N/A	N/A	N/A			High	DPEPVLR	1	A6NFQ2		0	0.004736	0.06103	2.52237	2	825.449	2.70976	9.86013	0
RM23_HUMAN	Q16540	MRPL23	39S ribosomal protein L23, mitochondrial OS	153	36	N/A	N/A	N/A	N/A			High	cPGARPEHAVAWDK	1	A6NFU0	C1(Carbamidomethyl)	0	0.004036	0.05079	2.9561	2	1593.76	-1.73179	39.0626	0
RM24_HUMAN	Q96A35	MRPL24	39S ribosomal protein L24, mitochondrial OS	216	39	N/A	N/A	N/A	N/A			High	DGGGPGGASVGTEEDGGGVGHR	7	A6NHR9		0	0	1.533e-07	4.69889	2	1924.83	-4.78291	15.6479	0
RM27_HUMAN	Q9P0M9	MRPL27	39S ribosomal protein L27, mitochondrial OS	148	13	N/A	N/A	N/A	N/A			High	DLQNPIIVQLcDQWDNPAPVQHVK	6	A6NHR9	C11(Carbamidomethyl)	0	0	1.912e-05	3.75891	3	2827.43	3.07119	52.6002	0
RM28_HUMAN	Q13084	MRPL28	39S ribosomal protein L28, mitochondrial OS	256	83	N/A	N/A	N/A	N/A			High	NIDIPTTQQVPHIEALLK	1	A6NHR9		0	6.54e-05	0.0004812	1.92795	3	2030.13	0.298502	45.6323	0
RM03_HUMAN	P09001	MRPL3	39S ribosomal protein L3, mitochondrial OS	348	3	N/A	N/A	N/A	N/A			High	ADGGGPGGASVGTEEDGGGVGHR	1	A6NHR9		0	9.443e-05	0.0009777	2.49423	3	1995.88	4.67178	15.2995	0
RM32_HUMAN	Q9BYC8	MRPL32	39S ribosomal protein L32, mitochondrial OS	188	5	N/A	N/A	N/A	N/A			High	LPDVQVPTSVK	3	A6NHR9		0	0.0001532	0.001677	3.61764	2	1182.67	-2.08304	29.3433	0
RM37_HUMAN	Q9BZE1	MRPL37	39S ribosomal protein L37, mitochondrial OS	423	30	N/A	N/A	N/A	N/A			High	DESDNITAQPK	3	A6NHR9		0	0.0004386	0.005386	3.39728	2	1217.56	-4.60414	11.9153	0
RM38_HUMAN	Q96DV4	MRPL38	39S ribosomal protein L38, mitochondrial OS	380	25	N/A	N/A	N/A	N/A			High	RPDLPSK	1	A6NHR9		0	0.002597	0.03187	2.61892	2	812.462	-0.463447	0.20397	0
RM39_HUMAN	Q9NYK5	MRPL39	39S ribosomal protein L39, mitochondrial OS	338	31	Yes	N/A	N/A	N/A			High	DNPAPVQHVK	1	A6NHR9		0	0.007889	0.1092	2.58323	2	1104.58	1.61799	1.2941	0
RM04_HUMAN	Q9BYD3	MRPL4	39S ribosomal protein L4, mitochondrial OS	311	59	N/A	N/A	N/A	N/A			High	cIcISSFPNETGNHDSFPGAVVSISDQPTDQcK	1	A6NHU5	C1(Carbamidomethyl); C3(Carbamidomethyl); C32(Carbamidomethyl)	0	0.002874	0.03592	2.29114	3	3667.62	2.67225	64.2678	0
RM40_HUMAN	Q9NQ50	MRPL40	39S ribosomal protein L40, mitochondrial OS	206	27	N/A	N/A	N/A	N/A			High	McIMQIPSGYYLQTMNSNLNL	1	A6NIM6	C2(Carbamidomethyl)	0	0.005689	0.07469	2.11256	3	2491.14	-2.77518	25.4705	0
RM41_HUMAN	Q8IXM3	MRPL41	39S ribosomal protein L41, mitochondrial OS	137	50	N/A	N/A	N/A	N/A			High	QVEVDAQQcMLEILDTAGTEQFTAMR	76	A6NIZ1	C9(Carbamidomethyl)	0	0	2.456e-09	5.90502	3	2984.37	-2.76006	63.6161	0
RM42_HUMAN	Q9Y6G3	MRPL42	39S ribosomal protein L42, mitochondrial OS	142	16	N/A	N/A	N/A	N/A			High	DTDDVPmILVGNK	6	A6NIZ1	M7(Oxidation)	0	0	1.808e-06	4.35846	2	1432.7	-1.11194	32.4072	0
RM44_HUMAN	Q9H9J2	MRPL44	39S ribosomal protein L44, mitochondrial OS	332	35	N/A	N/A	N/A	N/A			High	QVEVDAQQcMLEILDTAGTEQFTAmR	3	A6NIZ1	C9(Carbamidomethyl); M25(Oxidation)	0	0	2.561e-05	3.93157	3	3000.37	-1.43706	58.3039	0
RM45_HUMAN	Q9BRJ2	MRPL45	39S ribosomal protein L45, mitochondrial OS	306	52	N/A	N/A	N/A	N/A			High	DTDDVPMILVGNK	10	A6NIZ1		0	0	7.147e-06	3.67171	2	1416.71	1.49007	36.6153	0
RM46_HUMAN	Q9H2W6	MRPL46	39S ribosomal protein L46, mitochondrial OS	279	56	N/A	N/A	N/A	N/A			High	DDVPmILVGNK	4	A6NIZ1	M5(Oxidation)	0	1.364e-05	6.733e-05	3.7957	2	1216.62	-1.47308	29.8447	0
RM48_HUMAN	Q96GC5	MRPL48	39S ribosomal protein L48, mitochondrial OS	212	6	N/A	N/A	N/A	N/A			High	DDVPMILVGNK	10	A6NIZ1		0	1.364e-05	0.0001352	3.27355	2	1200.63	-1.6611	34.6288	0
RM49_HUMAN	Q13405	MRPL49	39S ribosomal protein L49, mitochondrial OS	166	16	N/A	N/A	N/A	N/A			High	QWNNcAFLESSAK	1	A6NIZ1	C5(Carbamidomethyl)	0	0.009819	0.1388	2.37239	2	1554.7	-3.22318	33.3319	0
RM50_HUMAN	Q8N5N7	MRPL50	39S ribosomal protein L50, mitochondrial OS	158	56	N/A	N/A	N/A	N/A			High	YPDMPTAADVVNALDQQALASILR	1	A6NJ78		0	8.114e-06	5.195e-05	3.96343	3	2572.31	-0.988375	74.2286	0
RM54_HUMAN	Q6P161	MRPL54	39S ribosomal protein L54, mitochondrial OS	138	30	N/A	N/A	N/A	N/A			High	MAPMQLHLQNVTATSANITWV	1	A6NJZ7		0	0.004892	0.06347	1.20441	3	2326.17	-0.0667588	17.2756	0
RM55_HUMAN	Q7Z7F7	MRPL55	39S ribosomal protein L55, mitochondrial OS	128	12	N/A	N/A	N/A	N/A			High	mWSLSIGALIGLGIAALVLLAFVISVcVLcYLFLYTKPQR	1	A6NKW6	M1(Oxidation); C27(Carbamidomethyl); C30(Carbamidomethyl)	0	0.004208	0.05337	1.7988	3	4485.49	0.180676	102.477	0
RM09_HUMAN	Q9BYD2	MRPL9	39S ribosomal protein L9, mitochondrial OS	267	4	N/A	N/A	N/A	N/A			High	VSLTDSVEPVQGETR	1	A6NN73		0	0.009107	0.1273	2.46787	2	1616.81	-0.00719374	21.2208	0
EBP_HUMAN	Q15125	EBP	3-beta-hydroxysteroid-Delta(8),Delta(7)-isomerase OS	230	21	Yes	N/A	N/A	N/A			High	LPMGPGLPR	3	A6PVC2		0	0.001109	0.01309	2.73862	2	937.528	-0.450497	22.3335	0
HMDH_HUMAN	P04035	HMGCR	3-hydroxy-3-methylglutaryl-coenzyme A reductase OS	888	14	Yes	N/A	N/A	N/A			High	VcQAYLGQLEHEDIDTSADAVEDLTEAEW	1	A6PVC2	C2(Carbamidomethyl)	0	0.004714	0.06083	1.88413	3	3307.46	0.591704	65.5613	0
HCD2_HUMAN	Q99714	HSD17B10	3-hydroxyacyl-CoA dehydrogenase type-2 OS	261	43	N/A	N/A	N/A	N/A			High	TIQEEEYTEELVTQGLPLMFEILK	1	A6QL63		0	2.002e-05	0.0002077	4.35167	3	2853.46	4.71974	81.4992	0
3HIDH_HUMAN	P31937	HIBADH	3-hydroxyisobutyrate dehydrogenase, mitochondrial OS	336	30	N/A	N/A	N/A	N/A			High	AEGGAGEEHDLFAGLKPLEQESR	2	A7E2V4		0	0	3.366e-09	4.6313	3	2440.18	1.35235	36.7188	0
HIBCH_HUMAN	Q6NVY1	HIBCH	3-hydroxyisobutyryl-CoA hydrolase, mitochondrial OS	386	28	N/A	N/A	N/A	N/A			High	FPENEEDIR	1	A7E2V4		0	0.0003275	0.004085	2.3753	2	1148.52	-2.02213	18.2806	0
THIM_HUMAN	P42765	ACAA2	3-ketoacyl-CoA thiolase, mitochondrial OS	397	92	N/A	N/A	N/A	N/A			High	NVPESSPHSPcEGLPSEAALTPRPEGK	1	A7E2V4	C11(Carbamidomethyl)	0	0.0006847	0.008249	2.45177	3	2843.37	3.78674	26.8228	0
THIK_HUMAN	P09110	ACAA1	3-ketoacyl-CoA thiolase, peroxisomal OS	424	77	N/A	N/A	N/A	N/A			High	SPPYTDDVK	1	A7E2V4		0	0.007933	0.11	1.82103	2	1021.48	-0.309647	7.97673	0
KDSR_HUMAN	Q06136	KDSR	3-ketodihydrosphingosine reductase OS	332	34	Yes	Yes	N/A	N/A			High	DDHVSFPEDQSGK	1	A7KAX9		0	0.0001727	0.001882	2.93374	2	1460.63	-0.0407506	18.7638	0
DHB7_HUMAN	P56937	HSD17B7	3-keto-steroid reductase OS	341	15	N/A	N/A	N/A	N/A			High	IPPPPPPK	14	A7KAX9		0	0.001076	0.01277	2.40541	2	842.513	-0.53793	4.50546	0
THTM_HUMAN	P25325	MPST	3-mercaptopyruvate sulfurtransferase OS	297	32	N/A	N/A	N/A	N/A			High	GPPQPAPAPEGQDLR	10	A8CG34		0	0	9.353e-06	4.1853	2	1529.78	3.21032	16.534	0
OXSM_HUMAN	Q9NWU1	OXSM	3-oxoacyl-[acyl-carrier-protein] synthase, mitochondrial OS	459	41	N/A	N/A	N/A	N/A			High	EEELcHHSSSSTPLAADK	5	A8CG34	C5(Carbamidomethyl)	0	0	5.325e-06	3.37505	3	1997.89	0.00587769	13.2293	0
RS10_HUMAN	P46783	RPS10	40S ribosomal protein S10 OS	165	7	N/A	N/A	N/A	N/A			High	APAPATAPTPAPASTIK	2	A8CG34		0	0.0001896	0.002351	3.48631	2	1561.87	4.79753	18.7346	0
RS11_HUMAN	P62280	RPS11	40S ribosomal protein S11 OS	158	51	N/A	N/A	N/A	N/A			High	KPGPPQPAPAPEGQDLR	4	A8CG34		0	0.0002327	0.002772	3.38257	3	1754.92	0.927582	16.0399	0
RS12_HUMAN	P25398	RPS12	40S ribosomal protein S12 OS	132	17	N/A	N/A	N/A	N/A			High	TQTVcNFTDGALVQHQEWDGK	3	A8MUU1	C5(Carbamidomethyl)	0	7.501e-05	0.0006265	1.82212	3	2434.12	3.35666	34.8906	0
RS13_HUMAN	P62277	RPS13	40S ribosomal protein S13 OS	151	85	N/A	N/A	N/A	N/A			High	SSCCQPYCHPTCcQNTccR	2	A8MVA2	C13(Carbamidomethyl); C17(Carbamidomethyl); C18(Carbamidomethyl)	0	0.0004386	0.005458	0.219682	2	2307.79	-1.2668	6.72392	0
RS14_HUMAN	P62263	RPS14	40S ribosomal protein S14 OS	151	96	N/A	N/A	N/A	N/A			High	HALCLPSScHSRmWQLVTCQESCQPSIGAPSGCDPAS	1	A8MX34	C9(Carbamidomethyl); M13(Oxidation)	0	0.007134	0.0963	1.09372	3	3959.71	1.77782	19.4563	1
RS15_HUMAN	P62841	RPS15	40S ribosomal protein S15 OS	145	16	N/A	N/A	N/A	N/A			High	TADGMVHLLPGDELYLEDSDFLENLMSTEK	9	A8MXV4		0	0	4.102e-09	5.62569	3	3382.57	0.424343	71.0384	0
RS15A_HUMAN	P62244	RPS15A	40S ribosomal protein S15a OS	130	6	N/A	N/A	N/A	N/A			High	TADGmVHLLPGDELYLEDSDFLENLMSTEK	3	A8MXV4	M5(Oxidation)	0	0	6.051e-08	5.04529	3	3398.58	2.92427	68.7325	0
RS16_HUMAN	P62249	RPS16	40S ribosomal protein S16 OS	146	4	N/A	N/A	N/A	N/A			High	LLPGDELYLEDSDFLENLMSTEK	9	A8MXV4		0	0	7.741e-08	4.68438	3	2671.27	-0.892922	68.536	0
RS17L_HUMAN	P0CW22	RPS17L	40S ribosomal protein S17-like OS	135	54	N/A	N/A	N/A	N/A			High	EPPPVYPDLAEVVGYQWSSPSEATESFLSK	6	A8MXV4		0	0	1.063e-06	4.59469	3	3309.59	0.71475	62.2052	0
RS18_HUMAN	P62269	RPS18	40S ribosomal protein S18 OS	152	29	N/A	N/A	N/A	N/A			High	FPSLPDTDDHK	11	A8MXV4		0	0	1.024e-05	4.17904	3	1271.59	1.77112	25.0233	0
RS19_HUMAN	P39019	RPS19	40S ribosomal protein S19 OS	145	48	N/A	N/A	N/A	N/A			High	DNTGTLPEDVAFR	7	A8MXV4		0	0	2.393e-05	4.04951	2	1434.68	-0.808016	31.3285	0
RS2_HUMAN	P15880	RPS2	40S ribosomal protein S2 OS	293	20	Yes	N/A	N/A	N/A			High	TAFPSLPDTDDHKTDNTGTLPEDVAFR	8	A8MXV4		0	6.54e-05	0.000404	3.47006	3	2960.39	0.554311	39.715	1
RS20_HUMAN	P60866	RPS20	40S ribosomal protein S20 OS	119	6	N/A	N/A	N/A	N/A			High	DIHVTVQPK	6	A8MXV4		0	9.009e-05	0.0007699	2.64748	2	1036.58	1.57874	14.4937	0
RS21_HUMAN	P63220	RPS21	40S ribosomal protein S21 OS	83	9	N/A	N/A	N/A	N/A			High	PETATPPSRPPPAEGFR	4	A8MXV4		0	0.0007834	0.009257	2.50187	3	1806.91	0.542653	19.4276	0
RS23_HUMAN	P62266	RPS23	40S ribosomal protein S23 OS	143	1036	N/A	N/A	N/A	N/A			High	RPETATPPSRPPPAEGFR	7	A8MXV4		0	0.001092	0.01296	3.06573	3	1963.01	0.00979082	18.0981	0
RS24_HUMAN	P62847	RPS24	40S ribosomal protein S24 OS	133	37	N/A	N/A	N/A	N/A			High	PSLPDTDDHK	1	A8MXV4		0	0.001798	0.02236	2.44001	2	1124.52	1.41731	25.0393	0
RS26_HUMAN	P62854	RPS26	40S ribosomal protein S26 OS	115	15	N/A	N/A	N/A	N/A			High	SCTWPLPQPDLAGDEDGALGAGVAEGAEDcGPE	1	A8MYZ6	C30(Carbamidomethyl)	0	0.006772	0.09136	2.22916	3	3284.41	3.60699	29.6207	0
RS27_HUMAN	P42677	RPS27	40S ribosomal protein S27 OS	84	28	N/A	N/A	N/A	N/A			High	RPSEGLP	1	A8MZ25		0	0.004714	0.06084	2.01752	2	755.405	-0.0286608	12.3635	0
RS27L_HUMAN	Q71UM5	RPS27L	40S ribosomal protein S27-like OS	84	19	N/A	N/A	N/A	N/A			High	HENSDLVLQSPDIDNHHALIEYNEAE	1	B1AJZ9		0	0.003138	0.03942	2.41854	3	3002.37	-3.48806	79.0231	0
RS28_HUMAN	P62857	RPS28	40S ribosomal protein S28 OS	69	4	N/A	N/A	N/A	N/A			High	LLDEESNFPQATNQTLLDK	2	B2RTY4		0	0.001485	0.01847	3.24001	3	2176.07	-4.25088	88.5131	0
RS3_HUMAN	P23396	RPS3	40S ribosomal protein S3 OS	243	105	N/A	N/A	N/A	N/A			High	VPLVVEK	1	B2RTY4		0	0.009734	0.1368	2.32405	2	783.497	-0.268391	12.1464	0
RS3A_HUMAN	P61247	RPS3A	40S ribosomal protein S3a OS	264	34	N/A	N/A	N/A	N/A			High	AGPVLEAFGNAK	1	B2RTY4		0.0431	1.364e-05	9.554e-05	3.54622	2	1173.63	-1.08527	37.6213	0
RS4X_HUMAN	P62701	RPS4X	40S ribosomal protein S4, X isoform OS	263	67	N/A	N/A	N/A	N/A			High	ENSMLQEEIAMLI	1	B2RU33		0	0.003071	0.03848	2.80534	2	1520.74	0.954571	26.1815	0
RS5_HUMAN	P46782	RPS5	40S ribosomal protein S5 OS	204	126	N/A	N/A	N/A	N/A			High	EVEEEIK	2	B2RU33		0	0.004401	0.05562	2.68024	2	875.436	0.505451	19.2305	0
RS6_HUMAN	P62753	RPS6	40S ribosomal protein S6 OS	249	34	N/A	N/A	N/A	N/A			High	VPVEENK	3	B5MCY1		0	0.005412	0.07093	2.07802	2	814.431	0.121958	5.38056	0
RS7_HUMAN	P62081	RPS7	40S ribosomal protein S7 OS	194	191	N/A	N/A	N/A	N/A			High	ENESVIIR	1	B5MCY1		0	0.008146	0.1132	2.0765	2	959.514	-1.47211	14.6552	0
RS8_HUMAN	P62241	RPS8	40S ribosomal protein S8 OS	208	101	N/A	N/A	N/A	N/A			High	LGALHPR	1	C9JXX5		0	0.00229	0.02799	2.43811	2	763.457	-0.0632787	16.966	0
RS9_HUMAN	P46781	RPS9	40S ribosomal protein S9 OS	194	4	N/A	N/A	N/A	N/A			High	EVDGALR	1	H7BZ55		0	0.004447	0.05652	1.95608	2	759.402	2.56196	10.8301	0
RSSA_HUMAN	P08865	RPSA	40S ribosomal protein SA OS	295	166	N/A	N/A	N/A	N/A			High	YLDESSGGWR	2	O00115		0	1.364e-05	0.0001361	2.96303	2	1169.52	-0.485032	20.7939	0
CAB45_HUMAN	Q9BRK5	SDF4	45 kDa calcium-binding protein OS	362	58	Yes	N/A	N/A	N/A			High	ALINSPEGAVGR	6	O00115		0	9.009e-05	0.0008774	3.8727	2	1183.64	0.173004	20.4261	0
4F2_HUMAN	P08195	SLC3A2	4F2 cell-surface antigen heavy chain OS	630	195	Yes	Yes	Yes	N/A			High	ILWVDENNLTAHVEAGITGQELER	388	O00116		0	0	4.693e-10	5.23373	3	2707.37	1.41111	88.0135	0
AL9A1_HUMAN	P49189	ALDH9A1	4-trimethylaminobutyraldehyde dehydrogenase OS	494	25	N/A	N/A	N/A	N/A			High	SAATAAPTATPAAQESGTIPK	8	O00116		0	0	1.238e-07	4.63848	2	1941	2.71353	19.581	0
P52K_HUMAN	O43422	PRKRIR	52 kDa repressor of the inhibitor of the protein kinase OS	761	6	N/A	N/A	N/A	N/A			High	ESGYcTGHEPDSLEFSTVGGWVSTR	8	O00116	C5(Carbamidomethyl)	0	0	4.509e-06	4.54606	3	2758.21	1.63604	41.2317	0
XRN1_HUMAN	Q8IZH2	XRN1	5'-3' exoribonuclease 1 OS	1706	9	N/A	N/A	N/A	N/A			High	NPSDTPPSVVNEDFLHDLK	11	O00116		0	0	1.538e-05	4.52625	3	2124.03	0.78902	43.2454	0
XRN2_HUMAN	Q9H0D6	XRN2	5'-3' exoribonuclease 2 OS	950	26	N/A	N/A	N/A	N/A			High	APTATPAAQESGTIPK	11	O00116		0	0	8.284e-09	4.358	2	1539.81	2.88506	16.0782	0
HEM1_HUMAN	P13196	ALAS1	5-aminolevulinate synthase, nonspecific, mitochondrial OS	640	8	N/A	N/A	N/A	N/A			High	AASAATAAPTATPAAQESGTIPK	6	O00116		0	0	3.419e-08	4.27813	2	2083.07	2.81126	20.4914	0
AAPK1_HUMAN	Q13131	PRKAA1	5'-AMP-activated protein kinase catalytic subunit alpha-1 OS	559	19	N/A	N/A	N/A	N/A			High	IPDIVLWPTcHDDVVK	4	O00116	C10(Carbamidomethyl)	0	0	6.975e-08	3.72401	3	1906.98	2.14673	44.4286	0
AAKB1_HUMAN	Q9Y478	PRKAB1	5'-AMP-activated protein kinase subunit beta-1 OS	270	17	N/A	N/A	N/A	N/A			High	TAAPTATPAAQESGTIPK	2	O00116		0	0	2.034e-05	3.67142	2	1711.89	2.1186	18.3057	0
AAKG2_HUMAN	Q9UGJ0	PRKAG2	5'-AMP-activated protein kinase subunit gamma-2 OS	569	2	Yes	N/A	N/A	N/A			High	PLSGMGLPTFK	6	O00116		0	1.364e-05	0.0001115	3.0146	2	1147.62	-0.50719	38.0825	0
AZI2_HUMAN	Q9H6S1	AZI2	5-azacytidine-induced protein 2 OS	392	5	N/A	N/A	N/A	N/A			High	ETNISYSQEADDR	1	O00116		0	1.364e-05	8.24e-05	2.86398	2	1527.66	0.311784	13.064	0
MTHFS_HUMAN	P49914	MTHFS	5-formyltetrahydrofolate cyclo-ligase OS	203	2	N/A	N/A	N/A	N/A			High	ASLNPSDTPPSVVNEDFLHDLK	7	O00116		0	1.364e-05	0.0001417	2.40148	3	2395.18	0.919955	45.857	0
NT5D1_HUMAN	Q5TFE4	NT5DC1	5'-nucleotidase domain-containing protein 1 OS	455	3	N/A	N/A	N/A	N/A			High	EEILANGGSLSHHHGVGK	2	O00116		0	1.364e-05	0.0001776	2.10347	3	1841.92	-0.548742	16.6521	0
NT5D2_HUMAN	Q9H857	NT5DC2	5'-nucleotidase domain-containing protein 2 OS	520	10	N/A	N/A	N/A	N/A			High	PSDTPPSVVNEDFLHDLK	3	O00116		0	3.831e-05	0.0002888	2.79132	2	2009.98	0.942663	45.6813	0
NT5D3_HUMAN	Q86UY8	NT5DC3	5'-nucleotidase domain-containing protein 3 OS	548	2	N/A	N/A	N/A	N/A			High	DPLTVFEQTEAAAR	4	O00116		0	7.501e-05	0.0006657	3.80688	3	1547.77	-1.60168	43.0657	0
5NTD_HUMAN	P21589	NT5E	5'-nucleotidase OS	574	220	Yes	Yes	Yes	CD73			High	SGYcTGHEPDSLEFSTVGGWVSTR	1	O00116	C4(Carbamidomethyl)	0	8.055e-05	0.0007337	2.79736	3	2629.17	1.48323	41.1867	0
CH60_HUMAN	P10809	HSPD1	60 kDa heat shock protein, mitochondrial OS	573	5386	N/A	N/A	N/A	N/A			High	PTcHDDVVK	2	O00116	C3(Carbamidomethyl)	0	0.0003673	0.004718	2.85986	2	1070.49	0.0117443	17.0858	0
RO60_HUMAN	P10155	TROVE2	60 kDa SS-A/Ro ribonucleoprotein OS	538	13	N/A	N/A	N/A	N/A			High	TPAAQESGTIPK	4	O00116		0	0.00057	0.006142	3.50176	2	1199.63	-0.462701	8.68618	0
RLA0_HUMAN	P05388	RPLP0	60S acidic ribosomal protein P0 OS	317	339	N/A	N/A	N/A	N/A			High	WPTcHDDVVK	3	O00116	C4(Carbamidomethyl)	0	0.0006197	0.007147	1.66087	3	1256.57	0.651204	17.0178	0
RLA1_HUMAN	P05386	RPLP1	60S acidic ribosomal protein P1 OS	114	289	N/A	N/A	N/A	N/A			High	EIPDLPEEPSQTAEEVVTVALR	8	O00124		0	0	1.193e-05	4.7359	3	2422.24	0.426767	56.04	0
RLA2_HUMAN	P05387	RPLP2	60S acidic ribosomal protein P2 OS	115	312	N/A	N/A	N/A	N/A			High	PLTEFPSPAEQPTcK	4	O00124	C14(Carbamidomethyl)	0	0	6.717e-07	4.36086	2	1701.82	1.88254	26.108	0
NMD3_HUMAN	Q96D46	NMD3	60S ribosomal export protein NMD3 OS	503	22	N/A	N/A	N/A	N/A			High	FPSPAEQPTcK	1	O00124	C10(Carbamidomethyl)	0	0.003543	0.04403	2.86928	2	1261.59	-0.695495	14.5532	0
RL10_HUMAN	P27635	RPL10	60S ribosomal protein L10 OS	214	109	N/A	N/A	N/A	N/A			High	DLDVITIPSK	2	O00139		0	0.001441	0.01785	3.18985	2	1100.62	-1.24066	33.7343	0
RL10A_HUMAN	P62906	RPL10A	60S ribosomal protein L10a OS	217	94	N/A	N/A	N/A	N/A			High	DVEVLTEPVSK	4	O00142		0	9.443e-05	0.0009962	3.87231	2	1215.64	-1.70311	26.1251	0
RL11_HUMAN	P62913	RPL11	60S ribosomal protein L11 OS	178	135	N/A	N/A	N/A	N/A			High	FEVNVAELPEEIDISTYIEQSR	8	O00148		0	0	2.587e-06	5.99117	3	2581.27	1.76122	61.8954	0
RL12_HUMAN	P30050	RPL12	60S ribosomal protein L12 OS	165	70	N/A	N/A	N/A	N/A			High	DPmEVFVDDETK	4	O00148	M3(Oxidation)	0	0	1.145e-05	4.30712	2	1440.62	-1.14712	24.784	0
RL13A_HUMAN	P40429	RPL13A	60S ribosomal protein L13a OS	203	12	N/A	N/A	N/A	N/A			High	DPMEVFVDDETK	4	O00148		0	1.364e-05	8.866e-05	4.07935	2	1424.62	-2.50153	35.6197	0
RL14_HUMAN	P50914	RPL14	60S ribosomal protein L14 OS	215	15	N/A	N/A	N/A	N/A			High	cPHVVVGTPGR	1	O00148	C1(Carbamidomethyl)	0	0.003167	0.03999	3.44952	3	1178.61	-0.920971	13.1019	0
RL15_HUMAN	P61313	RPL15	60S ribosomal protein L15 OS	204	10	N/A	N/A	N/A	N/A			High	PEDSDTYLHR	7	O00148		0	0	2.657e-05	3.6782	2	1232.55	0.00447648	23.1699	0
RL17_HUMAN	P18621	RPL17	60S ribosomal protein L17 OS	184	139	N/A	N/A	N/A	N/A			High	MPEDSDTYLHR	6	O00148		0	0	1.228e-05	3.04852	3	1363.6	1.13325	17.237	0
RL18_HUMAN	Q07020	RPL18	60S ribosomal protein L18 OS	188	10	N/A	N/A	N/A	N/A			High	DMPEDSDTYLHR	4	O00148		0	1.364e-05	0.0001299	2.24853	2	1478.62	-0.0417078	23.0488	0
RL18A_HUMAN	Q02543	RPL18A	60S ribosomal protein L18a OS	176	35	N/A	N/A	N/A	N/A			High	mPEDSDTYLHR	1	O00148	M1(Oxidation)	0	3.26e-05	0.0002208	2.52034	3	1379.59	0.116388	12.9629	0
RL19_HUMAN	P84098	RPL19	60S ribosomal protein L19 OS	196	22	N/A	N/A	N/A	N/A			High	DmPEDSDTYLHR	3	O00148	M2(Oxidation)	0	0.0001435	0.001457	1.95287	3	1494.62	0.901752	18.0136	0
RL21_HUMAN	P46778	RPL21	60S ribosomal protein L21 OS	160	32	N/A	N/A	N/A	N/A			High	STSFLVLQEILESEEK	10	O00151		0	0	4.727e-07	4.9148	2	1851.96	0.980322	61.6743	0
RL22_HUMAN	P35268	RPL22	60S ribosomal protein L22 OS	128	146	N/A	N/A	N/A	N/A			High	SPLVTEEGKR	8	O00151		0	6.54e-05	0.0004517	3.47264	2	1115.61	1.37321	3.74091	1
RL22L_HUMAN	Q6P5R6	RPL22L1	60S ribosomal protein L22-like 1 OS	122	19	N/A	N/A	N/A	N/A			High	EPQEVLHIGSAHNR	5	O00151		0	9.443e-05	0.0009272	3.21195	3	1586.8	0.614554	18.2585	0
RL23_HUMAN	P62829	RPL23	60S ribosomal protein L23 OS	140	69	N/A	N/A	N/A	N/A			High	DGENTSNMTHLEAQNR	4	O00151		0	0.0001435	0.001603	2.65532	3	1816.79	2.04692	17.7557	0
RL23A_HUMAN	P62750	RPL23A	60S ribosomal protein L23a OS	156	34	N/A	N/A	N/A	N/A			High	PLDHAQPPSSLVIDK	1	O00151		0	0.0001435	0.001623	2.08822	3	1616.86	-0.244638	25.5059	0
RL24_HUMAN	P83731	RPL24	60S ribosomal protein L24 OS	157	10	N/A	N/A	N/A	N/A			High	DGENTSNmTHLEAQNR	1	O00151	M8(Oxidation)	0	0.0005301	0.005978	2.15907	3	1832.79	2.5723	9.47577	0
RL26_HUMAN	P61254	RPL26	60S ribosomal protein L26 OS	145	35	N/A	N/A	N/A	N/A			High	RPDDANVAGNVHGGTILK	10	O00154		0	0	5.741e-10	5.81804	3	1833.96	0.708647	19.8924	0
RL27_HUMAN	P61353	RPL27	60S ribosomal protein L27 OS	136	4	N/A	N/A	N/A	N/A			High	EIEVLVDADPVVDSSQK	3	O00154		0	0	1.776e-06	4.95028	2	1842.93	-1.42258	38.6051	0
RL27A_HUMAN	P46776	RPL27A	60S ribosomal protein L27a OS	148	21	N/A	N/A	N/A	N/A			High	EVLVDADPVVDSSQK	3	O00154		0	0	2.559e-05	4.49933	2	1600.81	2.60821	26.4294	0
RL28_HUMAN	P46779	RPL28	60S ribosomal protein L28 OS	137	6	N/A	N/A	N/A	N/A			High	SMEIEVLVDADPVVDSSQK	2	O00154		0	0	2.563e-05	4.32234	2	2061	-3.5918	54.0747	0
RL29_HUMAN	P47914	RPL29	60S ribosomal protein L29 OS	159	21	N/A	N/A	N/A	N/A			High	SLPVPQLVPETEDEK	5	O00154		0	8.114e-06	5.039e-05	2.53794	2	1680.87	3.4412	35.1171	0
RL3_HUMAN	P39023	RPL3	60S ribosomal protein L3 OS	403	195	N/A	N/A	N/A	N/A			High	DADPVVDSSQK	4	O00154		0	1.364e-05	0.0001263	3.13947	2	1160.54	1.03895	9.62023	0
RL30_HUMAN	P62888	RPL30	60S ribosomal protein L30 OS	115	59	N/A	N/A	N/A	N/A			High	LPVPQLVPETEDEK	5	O00154		0	3.26e-05	0.0002154	3.30766	2	1593.84	3.27602	33.4859	0
RL31_HUMAN	P62899	RPL31	60S ribosomal protein L31 OS	125	3	N/A	N/A	N/A	N/A			High	DDANVAGNVHGGTILK	1	O00154		0	0.006997	0.09483	3.22216	3	1580.81	4.73463	23.3722	0
RL32_HUMAN	P62910	RPL32	60S ribosomal protein L32 OS	135	91	N/A	N/A	N/A	N/A			High	SEQEEYEAEGIAWEPVQYFNNK	8	O00159		0	0	2.088e-07	5.88178	3	2660.19	3.27904	47.3324	0
RL35_HUMAN	P42766	RPL35	60S ribosomal protein L35 OS	123	13	N/A	N/A	N/A	N/A			High	NEESNAQVTTENQLK	6	O00159		0	0	4.268e-08	5.30252	2	1704.8	0.760128	14.7795	0
RL35A_HUMAN	P18077	RPL35A	60S ribosomal protein L35a OS	110	18	N/A	N/A	N/A	N/A			High	EESNAQVTTENQLK	4	O00159		0	0	1.412e-06	4.74417	2	1590.76	0.560051	12.1052	0
RL36_HUMAN	Q9Y3U8	RPL36	60S ribosomal protein L36 OS	105	6	N/A	N/A	N/A	N/A			High	DGTIDFTPGSELLITK	6	O00159		0	0	6.588e-08	4.72518	2	1706.88	-0.559287	44.1039	0
RL37A_HUMAN	P61513	RPL37A	60S ribosomal protein L37a OS	92	5	N/A	N/A	N/A	N/A			High	GIISILDEEcLRPGEATDLTFLEK	15	O00159	C10(Carbamidomethyl)	0	0	2.994e-07	3.68088	3	2719.39	0.765016	59.0581	0
RL4_HUMAN	P36578	RPL4	60S ribosomal protein L4 OS	427	98	N/A	N/A	N/A	N/A			High	VLQSDHVIETLTK	2	O00159		0	1.364e-05	0.0001415	4.31456	2	1482.81	-4.8298	42.0613	0
RL5_HUMAN	P46777	RPL5	60S ribosomal protein L5 OS	297	404	N/A	N/A	N/A	N/A			High	TPNAVVIVEDAK	3	O00159		0	1.364e-05	5.742e-05	4.30284	2	1255.69	-1.89064	29.0444	0
RL6_HUMAN	Q02878	RPL6	60S ribosomal protein L6 OS	288	282	N/A	N/A	N/A	N/A			High	DFTPGSELLITK	10	O00159		0	3.26e-05	0.0002455	2.68702	2	1320.71	0.474363	36.4142	0
RL7_HUMAN	P18124	RPL7	60S ribosomal protein L7 OS	248	29	N/A	N/A	N/A	N/A			High	NPIMSQcFDR	4	O00159	C7(Carbamidomethyl)	0	6.54e-05	0.0004009	3.10044	2	1267.56	0.841828	25.048	0
RL7A_HUMAN	P62424	RPL7A	60S ribosomal protein L7a OS	266	22	N/A	N/A	N/A	N/A			High	SLcPETWPTWAGR	1	O00159	C3(Carbamidomethyl)	0	0.000261	0.003058	2.64377	2	1560.73	1.35701	43.2206	0
RL7L_HUMAN	Q6DKI1	RPL7L1	60S ribosomal protein L7-like 1 OS	246	11	N/A	N/A	N/A	N/A			High	TPGSELLITK	1	O00159		0	0.0003673	0.004679	3.48062	2	1058.61	-2.8363	21.6605	0
RL8_HUMAN	P62917	RPL8	60S ribosomal protein L8 OS	257	81	N/A	N/A	N/A	N/A			High	GIISILDEEcLRPGEATDLTF	3	O00159	C10(Carbamidomethyl)	0	0.001033	0.01255	2.92279	3	2349.17	2.89525	58.9606	0
RL9_HUMAN	P32969	RPL9	60S ribosomal protein L9 OS	192	746	N/A	N/A	N/A	N/A			High	DTSWPTPPPALR	4	O00159		0	0.001235	0.01503	2.49919	2	1337.69	2.35076	32.4925	0
6PGD_HUMAN	P52209	PGD	6-phosphogluconate dehydrogenase, decarboxylating OS	483	53	N/A	N/A	N/A	N/A			High	DVVLQSDHVIETLTK	1	O00159		0	0.001315	0.01612	3.61679	2	1696.9	-4.02412	41.9986	0
6PGL_HUMAN	O95336	PGLS	6-phosphogluconolactonase OS	258	10	N/A	N/A	N/A	N/A			High	YPQSVPR	7	O00159		0	0.002264	0.02771	2.08531	2	846.447	-0.031139	9.93582	0
GRP78_HUMAN	P11021	HSPA5	78 kDa glucose-regulated protein OS	654	582	N/A	N/A	N/A	N/A			High	VLHLGNIHFAANEESNAQVTTENQLK	1	O00159		0	0.007979	0.1105	3.56048	3	2877.45	-0.742927	66.618	0
DHCR7_HUMAN	Q9UBM7	DHCR7	7-dehydrocholesterol reductase OS	475	22	Yes	N/A	N/A	N/A			High	EDEMEENLTQVGSILGNLK	11	O00161		0	0	1.081e-08	5.82086	3	2119.03	1.9793	58.4245	0
MEPCE_HUMAN	Q7L2J0	MEPCE	7SK snRNA methylphosphate capping enzyme OS	689	32	N/A	N/A	N/A	N/A			High	ITNDAREDEMEENLTQVGSILGNLK	3	O00161		0	0	6.223e-06	4.62749	3	2789.38	4.82017	54.9902	1
ADCK4_HUMAN	Q96D53	ADCK4	AarF domain-containing protein kinase 4 OS	544	5	N/A	N/A	N/A	N/A			High	DMALNIGNEIDAQNPQIK	1	O00161		0	0	1.657e-06	4.4624	2	1983.98	-0.925416	39.8238	0
ABL2_HUMAN	P42684	ABL2	Abelson tyrosine-protein kinase 2 OS	1182	2	N/A	N/A	N/A	N/A			High	ILGLAIESQDAGIK	4	O00161		0	0	2.035e-05	4.26603	2	1427.81	0.321741	39.3409	0
ABHGA_HUMAN	O95870	ABHD16A	Abhydrolase domain-containing protein 16A OS	558	10	Yes	N/A	N/A	N/A			High	DGGENSPcNVVSK	6	O00161	C8(Carbamidomethyl)	0	1.364e-05	0.0001787	4.09664	2	1362.6	3.4199	8.81853	0
ABI1_HUMAN	Q8IZP0	ABI1	Abl interactor 1 OS	508	5	N/A	N/A	N/A	N/A			High	AHQITDESLESTRR	1	O00161		0	0.0009926	0.01205	2.00192	3	1642.81	0.0894882	14.0236	1
ABI2_HUMAN	Q9NYB9	ABI2	Abl interactor 2 OS	513	8	N/A	N/A	N/A	N/A			High	TREDNDLDSQVSQEGLGPVLQPQPK	5	O00165		0	0	1.771e-10	6.36397	3	2750.37	2.40244	34.005	1
ASPM_HUMAN	Q8IZT6	ASPM	Abnormal spindle-like microcephaly-associated protein OS	3477	3	N/A	N/A	N/A	N/A			High	DFNSIFSDMGAWTLPSHPPELPGPESETPGER	13	O00165		0	0	5.153e-10	5.01864	3	3497.59	-3.01499	65.2596	0
ANCHR_HUMAN	Q96K21	ZFYVE19	Abscission/NoCut checkpoint regulator OS	471	6	N/A	N/A	N/A	N/A			High	DFNSIFSDmGAWTLPSHPPELPGPESETPGER	2	O00165	M9(Oxidation)	0	0	2e-06	3.93773	3	3513.59	0.356812	58.0474	0
AIM1_HUMAN	Q9Y4K1	AIM1	Absent in melanoma 1 protein OS	1723	13	N/A	Yes	N/A	N/A			High	GDPESPRPPALDDAFSILDLFLGR	6	O00165		0	8.114e-06	3.671e-05	3.58776	3	2598.31	-4.98413	85.4605	0
ILVBL_HUMAN	A1L0T0	ILVBL	Acetolactate synthase-like protein OS	632	57	Yes	N/A	N/A	N/A			High	TLPSHPPELPGPESETPGER	1	O00165		0	0.0007026	0.008417	3.47039	3	2127.04	4.43933	28.4281	0
THIC_HUMAN	Q9BWD1	ACAT2	Acetyl-CoA acetyltransferase, cytosolic OS	397	7	N/A	N/A	N/A	N/A			High	WPMDPHPR	1	O00165		0	0.003707	0.04633	2.08837	2	1035.48	-1.17264	18.1651	0
THIL_HUMAN	P24752	ACAT1	Acetyl-CoA acetyltransferase, mitochondrial OS	427	52	N/A	N/A	N/A	N/A			High	TLHSDDEGTVLDDSR	6	O00170		0	0	6.763e-08	4.69422	2	1659.75	0.767913	16.9916	0
ACACA_HUMAN	Q13085	ACACA	Acetyl-CoA carboxylase 1 OS	2346	51	N/A	N/A	N/A	N/A			High	DDEGTVLDDSR	5	O00170		0	0	1.841e-05	3.80092	2	1221.52	-1.12749	17.3495	0
ACSA_HUMAN	Q9NR19	ACSS2	Acetyl-coenzyme A synthetase, cytoplasmic OS	701	4	Yes	N/A	N/A	N/A			High	EHSSLGHADLDALQQNPQPL	5	O00170		0	3.26e-05	0.0002181	2.51915	3	2170.05	0.0193781	31.3482	0
ACATN_HUMAN	O00400	SLC33A1	Acetyl-coenzyme A transporter 1 OS	549	4	Yes	N/A	N/A	N/A			High	LPDFQDGTK	2	O00170		0	0.001621	0.02032	2.23768	2	1020.5	-0.378367	17.4614	0
ASAH1_HUMAN	Q13510	ASAH1	Acid ceramidase OS	395	37	Yes	N/A	N/A	N/A			High	RDEGGPSGGPAVGAPPPGDEASSVGAGQPAASSNLQPQPK	6	O00178		0	0	6.742e-11	6.81515	3	3694.77	-1.1615	27.9066	1
AN32E_HUMAN	Q9BTT0	ANP32E	Acidic leucine-rich nuclear phosphoprotein 32 family member E OS	268	16	N/A	N/A	N/A	N/A			High	FLEEHEcLSEQQLEQFLGR	3	O00180	C7(Carbamidomethyl)	0	1.364e-05	0.0001798	3.61908	3	2392.13	2.13874	46.8305	0
ASIC1_HUMAN	P78348	ASIC1	Acid-sensing ion channel 1 OS	528	7	Yes	Yes	Yes	N/A			High	EQDLALGTDAEGQK	2	O00186		0	0	2.097e-06	3.93148	2	1474.71	3.06452	17.6772	0
ACON_HUMAN	Q99798	ACO2	Aconitate hydratase, mitochondrial OS	780	265	N/A	N/A	N/A	N/A			High	DLALGTDAEGQK	5	O00186		0	8.114e-06	5.034e-05	3.38687	2	1217.6	-1.11399	20.2743	0
AFAP1_HUMAN	Q8N556	AFAP1	Actin filament-associated protein 1 OS	730	6	N/A	N/A	N/A	N/A			High	LPIENDTYK	2	O00186		0	0.0006779	0.007907	2.66777	2	1092.56	0.982865	15.991	0
ACTC_HUMAN	P68032	ACTC1	Actin, alpha cardiac muscle 1 OS	377	173	N/A	N/A	N/A	N/A			High	SASPDDDLGSSNWEAADLGNEER	2	O00193		0	0	2.074e-08	5.22901	2	2435.02	-0.832686	34.3378	0
ACTB_HUMAN	P60709	ACTB	Actin, cytoplasmic 1 OS	375	2090	N/A	N/A	N/A	N/A			High	IPYFETSAATGQNVEK	6	O00194		0	0	5.523e-09	4.97762	2	1754.86	-0.530597	28.9051	0
ABLM3_HUMAN	O94929	ABLIM3	Actin-binding LIM protein 3 OS	683	6	N/A	N/A	N/A	N/A			High	TQIPDTVNGGNSGNLDGEKPPEK	7	O00194		0	3.831e-05	0.0002898	1.92684	3	2367.14	0.557469	23.6127	0
ANLN_HUMAN	Q9NQW6	ANLN	Actin-binding protein anillin OS	1124	6	N/A	N/A	N/A	N/A			High	NPDIVLIGNK	5	O00194		0	0.002535	0.03127	3.28989	2	1082.62	0.0366677	26.0112	0
ACL6A_HUMAN	O96019	ACTL6A	Actin-like protein 6A OS	429	14	N/A	N/A	N/A	N/A			High	VPSGQDNIHR	1	O00203		0	6.215e-05	0.0003679	2.36083	2	1122.57	0.561327	3.28528	0
ARP10_HUMAN	Q9NZ32	ACTR10	Actin-related protein 10 OS	417	5	N/A	N/A	N/A	N/A			High	WPEVAPDPSVR	5	O00203		0	0.004343	0.05499	2.7742	2	1252.63	0.581814	28.7837	0
ARP2_HUMAN	P61160	ACTR2	Actin-related protein 2 OS	394	19	N/A	Yes	N/A	N/A			High	SPEDTDSFWNPNAFETDSDLPAGWMR	2	O00213		0	0.00406	0.05135	3.05749	3	2985.26	-0.204952	80.1807	0
ARC1A_HUMAN	Q92747	ARPC1A	Actin-related protein 2/3 complex subunit 1A OS	370	2	N/A	Yes	N/A	N/A			High	AGcIVcNTLINEK	3	O00214	C3(Carbamidomethyl); C6(Carbamidomethyl)	0	0	9.81e-06	3.94384	2	1491.73	1.26802	27.1845	0
ARC1B_HUMAN	O15143	ARPC1B	Actin-related protein 2/3 complex subunit 1B OS	372	5	N/A	N/A	N/A	N/A			High	IGPEKIDTLGIYGK	4	O00214		0	8.114e-06	4.768e-05	2.9175	3	1503.84	1.04107	30.5512	1
ARPC2_HUMAN	O15144	ARPC2	Actin-related protein 2/3 complex subunit 2 OS	300	13	N/A	N/A	N/A	N/A			High	IPDQLDPGTLIVIR	5	O00214		0	1.364e-05	0.0001569	4.10843	2	1549.9	3.17864	45.4017	0
ARPC5_HUMAN	O15511	ARPC5	Actin-related protein 2/3 complex subunit 5 OS	151	13	N/A	N/A	N/A	N/A			High	DLQNGSSMKPR	4	O00214		0	0.0003363	0.004207	2.93114	2	1232.61	0.206918	6.37459	0
ARP5L_HUMAN	Q9BPX5	ARPC5L	Actin-related protein 2/3 complex subunit 5-like protein OS	153	2	N/A	N/A	N/A	N/A			High	ADVAFHFNPR	1	O00214		0	0.006298	0.08447	1.63069	3	1173.58	0.0255135	24.4	0
ARP3_HUMAN	P61158	ACTR3	Actin-related protein 3 OS	418	66	N/A	Yes	N/A	N/A			High	cPAQAITIEAEPR	5	O00217	C1(Carbamidomethyl)	0	0	1.041e-05	4.7048	2	1455.72	-2.84661	22.7114	0
ARP8_HUMAN	Q9H981	ACTR8	Actin-related protein 8 OS	624	8	N/A	N/A	N/A	N/A			High	DPEmDmK	2	O00217	M4(Oxidation); M6(Oxidation)	0	0.005831	0.07727	2.58009	2	897.334	1.657	2.80736	0
TCP4_HUMAN	P53999	SUB1	Activated RNA polymerase II transcriptional coactivator p15 OS	127	4	N/A	N/A	N/A	N/A			High	DPEMDMK	3	O00217		0	0.007976	0.1105	2.53166	2	865.346	3.2964	2.62679	0
AMRA1_HUMAN	Q9C0C7	AMBRA1	Activating molecule in BECN1-regulated autophagy protein 1 OS	1298	6	N/A	N/A	N/A	N/A			High	DIQENDEEAVQVK	12	O00231		0	0	9.765e-07	4.88519	2	1516.71	-0.924408	21.4268	0
ASCC1_HUMAN	Q8N9N2	ASCC1	Activating signal cointegrator 1 complex subunit 1 OS	400	8	N/A	N/A	N/A	N/A			High	FHGILDQGEGVLIIFDEPPVDK	9	O00231		0	0	9.618e-06	4.17368	3	2438.27	4.38792	57.3985	0
ASCC2_HUMAN	Q9H1I8	ASCC2	Activating signal cointegrator 1 complex subunit 2 OS	757	22	N/A	N/A	N/A	N/A			High	ILDQGEGVLIIFDEPPVDK	3	O00231		0	1.364e-05	8.183e-05	3.52226	2	2097.11	0.740736	54.7289	0
ASCC3_HUMAN	Q8N3C0	ASCC3	Activating signal cointegrator 1 complex subunit 3 OS	2202	138	N/A	N/A	N/A	N/A			High	DDPIISTH	3	O00231		0	0.001975	0.02428	2.26555	2	897.43	-1.30371	16.7094	0
TRIP4_HUMAN	Q15650	TRIP4	Activating signal cointegrator 1 OS	581	11	N/A	N/A	N/A	N/A			High	GSLESPATDVFGSTEEGEK	4	O00232		0	0	7.361e-09	5.42329	2	1939.88	1.98029	31.5612	0
MCAF1_HUMAN	Q6VMQ6	ATF7IP	Activating transcription factor 7-interacting protein 1 OS	1270	7	N/A	N/A	N/A	N/A			High	SLESPATDVFGSTEEGEK	4	O00232		0	0	2.488e-09	5.37657	2	1882.86	3.32928	31.5057	0
AHSA1_HUMAN	O95433	AHSA1	Activator of 90 kDa heat shock protein ATPase homolog 1 OS	338	15	N/A	N/A	N/A	N/A			High	SPATDVFGSTEEGEKR	6	O00232		0	1.364e-05	7.438e-05	3.30538	3	1709.8	-0.611332	21.5145	1
ABR_HUMAN	Q12979	ABR	Active breakpoint cluster region-related protein OS	859	4	N/A	N/A	N/A	N/A			High	DNEQSDLVHR	4	O00232		0	9.961e-05	0.001041	3.05564	2	1212.56	3.78347	10.154	0
ADNP_HUMAN	Q9H2P0	ADNP	Activity-dependent neuroprotector homeobox protein OS	1102	19	N/A	N/A	N/A	N/A			High	DIDLPNKK	1	O00244		0	0.00773	0.1061	1.67346	2	942.526	0.559428	11.5822	1
ACPM_HUMAN	O14561	NDUFAB1	Acyl carrier protein, mitochondrial OS	156	34	N/A	N/A	N/A	N/A			High	DIDLPNK	1	O00244		0	0.009261	0.1295	2.28916	2	814.432	1.99551	14.8737	0
ACPH_HUMAN	P13798	APEH	Acylamino-acid-releasing enzyme OS	732	4	Yes	N/A	N/A	N/A			High	VPVAVVPSK	1	O00258		0	0.008587	0.1205	2.33553	2	895.561	-0.0418842	14.0091	0
ACD10_HUMAN	Q6JQN1	ACAD10	Acyl-CoA dehydrogenase family member 10 OS	1059	3	N/A	N/A	N/A	N/A			High	EALKDEYDDLSDLTAAQQETLSDWESQFTFK	380	O00264		0	0	4.813e-11	7.50481	3	3623.66	1.033	66.3869	1
ACD11_HUMAN	Q709F0	ACAD11	Acyl-CoA dehydrogenase family member 11 OS	780	4	N/A	N/A	N/A	N/A			High	GDQPAASGDSDDDEPPPLPR	20	O00264		0	0	1.139e-09	5.32345	2	2035.88	-1.30462	24.6556	0
ACAD9_HUMAN	Q9H845	ACAD9	Acyl-CoA dehydrogenase family member 9, mitochondrial OS	621	77	N/A	N/A	N/A	N/A			High	PAASGDSDDDEPPPLPR	5	O00264		0	0	2.237e-08	5.23948	2	1735.77	-2.82812	23.9071	0
ACOD_HUMAN	O00767	SCD	Acyl-CoA desaturase OS	359	46	Yes	N/A	N/A	N/A			High	DQPAASGDSDDDEPPPLPR	6	O00264		0	0	1.858e-09	4.62929	2	1978.86	-0.0540429	23.6754	0
ACSF2_HUMAN	Q96CM8	ACSF2	Acyl-CoA synthetase family member 2, mitochondrial OS	615	14	Yes	N/A	N/A	N/A			High	IVRGDQPAASGDSDDDEPPPLPR	3	O00264		0	0	7.685e-07	4.37543	3	2404.14	1.42467	23.5264	1
ACSF3_HUMAN	Q4G176	ACSF3	Acyl-CoA synthetase family member 3, mitochondrial OS	576	24	N/A	N/A	N/A	N/A			High	EGEEPTVYSDEEEPKDESAR	8	O00264		0	0	1.309e-05	3.13465	3	2295.97	-0.600244	17.8684	1
LGAT1_HUMAN	Q92604	LPGAT1	Acyl-CoA:lysophosphatidylglycerol acyltransferase 1 OS	370	7	Yes	N/A	N/A	N/A			High	GEEPTVYSDEEEPKDESAR	2	O00264		0	0.0005821	0.006578	1.37465	3	2166.93	0.433171	19.2716	1
ACBD5_HUMAN	Q5T8D3	ACBD5	Acyl-CoA-binding domain-containing protein 5 OS	534	13	Yes	N/A	N/A	N/A			High	FEDQPEGIDLEVVTESTGK	1	O00267		0	0	3.746e-08	4.06966	2	2092.99	-2.42866	41.2357	0
ACBD6_HUMAN	Q9BR61	ACBD6	Acyl-CoA-binding domain-containing protein 6 OS	282	6	N/A	N/A	N/A	N/A			High	SSVGETVYGGSDELSDDITQQQLLPGVK	3	O00267		0	3.831e-05	0.0003005	3.98695	3	2922.41	-2.60631	45.8981	0
ACBP_HUMAN	P07108	DBI	Acyl-CoA-binding protein OS	87	2	N/A	N/A	N/A	N/A			High	IPQLPENPPNFLR	3	O00291		0	8.114e-06	4.411e-05	3.63285	2	1534.84	0.306915	43.9966	0
ACOT1_HUMAN	Q86TX2	ACOT1	Acyl-coenzyme A thioesterase 1 OS	421	17	N/A	N/A	N/A	N/A			High	AGSADHLLSTVTSISScIEQLEK	1	O00291	C17(Carbamidomethyl)	0	1.364e-05	0.000102	2.33632	3	2446.21	0.354456	59.3903	0
ACO11_HUMAN	Q8WXI4	ACOT11	Acyl-coenzyme A thioesterase 11 OS	607	8	N/A	N/A	N/A	N/A			High	VLDNYLTSPLPEEVDETSAEDEGVSQR	13	O00299		0	0	9.905e-09	6.47884	3	2992.39	-0.194314	42.4173	0
ACOT8_HUMAN	O14734	ACOT8	Acyl-coenzyme A thioesterase 8 OS	319	22	N/A	N/A	N/A	N/A			High	DGNELTLADcNLLPK	6	O00299	C10(Carbamidomethyl)	0	0	2.136e-06	4.49287	2	1672.82	-1.92885	41.223	0
ACOT9_HUMAN	Q9Y305	ACOT9	Acyl-coenzyme A thioesterase 9, mitochondrial OS	439	33	N/A	N/A	N/A	N/A			High	EEFASTcPDDEEIELAYEQVAK	9	O00299	C7(Carbamidomethyl)	0	0	4.732e-06	4.37392	2	2573.12	0.434553	44.556	0
THEM4_HUMAN	Q5T1C6	THEM4	Acyl-coenzyme A thioesterase THEM4 OS	240	5	N/A	Yes	N/A	N/A			High	NPALNDNLEK	2	O00299		0	0.0001727	0.001932	2.70836	2	1127.57	-0.145423	13.9616	0
AGK_HUMAN	Q53H12	AGK	Acylglycerol kinase, mitochondrial OS	422	20	N/A	N/A	N/A	N/A			High	HIVQVVcK	1	O00299	C7(Carbamidomethyl)	0	0.0002749	0.003221	2.88112	2	982.551	0.366844	8.89227	0
LYPA1_HUMAN	O75608	LYPLA1	Acyl-protein thioesterase 1 OS	230	41	N/A	N/A	N/A	N/A			High	SVPHNESEDEVAVDMEFAK	5	O00303		0	0	1.333e-05	4.65262	3	2132.95	0.393904	30.5198	0
LYPA2_HUMAN	O95372	LYPLA2	Acyl-protein thioesterase 2 OS	231	18	N/A	N/A	N/A	N/A			High	DLQQVGGASAR	8	O00303		0	0	1.643e-05	4.07562	2	1101.57	1.97067	7.36423	0
FAHD1_HUMAN	Q6P587	FAHD1	Acylpyruvase FAHD1, mitochondrial OS	224	8	N/A	N/A	N/A	N/A			High	NLTQSQIALNEK	4	O00303		0	8.114e-06	4.716e-05	4.16584	2	1358.73	0.534112	21.9868	0
CRK_HUMAN	P46108	CRK	Adapter molecule crk OS	304	6	N/A	N/A	N/A	N/A			High	LPGPALPGPFPGGR	4	O00303		0	3.26e-05	0.0002378	2.91641	2	1332.74	-1.20132	37.1172	0
NECP1_HUMAN	Q8NC96	NECAP1	Adaptin ear-binding coat-associated protein 1 OS	275	8	N/A	Yes	N/A	N/A			High	ITESRPTPAPTATPTAPSPLQATAGPSYPR	11	O00330		0	0	1.512e-08	6.67076	3	3033.56	0.0602828	32.2656	0
APT_HUMAN	P07741	APRT	Adenine phosphoribosyltransferase OS	180	8	N/A	N/A	N/A	N/A			High	PVIPPVSTPGQPNAVGTFTEIPASNIR	8	O00330		0	0	8.851e-07	5.94215	3	2759.48	2.66188	44.9008	0
ADK_HUMAN	P55263	ADK	Adenosine kinase OS	362	4	N/A	N/A	N/A	N/A			High	EGEAVSAGDALcEIETDK	6	O00330	C12(Carbamidomethyl)	0	0	5.117e-09	5.50578	2	1893.84	-1.0476	35.4748	0
SAHH_HUMAN	P23526	AHCY	Adenosylhomocysteinase OS	432	33	N/A	N/A	N/A	N/A			High	MPSLSPTMEEGNIVK	5	O00330		0	0	2.872e-05	4.05999	2	1632.79	-1.54702	34.8674	0
ADCY3_HUMAN	O60266	ADCY3	Adenylate cyclase type 3 OS	1144	13	Yes	Yes	Yes	N/A			High	SPEPQISIPVK	9	O00330		0	1.364e-05	7.301e-05	3.65373	2	1194.67	-1.85775	28.4271	0
ADCY9_HUMAN	O60503	ADCY9	Adenylate cyclase type 9 OS	1353	4	Yes	Yes	Yes	N/A			High	SPTMEEGNIVK	5	O00330		0	3.26e-05	0.0002158	3.45239	2	1204.59	-1.67549	15.6854	0
KAD2_HUMAN	P54819	AK2	Adenylate kinase 2, mitochondrial OS	239	12	N/A	N/A	N/A	N/A			High	DDGILAK	1	O00330		0	0.004047	0.05103	2.87091	2	731.393	-1.03165	12.2873	0
KAD4_HUMAN	P27144	AK4	Adenylate kinase 4, mitochondrial OS	223	18	N/A	N/A	N/A	N/A			High	DVGPPPPVSK	1	O00330		0	0.004615	0.05899	1.94515	2	992.544	3.07871	11.3699	0
KAD6_HUMAN	Q9Y3D8	AK6	Adenylate kinase isoenzyme 6 OS	172	3	N/A	N/A	N/A	N/A			High	DVQNVAAAPELAMGALELESR	7	O00391		0	0	1.574e-09	5.40873	3	2184.1	0.340611	52.744	0
PUR8_HUMAN	P30566	ADSL	Adenylosuccinate lyase OS	484	16	N/A	N/A	N/A	N/A			High	SPSNIILDFPAAGSAAR	5	O00391		0	0	1.78e-06	5.00213	2	1686.88	0.493358	43.4364	0
PURA2_HUMAN	P30520	ADSS	Adenylosuccinate synthetase isozyme 2 OS	456	45	N/A	N/A	N/A	N/A			High	NNEEYLALIFEK	4	O00391		0	0	2.149e-05	4.45679	2	1482.75	-0.614852	52.4694	0
CAP1_HUMAN	Q01518	CAP1	Adenylyl cyclase-associated protein 1 OS	475	31	N/A	Yes	N/A	N/A			High	APGQEPPEHmAELQR	4	O00391	M10(Oxidation)	0	0	1.276e-05	2.44246	3	1705.8	0.264265	12.2512	0
APMAP_HUMAN	Q9HDC9	APMAP	Adipocyte plasma membrane-associated protein OS	416	156	Yes	Yes	Yes	N/A			High	APGQEPPEHMAELQR	6	O00391		0	1.364e-05	0.0001336	3.27095	3	1689.8	-0.864238	18.2376	0
ADIRF_HUMAN	Q15847	ADIRF	Adipogenesis regulatory factor OS	76	5	N/A	N/A	N/A	N/A			High	DFNIPGFPTVR	4	O00391		0	3.831e-05	0.0002641	2.96255	2	1262.65	-0.565549	45.2315	0
ADR1_HUMAN	Q96A54	ADIPOR1	Adiponectin receptor protein 1 OS	375	15	Yes	Yes	N/A	N/A			High	FPVLEGQR	2	O00391		0	0.0001581	0.001772	3.05764	2	945.513	-2.04972	22.8721	0
ADT2_HUMAN	P05141	SLC25A5	ADP/ATP translocase 2 OS	298	109	Yes	N/A	N/A	N/A			High	APSEDPQFPK	6	O00391		0	0.0003141	0.003965	2.81599	2	1115.54	0.410335	14.2515	0
ADPGK_HUMAN	Q9BRR6	ADPGK	ADP-dependent glucokinase OS	497	46	N/A	Yes	N/A	N/A			High	VLNTEANVVR	2	O00391		0	0.0008647	0.01049	3.44231	2	1114.62	-0.258277	15.1838	0
ARF3_HUMAN	P61204	ARF3	ADP-ribosylation factor 3 OS	181	27	N/A	N/A	N/A	N/A			High	VPVLMESR	2	O00391		0	0.005283	0.06923	2.36033	2	930.506	-1.67559	19.2573	0
ARF4_HUMAN	P18085	ARF4	ADP-ribosylation factor 4 OS	180	22	N/A	N/A	N/A	N/A			High	TPDAVELcK	4	O00400	C8(Carbamidomethyl)	0	3.831e-05	0.0002736	3.26457	2	1032.5	0.141527	13.2036	0
ARF5_HUMAN	P84085	ARF5	ADP-ribosylation factor 5 OS	180	25	N/A	N/A	N/A	N/A			High	GPPPPPPPPHNSGPPPPPAR	3	O00401		0	3.26e-05	0.0002529	1.41122	3	1960.02	2.45634	18.2831	0
ARF6_HUMAN	P62330	ARF6	ADP-ribosylation factor 6 OS	175	16	N/A	Yes	N/A	N/A			High	APTAAPPPPPPSR	3	O00401		0	7.501e-05	0.000642	2.72245	2	1255.68	0.347118	10.376	0
ARFG1_HUMAN	Q8N6T3	ARFGAP1	ADP-ribosylation factor GTPase-activating protein 1 OS	406	22	N/A	N/A	N/A	N/A			High	SVADGQESTPPTPAPTSGIVGALMEVMQK	1	O00401		0	7.501e-05	0.0006881	2.47935	3	2898.41	-3.25773	67.0056	0
ARFG2_HUMAN	Q8N6H7	ARFGAP2	ADP-ribosylation factor GTPase-activating protein 2 OS	521	2	N/A	N/A	N/A	N/A			High	GGPPPPPPPPHNSGPPPPPAR	2	O00401		0	0.001919	0.02376	2.19273	3	2017.04	2.18221	18.8592	0
ARFG3_HUMAN	Q9NP61	ARFGAP3	ADP-ribosylation factor GTPase-activating protein 3 OS	516	22	N/A	N/A	N/A	N/A			High	APTAAPPPPPPSRPSVAVPPPPPNR	1	O00401		0	0.00735	0.1001	2.17933	3	2464.35	0.182375	27.5875	0
GGA1_HUMAN	Q9UJY5	GGA1	ADP-ribosylation factor-binding protein GGA1 OS	639	2	N/A	N/A	N/A	N/A			High	RQDEDYDEQVEESLQDEDDNDVYILTK	19	O00410		0	0	4.794e-11	7.55643	3	3303.44	1.62873	44.4718	1
ARL1_HUMAN	P40616	ARL1	ADP-ribosylation factor-like protein 1 OS	181	12	N/A	N/A	N/A	N/A			High	HFADLLPGFLQAVNDScYQNDDSVLK	5	O00410	C17(Carbamidomethyl)	0	0	1.768e-10	6.73304	3	2966.4	-0.244995	59.2074	0
ARL3_HUMAN	P36405	ARL3	ADP-ribosylation factor-like protein 3 OS	182	2	N/A	N/A	N/A	N/A			High	DEDGNNQWPEGLK	9	O00410		0	0	5.644e-06	4.63127	2	1501.65	-2.2003	26.5274	0
ARL4D_HUMAN	P49703	ARL4D	ADP-ribosylation factor-like protein 4D OS	201	3	N/A	N/A	N/A	N/A			High	ENVNATENcISAVGK	4	O00410	C9(Carbamidomethyl)	0	0	1.228e-06	4.08332	2	1605.75	-1.79555	19.7382	0
ARL5A_HUMAN	Q9Y689	ARL5A	ADP-ribosylation factor-like protein 5A OS	179	4	N/A	N/A	N/A	N/A			High	EETYENIPGQSK	6	O00410		0	0	1.247e-05	3.63639	2	1394.65	1.15143	14.7359	0
AR6P1_HUMAN	Q15041	ARL6IP1	ADP-ribosylation factor-like protein 6-interacting protein 1 OS	203	12	Yes	N/A	N/A	N/A			High	DEVYPALPSDVQTAIK	2	O00410		0	0	1.768e-05	3.31628	2	1745.89	-1.26072	38.8563	0
AR6P4_HUMAN	Q66PJ3	ARL6IP4	ADP-ribosylation factor-like protein 6-interacting protein 4 OS	421	6	N/A	N/A	N/A	N/A			High	EPDSDVLSEIMHSFAK	4	O00410		0	0.0001532	0.001681	1.7418	3	1804.85	4.31586	58.513	0
ARL8A_HUMAN	Q96BM9	ARL8A	ADP-ribosylation factor-like protein 8A OS	186	55	N/A	N/A	N/A	N/A			High	IPYLDNLVK	4	O00410		0	0.001169	0.0137	2.79761	2	1074.62	-0.889151	41.6593	0
ARL8B_HUMAN	Q9NVJ2	ARL8B	ADP-ribosylation factor-like protein 8B OS	186	43	N/A	Yes	N/A	N/A			High	EEAVQTFNYLcDLIESNHPIVLGPNNTNLPK	1	O00410	C11(Carbamidomethyl)	0	0.001645	0.02063	3.07772	3	3539.76	3.20955	65.7074	0
NUDT5_HUMAN	Q9UKK9	NUDT5	ADP-sugar pyrophosphatase OS	219	8	N/A	N/A	N/A	N/A			High	DTSLNNMQR	1	O00410		0	0.002512	0.03095	2.33431	2	1078.5	3.77703	5.87203	0
ADX_HUMAN	P10109	FDX1	Adrenodoxin, mitochondrial OS	184	18	N/A	N/A	N/A	N/A			High	LPLHEDK	3	O00410		0	0.00698	0.09463	2.8206	2	851.463	0.673921	5.10733	0
ADXL_HUMAN	Q6P4F2	FDX1L	Adrenodoxin-like protein, mitochondrial OS	183	9	N/A	N/A	N/A	N/A			High	IGTEPDSDVLSEIMHSFAK	1	O00410		0	0.007886	0.1091	1.31735	3	2075.99	-0.315577	61.7672	0
AFF4_HUMAN	Q9UHB7	AFF4	AF4/FMR2 family member 4 OS	1163	4	N/A	N/A	N/A	N/A			High	AFAEEVMDDILDSADQPLTGR	4	O00411		0	0	2.302e-09	5.45453	3	2293.07	1.4646	65.8884	0
AFAD_HUMAN	P55196	MLLT4	Afadin OS	1824	68	N/A	N/A	N/A	N/A			High	SLDVEQAPSGQHSQAQLSGQQQR	3	O00411		0	0	5.914e-08	4.29348	3	2479.2	2.83137	20.3938	0
AFG32_HUMAN	Q9Y4W6	AFG3L2	AFG3-like protein 2 OS	797	43	Yes	N/A	N/A	N/A			High	DVEQAPSGQHSQAQLSGQQQR	8	O00411		0	0	2.435e-09	3.97025	3	2279.08	1.45125	15.1785	0
ARK72_HUMAN	O43488	AKR7A2	Aflatoxin B1 aldehyde reductase member 2 OS	359	4	N/A	N/A	N/A	N/A			High	GcPQLGVPAPPSEAPQPPEAHLPH	4	O00411	C2(Carbamidomethyl)	0	0.0001896	0.002252	2.1846	3	2483.2	-4.27963	36.485	0
AGRIN_HUMAN	O00468	AGRN	Agrin OS	2067	41	N/A	Yes	Yes	N/A			High	DDSMTLQSQK	3	O00422		0	0.001582	0.01984	2.64504	2	1152.52	-2.42922	12.6577	0
AIP_HUMAN	O00170	AIP	AH receptor-interacting protein OS	330	18	N/A	N/A	N/A	N/A			High	DIAITPPNR	1	O00422		0	0.008313	0.116	2.69701	2	996.549	1.86604	19.0315	0
AKAP1_HUMAN	Q92667	AKAP1	A-kinase anchor protein 1, mitochondrial OS	903	32	Yes	N/A	N/A	N/A			High	IPDEMAAQQNPLQQPR	6	O00425		0	0	1.955e-07	5.48487	2	1835.91	3.43388	26.5821	0
AKA10_HUMAN	O43572	AKAP10	A-kinase anchor protein 10, mitochondrial OS	662	6	N/A	N/A	N/A	N/A			High	DQTPDENDQVVVK	6	O00425		0	0	1.794e-05	3.79711	2	1486.7	-0.812562	17.4056	0
AKA11_HUMAN	Q9UKA4	AKAP11	A-kinase anchor protein 11 OS	1901	10	N/A	N/A	N/A	N/A			High	TPDENDQVVVK	11	O00425		0	8.114e-06	3.996e-05	4.23031	2	1243.62	-0.808277	9.33164	0
AKA12_HUMAN	Q02952	AKAP12	A-kinase anchor protein 12 OS	1782	140	N/A	N/A	N/A	N/A			High	NVASGGGGVGDGVQEPTTGNWR	1	O00429		0	0	4.719e-11	6.10172	2	2114.99	0.256267	25.6883	0
AKP13_HUMAN	Q12802	AKAP13	A-kinase anchor protein 13 OS	2813	26	N/A	N/A	N/A	N/A			High	QDVFNTVGADIIQLPQIVVVGTQSSGK	2	O00429		0	0	1.398e-06	5.06755	3	2813.51	0.263316	66.3041	0
AK17A_HUMAN	Q02040	AKAP17A	A-kinase anchor protein 17A OS	695	12	N/A	N/A	N/A	N/A			High	APASQEPSPAASAEADGK	4	O00429		0	0	3.099e-08	4.76445	2	1683.79	1.96978	10.5029	0
AKAP2_HUMAN	Q9Y2D5	AKAP2	A-kinase anchor protein 2 OS	859	54	N/A	Yes	N/A	N/A			High	YTDFDEIRQEIENETER	4	O00429		0	0	8.06e-07	4.5814	3	2186.99	0.644849	46.6722	1
AKAP8_HUMAN	O43823	AKAP8	A-kinase anchor protein 8 OS	692	63	N/A	N/A	N/A	N/A			High	DDLLTESEDMAQR	3	O00429		0	8.114e-06	3.317e-05	3.57098	2	1522.67	-0.28542	34.2797	0
AKP8L_HUMAN	Q9ULX6	AKAP8L	A-kinase anchor protein 8-like OS	646	13	N/A	N/A	N/A	N/A			High	SPEPIHLK	2	O00429		0	0.002705	0.03317	2.01386	2	920.521	0.834584	12.4821	0
AKAP9_HUMAN	Q99996	AKAP9	A-kinase anchor protein 9 OS	3911	7	N/A	N/A	N/A	N/A			High	DVDKEEALQMEAEALAK	5	O00443		0	0	1.408e-08	5.48208	3	1889.92	-0.144765	39.4681	1
AAAS_HUMAN	Q9NRG9	AAAS	Aladin OS	546	16	N/A	N/A	N/A	N/A			High	DNVEVLDHEEEK	3	O00443		0	0	1.548e-05	4.74262	2	1455.66	2.75109	18.3426	0
SYAC_HUMAN	P49588	AARS	Alanine--tRNA ligase, cytoplasmic OS	968	43	N/A	N/A	N/A	N/A			High	DPWDAVLLEER	4	O00443		0	0	2.631e-05	4.632	2	1342.67	3.02605	43.8903	0
SYAM_HUMAN	Q5JTZ9	AARS2	Alanine--tRNA ligase, mitochondrial OS	985	20	N/A	N/A	N/A	N/A			High	DAGSFSPTPGQIGGAVK	6	O00443		0	0	3.792e-08	4.54791	2	1588.8	0.631749	28.5306	0
AASD1_HUMAN	Q9BTE6	AARSD1	Alanyl-tRNA editing protein Aarsd1 OS	412	2	N/A	N/A	N/A	N/A			High	DLVTEDGADPNPYVK	6	O00443		0	0	1.831e-05	4.52688	2	1632.77	-0.471369	27.7639	0
ADHX_HUMAN	P11766	ADH5	Alcohol dehydrogenase class-3 OS	374	17	Yes	N/A	N/A	N/A			High	EDDETPVDLNK	7	O00443		0	1.364e-05	0.0001078	3.68449	2	1274.58	2.02954	15.4359	0
A16A1_HUMAN	Q8IZ83	ALDH16A1	Aldehyde dehydrogenase family 16 member A1 OS	802	8	Yes	N/A	N/A	N/A			High	DLDPLSKPK	3	O00443		0	0.0002961	0.003592	2.1371	2	1012.57	1.54556	19.5962	0
AL3B2_HUMAN	P48448	ALDH3B2	Aldehyde dehydrogenase family 3 member B2 OS	385	10	Yes	N/A	N/A	N/A			High	LPLFDFK	4	O00443		0	0.002631	0.0321	2.32159	2	879.496	-1.76585	45.7147	0
AL1B1_HUMAN	P30837	ALDH1B1	Aldehyde dehydrogenase X, mitochondrial OS	517	25	N/A	N/A	N/A	N/A			High	DEFQELHNK	1	O00443		0	0.006744	0.09096	2.5316	2	1159.54	1.2789	14.3424	0
AK1C2_HUMAN	P52895	AKR1C2	Aldo-keto reductase family 1 member C2 OS	323	79	N/A	N/A	N/A	N/A			High	DLGTVEDSIDSGHATISTAITASSSTSISGSLFDK	1	O00444		0	0.009439	0.1324	3.40858	3	3470.67	2.05305	86.5076	0
AK1C3_HUMAN	P42330	AKR1C3	Aldo-keto reductase family 1 member C3 OS	323	19	N/A	N/A	N/A	N/A			High	GREEHYEEEEEEEEDGAAVAEK	8	O00461		0	0	3.254e-11	7.13369	3	2564.06	0.279869	17.5589	1
ALDR_HUMAN	P15121	AKR1B1	Aldose reductase OS	316	17	N/A	N/A	N/A	N/A			High	AAVEDINPADDPNNQGEDEFEEAEQVR	10	O00461		0	0	8.672e-09	5.38314	3	3001.29	-1.7307	35.0207	0
ADAS_HUMAN	O00116	AGPS	Alkyldihydroxyacetonephosphate synthase, peroxisomal OS	658	471	N/A	N/A	N/A	N/A			High	NLLSEHEQLVVTLEDHK	1	O00461		0	0	7.904e-06	4.50392	3	2004.04	0.997915	35.8371	0
RETST_HUMAN	Q6NUM9	RETSAT	All-trans-retinol 13,14-reductase OS	610	54	Yes	N/A	N/A	N/A			High	SPYEEQLEQQR	8	O00461		0	0	1.901e-05	4.32618	2	1406.66	0.360903	17.0987	0
AAGAB_HUMAN	Q6PD74	AAGAB	Alpha- and gamma-adaptin-binding protein p34 OS	315	7	N/A	N/A	N/A	N/A			High	ELEEGRPQHQEQLR	12	O00461		0	8.114e-06	3.013e-05	2.26863	3	1748.87	0.462576	10.8192	0
FUT8_HUMAN	Q9BYC5	FUT8	Alpha-(1,6)-fucosyltransferase OS	575	17	Yes	N/A	N/A	N/A			High	EAEFQAPPEPIQQEVER	6	O00461		0	1.364e-05	6.95e-05	3.8464	2	1996.97	2.23463	31.1116	0
ABHDD_HUMAN	Q7L211	ABHD13	Alpha/beta hydrolase domain-containing protein 13 OS	337	5	Yes	N/A	N/A	N/A			High	DIHTQLQDVK	2	O00461		0	6.54e-05	0.0004788	3.1607	3	1196.63	-0.18145	18.0509	0
ALG9_HUMAN	Q9H6U8	ALG9	Alpha-1,2-mannosyltransferase ALG9 OS	611	6	Yes	N/A	N/A	N/A			High	EENLPDENEEQK	2	O00461		0	0.0002327	0.002793	3.08674	2	1473.64	2.51189	9.64786	0
ALG2_HUMAN	Q9H553	ALG2	Alpha-1,3/1,6-mannosyltransferase ALG2 OS	416	13	Yes	N/A	N/A	N/A			High	DVWQNHEAVPGR	1	O00461		0	0.007623	0.1047	1.86413	3	1407.68	0.783989	20.0427	0
MGAT1_HUMAN	P26572	MGAT1	Alpha-1,3-mannosyl-glycoprotein 2-beta-N-acetylglucosaminyltransferase OS	445	15	Yes	N/A	N/A	N/A			High	TEVDEHLAVcPEAEQDcPFK	2	O00463	C10(Carbamidomethyl); C17(Carbamidomethyl)	0	0	1.99e-06	4.89728	3	2374.03	0.535123	33.813	0
MGT4B_HUMAN	Q9UQ53	MGAT4B	Alpha-1,3-mannosyl-glycoprotein 4-beta-N-acetylglucosaminyltransferase B OS	548	3	Yes	N/A	N/A	N/A			High	cEHPPPGPVcGSDGVTYGSAcELR	2	O00468	C1(Carbamidomethyl); C10(Carbamidomethyl); C21(Carbamidomethyl)	0	0	4.595e-11	5.47205	3	2602.11	-1.78252	25.8774	0
MGAT2_HUMAN	Q10469	MGAT2	Alpha-1,6-mannosyl-glycoprotein 2-beta-N-acetylglucosaminyltransferase OS	447	4	Yes	N/A	N/A	N/A			High	DPLIcDNQVSTGDTR	6	O00468	C5(Carbamidomethyl)	0	0	6.953e-07	5.09185	2	1690.77	-2.00741	23.914	0
MGT5A_HUMAN	Q09328	MGAT5	Alpha-1,6-mannosylglycoprotein 6-beta-N-acetylglucosaminyltransferase A OS	741	8	Yes	N/A	N/A	N/A			High	LPEGGAQcEcPLGR	4	O00468	C8(Carbamidomethyl); C10(Carbamidomethyl)	0	0	2.572e-07	4.25339	2	1543.7	-1.02343	17.8883	0
ADA1A_HUMAN	P35348	ADRA1A	Alpha-1A adrenergic receptor OS	466	2	Yes	Yes	N/A	N/A			High	DGPcDPcQGALPDPSR	4	O00468	C4(Carbamidomethyl); C7(Carbamidomethyl)	0	0	1.423e-07	4.06926	2	1741.72	-1.59073	23.7762	0
A1AG2_HUMAN	P19652	ORM2	Alpha-1-acid glycoprotein 2 OS	201	2	N/A	Yes	N/A	N/A			High	HPLHLLEDAVTKPELRPcPTP	6	O00468	C18(Carbamidomethyl)	0	0	1.148e-06	3.87321	3	2420.27	-0.595908	33.7998	0
AACT_HUMAN	P01011	SERPINA3	Alpha-1-antichymotrypsin OS	423	23	N/A	Yes	Yes	N/A			High	VPVEPGQWHR	6	O00468		0	0	2.508e-05	2.207	3	1204.62	-0.248992	17.5335	0
FETUA_HUMAN	P02765	AHSG	Alpha-2-HS-glycoprotein OS	367	2	N/A	Yes	Yes	N/A			High	DDcEQmTGLcScKPGVAGPK	5	O00468	C3(Carbamidomethyl); M6(Oxidation); C10(Carbamidomethyl); C12(Carbamidomethyl)	0	8.114e-06	4.476e-05	2.8597	3	2225.93	1.13781	20.8417	0
AMRP_HUMAN	P30533	LRPAP1	Alpha-2-macroglobulin receptor-associated protein OS	357	8	Yes	Yes	Yes	N/A			High	TPSLDAEGSNcPATK	2	O00468	C11(Carbamidomethyl)	0	3.831e-05	0.0002705	4.13786	2	1547.7	-0.995685	13.3078	0
ACTN1_HUMAN	P12814	ACTN1	Alpha-actinin-1 OS	892	469	N/A	N/A	N/A	N/A			High	EPLYVGGAPDFSK	4	O00468		0	3.831e-05	0.0002887	2.91726	2	1379.69	2.85329	29.9501	0
ACTN4_HUMAN	O43707	ACTN4	Alpha-actinin-4 OS	911	521	N/A	N/A	N/A	N/A			High	RPEMLLRPEScPAR	1	O00468	C11(Carbamidomethyl)	0	0.002109	0.02618	3.01181	3	1711.87	0.420115	20.0456	0
ADDA_HUMAN	P35611	ADD1	Alpha-adducin OS	737	9	N/A	N/A	N/A	N/A			High	EGTFcQTASGQDGSGPFLADFNGFSHLELR	1	O00468	C5(Carbamidomethyl)	0	0.008556	0.1201	2.62037	3	3245.47	2.60466	55.4117	0
AL7A1_HUMAN	P49419	ALDH7A1	Alpha-aminoadipic semialdehyde dehydrogenase OS	539	30	N/A	N/A	N/A	N/A			High	FTENIVEQPcPDVFWFPIFSEK	2	O00469	C10(Carbamidomethyl)	0	0	2.406e-06	5.35767	3	2729.31	4.30253	69.6782	0
AASS_HUMAN	Q9UDR5	AASS	Alpha-aminoadipic semialdehyde synthase, mitochondrial OS	926	17	N/A	N/A	N/A	N/A			High	IFTENIVEQPcPDVFWFPIFSEK	14	O00469	C11(Carbamidomethyl)	0	0	7.24e-07	5.00406	3	2842.38	-1.00939	70.3848	0
ACTZ_HUMAN	P61163	ACTR1A	Alpha-centractin OS	376	65	N/A	N/A	N/A	N/A			High	TENIVEQPcPDVFWFPIFSEK	2	O00469	C9(Carbamidomethyl)	0	0	1.484e-05	4.93004	3	2582.23	-0.723529	67.7651	0
ENSA_HUMAN	O43768	ENSA	Alpha-endosulfine OS	121	16	N/A	N/A	N/A	N/A			High	NIALNNVGEDFQGGGcK	1	O00469	C16(Carbamidomethyl)	0	0	7.173e-09	4.66831	2	1792.83	-0.379837	31.8734	0
ENOA_HUMAN	P06733	ENO1	Alpha-enolase OS	434	292	N/A	N/A	N/A	N/A			High	IALNNVGEDFQGGGcK	4	O00469	C15(Carbamidomethyl)	0	0	4.693e-07	4.24179	2	1678.78	-0.428722	30.5387	0
AGAL_HUMAN	P06280	GLA	Alpha-galactosidase A OS	429	2	N/A	N/A	N/A	N/A			High	EQPcPDVFWFPIFSEK	9	O00469	C4(Carbamidomethyl)	0	0	2.068e-05	3.36458	2	2025.95	2.6969	65.1281	0
FTO_HUMAN	Q9C0B1	FTO	Alpha-ketoglutarate-dependent dioxygenase FTO OS	505	9	N/A	N/A	N/A	N/A			High	NNVGEDFQGGGcK	5	O00469	C12(Carbamidomethyl)	0	0	1.628e-06	3.35467	2	1381.58	-1.18451	9.85487	0
MA2A1_HUMAN	Q16706	MAN2A1	Alpha-mannosidase 2 OS	1144	37	Yes	N/A	N/A	N/A			High	AcDELVEEMEHYGK	6	O00469	C2(Carbamidomethyl)	0	0	2.014e-05	2.039	3	1709.72	1.32581	32.4527	0
PARVA_HUMAN	Q9NVD7	PARVA	Alpha-parvin OS	372	25	N/A	N/A	N/A	N/A			High	GPEENLSQAEAR	6	O00469		0	1.364e-05	9.654e-05	4.00059	2	1300.61	0.554884	12.851	0
SNAA_HUMAN	P54920	NAPA	Alpha-soluble NSF attachment protein OS	295	12	N/A	N/A	N/A	N/A			High	IVEQPcPDVFWFPIFSEK	1	O00469	C6(Carbamidomethyl)	0	1.364e-05	0.0001046	3.95068	2	2238.1	2.92133	67.0977	0
TXLNA_HUMAN	P40222	TXLNA	Alpha-taxilin OS	546	20	N/A	Yes	N/A	N/A			High	DNDDDQLFYTK	6	O00469		0	1.364e-05	0.0001438	3.93188	2	1373.58	-1.23865	26.1132	0
ALS2_HUMAN	Q96Q42	ALS2	Alsin OS	1657	6	N/A	N/A	N/A	N/A			High	NVGEDFQGGGcK	3	O00469	C11(Carbamidomethyl)	0	1.364e-05	0.0001179	3.2242	2	1267.54	0.508147	9.13432	0
ALMS1_HUMAN	Q8TCU4	ALMS1	Alstrom syndrome protein 1 OS	4167	2	N/A	N/A	N/A	N/A			High	QPcPDVFWFPIFSEK	9	O00469	C3(Carbamidomethyl)	0	1.364e-05	0.0001051	2.39975	2	1896.9	0.755403	67.7377	0
SCNNA_HUMAN	P37088	SCNN1A	Amiloride-sensitive sodium channel subunit alpha OS	669	13	Yes	Yes	N/A	N/A			High	DADVVLTNPR	2	O00469		0	3.26e-05	0.000249	3.80328	2	1099.58	2.1048	17.4038	0
SCNNB_HUMAN	P51168	SCNN1B	Amiloride-sensitive sodium channel subunit beta OS	640	7	Yes	Yes	N/A	N/A			High	VPTDDIHMK	10	O00469		0	6.54e-05	0.0004335	2.31294	3	1055.52	0.333025	14.2351	0
SCNNG_HUMAN	P51170	SCNN1G	Amiloride-sensitive sodium channel subunit gamma OS	649	13	Yes	Yes	N/A	N/A			High	LVEEMEHYGK	2	O00469		0	0.000125	0.001252	3.27107	2	1234.58	1.79338	33.1356	0
AOFA_HUMAN	P21397	MAOA	Amine oxidase [flavin-containing] A OS	527	29	N/A	N/A	N/A	N/A			High	DSEKPSSIPTDK	2	O00469		0	0.0001435	0.00155	3.19336	2	1303.64	2.68447	10.0886	0
AIMP1_HUMAN	Q12904	AIMP1	Aminoacyl tRNA synthase complex-interacting multifunctional protein 1 OS	312	25	N/A	Yes	N/A	N/A			High	DDDQLFYTK	12	O00469		0	0.0001532	0.001705	3.70447	2	1144.52	1.86853	22.6809	0
AIMP2_HUMAN	Q13155	AIMP2	Aminoacyl tRNA synthase complex-interacting multifunctional protein 2 OS	320	24	N/A	Yes	N/A	N/A			High	PTDDIHMK	8	O00469		0	0.0002327	0.002801	2.86147	2	956.451	0.540685	13.115	0
AMPB_HUMAN	Q9H4A4	RNPEP	Aminopeptidase B OS	650	35	N/A	N/A	N/A	N/A			High	DELVEEMEHYGK	3	O00469		0	0.0002655	0.003138	1.33199	3	1478.65	1.92139	33.0085	0
AMPN_HUMAN	P15144	ANPEP	Aminopeptidase N OS	967	1938	Yes	Yes	Yes	CD13			High	DPDMALcR	6	O00469	C7(Carbamidomethyl)	0	0.0003363	0.004278	3.01591	2	977.421	2.78958	14.569	0
AMPD2_HUMAN	Q01433	AMPD2	AMP deaminase 2 OS	879	4	N/A	N/A	N/A	N/A			High	ENIVEQPcPDVFWFPIFSEK	1	O00469	C8(Carbamidomethyl)	0	0.0004612	0.005677	2.5992	2	2481.18	1.8154	67.9966	0
AREG_HUMAN	P15514	AREG	Amphiregulin OS	252	11	Yes	Yes	Yes	N/A			High	NMGMDFcR	3	O00469	C7(Carbamidomethyl)	0	0.0004983	0.005818	1.97291	2	1030.39	-0.668935	24.7561	0
AMGO2_HUMAN	Q86SJ2	AMIGO2	Amphoterin-induced protein 2 OS	522	2	Yes	Yes	Yes	N/A			High	KPSSIPTDK	2	O00469		0	0.0008647	0.01046	2.25039	2	972.535	-0.713954	1.43242	0
APBA3_HUMAN	O96018	APBA3	Amyloid beta A4 precursor protein-binding family A member 3 OS	575	9	N/A	N/A	N/A	N/A			High	DVVLTNPR	5	O00469		0	0.0008936	0.01091	2.76656	2	913.512	2.24773	12.7638	0
APBB1_HUMAN	O00213	APBB1	Amyloid beta A4 precursor protein-binding family B member 1 OS	710	2	N/A	N/A	N/A	N/A			High	DGINSIGGGQK	5	O00469		0	0.0009479	0.01147	2.27877	2	1045.53	3.91989	6.69173	0
APBB2_HUMAN	Q92870	APBB2	Amyloid beta A4 precursor protein-binding family B member 2 OS	758	19	N/A	N/A	N/A	N/A			High	VEEMEHYGK	3	O00469		0	0.0009559	0.01156	2.69148	2	1121.49	1.39749	33.2478	0
A4_HUMAN	P05067	APP	Amyloid beta A4 protein OS	770	47	Yes	Yes	N/A	N/A			High	TDDIHMK	3	O00469		0	0.001732	0.02152	2.58432	2	859.398	0.430136	13.1726	0
APLP2_HUMAN	Q06481	APLP2	Amyloid-like protein 2 OS	763	50	Yes	N/A	N/A	N/A			High	VPTDDIHmK	8	O00469	M8(Oxidation)	0	0.002205	0.02722	2.7275	2	1071.51	-0.353609	2.29335	0
ZFAN1_HUMAN	Q8TCF1	ZFAND1	AN1-type zinc finger protein 1 OS	268	6	N/A	N/A	N/A	N/A			High	NmGMDFcR	1	O00469	M2(Oxidation); C7(Carbamidomethyl)	0	0.002205	0.02734	2.03476	2	1046.38	-2.79867	15.0074	0
ZFAN5_HUMAN	O76080	ZFAND5	AN1-type zinc finger protein 5 OS	213	3	N/A	N/A	N/A	N/A			High	PTDDIHmK	1	O00469	M7(Oxidation)	0	0.002347	0.02872	2.47488	2	972.445	-0.390055	3.1538	0
ZFAN6_HUMAN	Q6FIF0	ZFAND6	AN1-type zinc finger protein 6 OS	208	7	N/A	N/A	N/A	N/A			High	SEKPSSIPTDK	3	O00469		0	0.002762	0.03384	2.18032	2	1188.61	1.79139	10.2885	0
CPIN1_HUMAN	Q6FI81	CIAPIN1	Anamorsin OS	312	8	N/A	N/A	N/A	N/A			High	DELVEEmEHYGK	1	O00469	M7(Oxidation)	0	0.003554	0.04415	2.74295	2	1494.65	2.53512	18.3379	0
APC10_HUMAN	Q9UM13	ANAPC10	Anaphase-promoting complex subunit 10 OS	185	2	N/A	N/A	N/A	N/A			High	FPIFSEK	2	O00469		0	0.003593	0.04478	2.0404	2	867.461	-0.579176	30.7129	0
APC4_HUMAN	Q9UJX5	ANAPC4	Anaphase-promoting complex subunit 4 OS	808	6	N/A	N/A	N/A	N/A			High	DPDmALcR	1	O00469	M4(Oxidation); C7(Carbamidomethyl)	0	0.007131	0.09627	2.47574	2	993.414	1.16645	2.60191	0
APC5_HUMAN	Q9UJX4	ANAPC5	Anaphase-promoting complex subunit 5 OS	755	19	N/A	N/A	N/A	N/A			High	TNLPLGPSIDTHGETFLSQEVVVNLLQETK	1	O00471		0	0	2.63e-06	5.12507	3	3279.72	1.87907	64.397	0
APC7_HUMAN	Q9UJX3	ANAPC7	Anaphase-promoting complex subunit 7 OS	599	15	N/A	N/A	N/A	N/A			High	TDFKPEDENNVLIQYTNAcVK	4	O00471	C19(Carbamidomethyl)	0	0.0001871	0.002033	2.72138	3	2498.19	1.36316	37.9322	0
AUP1_HUMAN	Q9Y679	AUP1	Ancient ubiquitous protein 1 OS	476	18	Yes	N/A	N/A	N/A			High	DIFSNPETVLAK	3	O00471		0	0.001149	0.01355	3.7551	2	1333.7	-2.00956	39.2486	0
AIG1_HUMAN	Q9NVV5	AIG1	Androgen-induced gene 1 protein OS	245	3	Yes	N/A	N/A	N/A			High	LcSIALSGMLLGcFTAILIGGFISETLG	1	O00476	C2(Carbamidomethyl); C13(Carbamidomethyl)	0	0.006174	0.08281	3.218	3	2914.52	0.929068	50.8609	0
TIE2_HUMAN	Q02763	TEK	Angiopoietin-1 receptor OS	1124	2	Yes	Yes	Yes	CD202b			High	LALFNPDVcWDR	1	O00483	C9(Carbamidomethyl)	0	7.034e-05	0.0005505	3.57013	2	1505.72	-1.46369	48.4591	0
ANGL4_HUMAN	Q9BY76	ANGPTL4	Angiopoietin-related protein 4 OS	406	2	N/A	Yes	Yes	N/A			High	NPDVcWDR	17	O00483	C5(Carbamidomethyl)	0	0.0001435	0.001591	3.28591	2	1061.45	-0.00780744	16.7048	0
B3A2_HUMAN	P04920	SLC4A2	Anion exchange protein 2 OS	1241	16	Yes	Yes	Yes	N/A			High	LGGGMPGLGQGPPTDAPAVDTAEQVYISSLALLK	14	O00487		0	0	7.407e-08	6.42185	3	3323.73	3.88768	72.0221	0
RAI14_HUMAN	Q9P0K7	RAI14	Ankycorbin OS	980	18	N/A	N/A	N/A	N/A			High	GGGMPGLGQGPPTDAPAVDTAEQVYISSLALLK	8	O00487		0	0	9.524e-08	6.18925	3	3210.63	-2.26013	69.8257	0
AKIB1_HUMAN	Q9P2G1	ANKIB1	Ankyrin repeat and IBR domain-containing protein 1 OS	1089	11	N/A	N/A	N/A	N/A			High	MPQSGTGVSVEAVDPVFQAK	2	O00487		0	0	7.956e-09	5.01115	2	2047.02	2.65701	36.0686	0
ANKH1_HUMAN	Q8IWZ3	ANKHD1	Ankyrin repeat and KH domain-containing protein 1 OS	2542	30	Yes	N/A	N/A	N/A			High	EEEDKMTPEQLAIK	1	O00487		0	0.0004308	0.005273	3.18298	2	1660.82	4.59483	26.3619	1
ANKL2_HUMAN	Q86XL3	ANKLE2	Ankyrin repeat and LEM domain-containing protein 2 OS	938	85	Yes	N/A	N/A	N/A			High	TPEQLAIK	6	O00487		0	0.002604	0.03191	2.63143	2	899.519	-0.950367	13.7602	0
ASB1_HUMAN	Q9Y576	ASB1	Ankyrin repeat and SOCS box protein 1 OS	335	4	N/A	N/A	N/A	N/A			High	DPVFQAK	3	O00487		0	0.003767	0.0469	2.28547	2	804.426	1.62459	6.09816	0
ANKZ1_HUMAN	Q9H8Y5	ANKZF1	Ankyrin repeat and zinc finger domain-containing protein 1 OS	726	3	N/A	N/A	N/A	N/A			High	DPIQSVK	1	O00487		0	0.00674	0.09093	2.59752	2	786.437	2.20385	0.571308	0
ANR11_HUMAN	Q6UB99	ANKRD11	Ankyrin repeat domain-containing protein 11 OS	2663	2	N/A	N/A	N/A	N/A			High	LGGGmPGLGQGPPTDAPAVDTAEQVYISSLALLK	1	O00487	M5(Oxidation)	0	0.008771	0.1229	2.59831	3	3339.71	-0.273759	68.5137	0
ANR17_HUMAN	O75179	ANKRD17	Ankyrin repeat domain-containing protein 17 OS	2603	14	Yes	N/A	N/A	N/A			High	PQPDPNAEFDPDLPGGGLHR	4	O00488		0	0	2.217e-07	3.3433	3	2129.01	3.53728	34.576	0
ANR40_HUMAN	Q6AI12	ANKRD40	Ankyrin repeat domain-containing protein 40 OS	368	2	N/A	N/A	N/A	N/A			High	EPYSQEEAER	2	O00488		0	0.0002084	0.002572	2.75406	2	1237.53	-0.437102	0.889985	0
ANR50_HUMAN	Q9ULJ7	ANKRD50	Ankyrin repeat domain-containing protein 50 OS	1429	3	N/A	N/A	N/A	N/A			High	DETKDEQFEQcVQNFNK	3	O00499	C11(Carbamidomethyl)	0	0	1.175e-07	5.43075	3	2158.93	-0.258978	32.5592	1
ANR54_HUMAN	Q6NXT1	ANKRD54	Ankyrin repeat domain-containing protein 54 OS	300	2	N/A	N/A	N/A	N/A			High	EPEPAGGATPGATLPK	4	O00499		0	8.114e-06	4.679e-05	3.51575	2	1492.77	2.15194	18.8731	0
SWAHC_HUMAN	Q53LP3	SOWAHC	Ankyrin repeat domain-containing protein SOWAHC OS	525	8	N/A	N/A	N/A	N/A			High	AQNVTLEAILQNATSDNPVVQLSAVQAAR	15	O00505		0	0	2.999e-11	6.68663	3	3021.61	4.92154	66.4179	0
ANXA1_HUMAN	P04083	ANXA1	Annexin A1 OS	346	49	Yes	Yes	N/A	N/A			High	NILImAGDEASTIAEIIEEcGGLEK	2	O00505	M5(Oxidation); C20(Carbamidomethyl)	0	0	4.548e-07	6.28733	3	2692.32	4.40876	75.7104	0
ANX11_HUMAN	P50995	ANXA11	Annexin A11 OS	505	10	N/A	N/A	N/A	N/A			High	NVTLEAILQNATSDNPVVQLSAVQAAR	3	O00505		0	0	5.303e-10	6.06703	3	2822.51	1.50495	67.3196	0
ANXA2_HUMAN	P07355	ANXA2	Annexin A2 OS	339	1410	N/A	Yes	N/A	N/A			High	QNVTLEAILQNATSDNPVVQLSAVQAAR	4	O00505		0	0	1.133e-06	5.9603	3	2950.57	3.88523	66.8664	0
ANXA3_HUMAN	P12429	ANXA3	Annexin A3 OS	323	4	N/A	N/A	N/A	N/A			High	NVPQEESLEDSDVDADFK	7	O00505		0	0	5.479e-09	4.93623	2	2036.9	2.83376	31.0526	0
ANXA4_HUMAN	P09525	ANXA4	Annexin A4 OS	319	25	N/A	Yes	N/A	N/A			High	AGDEASTIAEIIEEcGGLEK	2	O00505	C15(Carbamidomethyl)	0	0	3.647e-09	4.84374	2	2091.97	-0.481176	52.894	0
ANXA5_HUMAN	P08758	ANXA5	Annexin A5 OS	320	22	N/A	Yes	N/A	N/A			High	SPHQNVcEQAVWALGN	1	O00505	C7(Carbamidomethyl)	0	0.005436	0.0713	2.83374	2	1809.84	1.22652	37.0097	0
ANXA6_HUMAN	P08133	ANXA6	Annexin A6 OS	673	46	N/A	Yes	N/A	N/A			High	QSGGSVGALEELENAFSLAEEScPGISDK	3	O00506	C23(Carbamidomethyl)	0	1.364e-05	6.418e-05	5.76309	3	2981.36	-2.49999	65.946	0
ANXA7_HUMAN	P20073	ANXA7	Annexin A7 OS	488	15	N/A	Yes	N/A	N/A			High	DGVMAHKVLNLLWNLAQSDDVPVDIMDLALS	1	O00507		0	0.002293	0.02823	2.75326	3	3392.71	-3.00572	56.7837	1
ANO10_HUMAN	Q9NW15	ANO10	Anoctamin-10 OS	660	37	Yes	Yes	N/A	N/A			High	EQHDALEFFNSLVDSLDEALK	2	O00507		0	8.114e-06	4.893e-05	3.06102	3	2420.17	2.41899	82.931	0
ANO6_HUMAN	Q4KMQ2	ANO6	Anoctamin-6 OS	910	38	Yes	Yes	Yes	N/A			High	NPEEEEWLTAER	2	O00507		0	1.364e-05	6.573e-05	4.10901	2	1502.67	-1.47718	29.1308	0
ANO8_HUMAN	Q9HCE9	ANO8	Anoctamin-8 OS	1232	10	Yes	Yes	N/A	N/A			High	DEPDLDPDINK	4	O00507		0	0.0002797	0.003262	2.253	2	1270.58	-1.20152	24.2262	0
ANTR1_HUMAN	Q9H6X2	ANTXR1	Anthrax toxin receptor 1 OS	564	6	Yes	Yes	Yes	N/A			High	SPLNIcEENK	2	O00522	C6(Carbamidomethyl)	0	0.001291	0.01585	1.75969	2	1203.57	1.1881	16.2535	0
ANTR2_HUMAN	P58335	ANTXR2	Anthrax toxin receptor 2 OS	489	16	Yes	Yes	N/A	N/A			High	VVVPATEEEAEVDEFPTDGEMSAQEEDR	8	O00541		0	0	2.24e-09	5.10318	3	3108.35	-0.0141564	38.4508	0
KI67_HUMAN	P46013	MKI67	Antigen KI-67 OS	3256	97	N/A	N/A	N/A	N/A			High	QTDVEEWTSWDEDAPTSVK	5	O00559		0	0	9.832e-08	4.54189	2	2222.98	2.83226	39.8197	0
TAP1_HUMAN	Q03518	TAP1	Antigen peptide transporter 1 OS	808	39	Yes	N/A	N/A	N/A			High	PDGSTGFSSR	2	O00559		0	0.00299	0.03749	3.25402	2	1010.45	-0.752901	18.458	0
AP1B1_HUMAN	Q10567	AP1B1	AP-1 complex subunit beta-1 OS	949	68	N/A	N/A	N/A	N/A			High	NPANPAILSEASAPIPHDGNLYPR	4	O00560		0	0	4.402e-11	5.37993	3	2514.28	3.22205	38.362	0
AP1G1_HUMAN	O43747	AP1G1	AP-1 complex subunit gamma-1 OS	822	31	N/A	N/A	N/A	N/A			High	NGLLTEHNIcEINGQNVIGLK	6	O00560	C10(Carbamidomethyl)	0	0	1.585e-05	5.09541	3	2336.2	0.67398	40.2384	0
AP1G2_HUMAN	O75843	AP1G2	AP-1 complex subunit gamma-like 2 OS	785	7	N/A	N/A	N/A	N/A			High	SANPANPAILSEASAPIPHDGNLYPR	20	O00560		0	0	1.575e-08	4.28093	3	2672.35	2.25598	38.9766	0
AP1M1_HUMAN	Q9BXS5	AP1M1	AP-1 complex subunit mu-1 OS	423	44	Yes	N/A	N/A	N/A			High	TAFSANPANPAILSEASAPIPHDGNLYPR	8	O00560		0	0	4.856e-07	4.23905	3	2991.5	1.0899	45.3417	0
AP1S1_HUMAN	P61966	AP1S1	AP-1 complex subunit sigma-1A OS	158	15	N/A	N/A	N/A	N/A			High	APIPHDGNLYPR	4	O00560		0	0	9.101e-06	4.23487	3	1349.7	-0.13693	19.5935	0
AP1AR_HUMAN	Q63HQ0	AP1AR	AP-1 complex-associated regulatory protein OS	302	2	N/A	N/A	N/A	N/A			High	YPSLEDLK	22	O00560		0	0.0001296	0.001353	3.11641	2	964.498	-0.419654	31.7643	0
AP2A1_HUMAN	O95782	AP2A1	AP-2 complex subunit alpha-1 OS	977	95	N/A	N/A	N/A	N/A			High	SAASNTGTPDGPEAPPGPDASPDASFGK	1	O00562		0	8.114e-06	3.157e-05	2.98238	3	2598.16	-0.813535	26.4545	0
AP2A2_HUMAN	O94973	AP2A2	AP-2 complex subunit alpha-2 OS	939	66	N/A	N/A	N/A	N/A			High	GPLSDDWAR	1	O00562		0	0.004496	0.05747	2.49225	2	1016.48	-2.38161	24.8392	0
AP2B1_HUMAN	P63010	AP2B1	AP-2 complex subunit beta OS	937	119	Yes	Yes	N/A	N/A			High	VVSNLPAITMEEVAPVSVSDAALLAPEEIK	1	O00566		0	2.002e-05	0.0002034	4.08683	3	3092.65	2.93724	61.0823	0
AP2M1_HUMAN	Q96CW1	AP2M1	AP-2 complex subunit mu OS	435	25	N/A	N/A	N/A	N/A			High	EVEEISLLQPQVEESVLNLGK	8	O00567		0	0	2.614e-07	4.93048	3	2353.25	0.0946998	56.5113	0
AAK1_HUMAN	Q2M2I8	AAK1	AP2-associated protein kinase 1 OS	961	11	N/A	N/A	N/A	N/A			High	LAALALASSENSSSTPEEcEEMSEKPK	2	O00567	C19(Carbamidomethyl)	0	0	9.851e-08	4.38466	3	2895.33	0.9366	32.9113	0
AP3B1_HUMAN	O00203	AP3B1	AP-3 complex subunit beta-1 OS	1094	6	Yes	Yes	N/A	N/A			High	ASSQVALENANAVSEGVVHEDLR	4	O00567		0	0	4.565e-07	3.44547	3	2395.19	3.02753	35.8655	0
AP3D1_HUMAN	O14617	AP3D1	AP-3 complex subunit delta-1 OS	1153	33	N/A	N/A	N/A	N/A			High	DLEETAGSTSIPK	2	O00567		0	0	1.673e-05	3.42472	2	1347.67	1.3473	24.1822	0
AP3M1_HUMAN	Q9Y2T2	AP3M1	AP-3 complex subunit mu-1 OS	418	19	N/A	N/A	N/A	N/A			High	EEPVSSGPEEAVGK	5	O00567		0	8.114e-06	4.296e-05	3.67285	2	1414.67	2.51229	13.9528	0
AP4B1_HUMAN	Q9Y6B7	AP4B1	AP-4 complex subunit beta-1 OS	739	8	N/A	N/A	N/A	N/A			High	SSQVALENANAVSEGVVHEDLR	2	O00567		0	8.114e-06	4.459e-05	2.31125	3	2324.15	2.52063	34.9889	0
AP4E1_HUMAN	Q9UPM8	AP4E1	AP-4 complex subunit epsilon-1 OS	1137	6	N/A	N/A	N/A	N/A			High	EETVNDPEEAGHR	3	O00567		0	2.666e-05	0.0002139	3.64396	2	1482.65	0.291636	5.74257	0
AP5M1_HUMAN	Q9H0R1	AP5M1	AP-5 complex subunit mu-1 OS	490	5	N/A	N/A	N/A	N/A			High	QPQVEESVLNLGK	3	O00567		0	0.0003496	0.004447	2.51542	2	1440.77	-0.689323	32.7187	0
AP5Z1_HUMAN	O43299	AP5Z1	AP-5 complex subunit zeta-1 OS	807	6	N/A	N/A	N/A	N/A			High	VRPcVVYGGADIGQQIR	4	O00571	C4(Carbamidomethyl)	0	0	1.07e-09	4.81961	3	1887.99	0.0692624	27.8603	0
APOB_HUMAN	P04114	APOB	Apolipoprotein B-100 OS	4563	2	Yes	Yes	Yes	N/A			High	ELFSGGNTGINFEK	6	O00571		0	0	8.112e-07	4.68736	2	1512.73	-2.10703	35.5318	0
APOL2_HUMAN	Q9BQE5	APOL2	Apolipoprotein L2 OS	337	7	Yes	N/A	N/A	N/A			High	PSDIEEYVHR	14	O00571		0	0	9.64e-06	4.2851	2	1244.59	0.778595	40.7809	0
APOO_HUMAN	Q9BUR5	APOO	Apolipoprotein O OS	198	2	Yes	Yes	N/A	N/A			High	GADSLEDFLYHEGYAcTSIHGDR	1	O00571	C16(Carbamidomethyl)	0	0	9.445e-09	4.10005	3	2613.13	-0.586848	41.0278	0
APOP1_HUMAN	Q96IL0	APOPT1	Apoptogenic protein 1, mitochondrial OS	206	2	N/A	N/A	N/A	N/A			High	DLMAcAQTGSGK	5	O00571	C5(Carbamidomethyl)	0	0	1.753e-05	3.87823	2	1238.55	2.86413	14.418	0
BAX_HUMAN	Q07812	BAX	Apoptosis regulator BAX OS	192	11	Yes	N/A	N/A	N/A			High	DEDDWSKPLPPSER	27	O00571		0	0	1.855e-05	3.7305	3	1670.77	0.352676	25.8051	0
AIFM1_HUMAN	O95831	AIFM1	Apoptosis-inducing factor 1, mitochondrial OS	613	65	Yes	N/A	N/A	N/A			High	DLPSDIEEYVHR	5	O00571		0	0	2.873e-05	3.41209	2	1472.7	0.204112	40.5351	0
AIFM2_HUMAN	Q9BRQ8	AIFM2	Apoptosis-inducing factor 2 OS	373	13	Yes	N/A	N/A	N/A			High	LPSDIEEYVHR	10	O00571		0	0	1.695e-07	3.30091	3	1357.67	0.168739	28.9067	0
AREL1_HUMAN	O15033	AREL1	Apoptosis-resistant E3 ubiquitin protein ligase 1 OS	823	2	Yes	N/A	N/A	N/A			High	DKSDEDDWSKPLPPSER	8	O00571		0	0	1.426e-05	3.26626	3	2000.92	1.04741	20.2031	1
ASPP2_HUMAN	Q13625	TP53BP2	Apoptosis-stimulating of p53 protein 2 OS	1128	14	N/A	N/A	N/A	N/A			High	DLmAcAQTGSGK	4	O00571	M3(Oxidation); C5(Carbamidomethyl)	0	1.364e-05	0.0001001	3.53344	2	1254.55	2.30766	0.62493	0
ACINU_HUMAN	Q9UKV3	ACIN1	Apoptotic chromatin condensation inducer in the nucleus OS	1341	64	N/A	N/A	N/A	N/A			High	DLLDLLVEAK	4	O00571		0	1.364e-05	0.0001524	3.20974	2	1128.65	0.251173	55.3298	0
APTX_HUMAN	Q7Z2E3	APTX	Aprataxin OS	356	9	N/A	N/A	N/A	N/A			High	DLLNATGK	7	O00571		0	0.0008936	0.01087	2.27471	2	831.459	2.10181	13.5493	0
LX15B_HUMAN	O15296	ALOX15B	Arachidonate 15-lipoxygenase B OS	676	3	N/A	N/A	N/A	N/A			High	IGLDFcK	1	O00571	C6(Carbamidomethyl)	0	0.00406	0.05125	2.26515	2	852.428	-0.634958	28.545	0
GIT1_HUMAN	Q9Y2X7	GIT1	ARF GTPase-activating protein GIT1 OS	761	28	N/A	N/A	N/A	N/A			High	DDWSKPLPPSER	1	O00571		0	0.004317	0.0548	2.09121	2	1426.7	0.615255	25.2351	0
GIT2_HUMAN	Q14161	GIT2	ARF GTPase-activating protein GIT2 OS	759	23	N/A	N/A	N/A	N/A			High	WPFNLEEIK	4	O00584		0	0.0004077	0.005117	3.21921	2	1175.61	-0.66268	50.4058	0
ARFP2_HUMAN	P53365	ARFIP2	Arfaptin-2 OS	341	9	N/A	N/A	N/A	N/A			High	LTEELQTVENGYHDNPTLEVMETSSEMQEK	4	O00592		0	0	7.887e-10	5.7575	3	3481.56	-0.646144	45.2359	0
AGFG1_HUMAN	P52594	AGFG1	Arf-GAP domain and FG repeat-containing protein 1 OS	562	5	N/A	N/A	N/A	N/A			High	DDLDEEEDTHL	6	O00592		0	0	1.663e-05	4.47062	2	1330.53	-1.68715	24.936	0
ACAP2_HUMAN	Q15057	ACAP2	Arf-GAP with coiled-coil, ANK repeat and PH domain-containing protein 2 OS	778	3	N/A	N/A	N/A	N/A			High	VPGSQTVVVK	5	O00592		0	2.666e-05	0.0002141	3.30362	2	1013.6	-0.878262	10.7906	0
AGAP1_HUMAN	Q9UPQ3	AGAP1	Arf-GAP with GTPase, ANK repeat and PH domain-containing protein 1 OS	857	6	N/A	N/A	N/A	N/A			High	EDLETQTQSEK	5	O00592		0	7.034e-05	0.0006148	3.59883	2	1307.6	4.15172	0.859967	0
ARAP1_HUMAN	Q96P48	ARAP1	Arf-GAP with Rho-GAP domain, ANK repeat and PH domain-containing protein 1 OS	1450	4	N/A	N/A	N/A	N/A			High	DEEEDTHL	2	O00592		0	0.001528	0.01905	2.63165	2	987.39	-0.326273	13.525	0
ARAP3_HUMAN	Q8WWN8	ARAP3	Arf-GAP with Rho-GAP domain, ANK repeat and PH domain-containing protein 3 OS	1544	39	N/A	N/A	N/A	N/A			High	DQGPPEEAEDR	4	O00592		0	0.005126	0.06685	2.21749	2	1242.52	-0.00665707	8.95886	0
ASAP1_HUMAN	Q9ULH1	ASAP1	Arf-GAP with SH3 domain, ANK repeat and PH domain-containing protein 1 OS	1129	15	N/A	Yes	N/A	N/A			High	SLTALPTPPPPVHLDYNSDSPLLPK	8	O00623		0	1.364e-05	0.000162	2.3269	3	2669.42	0.96479	48.2667	0
PNISR_HUMAN	Q8TF01	PNISR	Arginine/serine-rich protein PNISR OS	805	4	N/A	N/A	N/A	N/A			High	EGGSMAHEDFcGHTGK	3	O00625	C11(Carbamidomethyl)	0	2.002e-05	0.0001855	2.78986	3	1719.68	-0.374453	11.0599	0
SYRC_HUMAN	P54136	RARS	Arginine--tRNA ligase, cytoplasmic OS	660	58	N/A	N/A	N/A	N/A			High	DVYIGPDDAQQK	4	O00625		0	0.0006847	0.008346	3.27689	2	1348.64	-1.72291	20.2408	0
ASSY_HUMAN	P00966	ASS1	Argininosuccinate synthase OS	412	18	N/A	N/A	N/A	N/A			High	FPDHPHR	1	O00625		0	0.001485	0.01847	2.6925	2	905.437	-0.765396	0.753818	0
ATE1_HUMAN	O95260	ATE1	Arginyl-tRNA--protein transferase 1 OS	518	11	N/A	N/A	N/A	N/A			High	VQNTSLEAIVQNASSDNQGIQLSAVQAAR	8	O00629		0	0	7.146e-12	7.14564	3	3012.55	4.56846	47.4024	0
ARMC1_HUMAN	Q9NVT9	ARMC1	Armadillo repeat-containing protein 1 OS	282	18	N/A	N/A	N/A	N/A			High	MAEDEAETIGNLIEEcGGLEK	9	O00629	C16(Carbamidomethyl)	0	0	1.819e-08	5.5976	3	2308.04	2.33679	49.345	0
ARM10_HUMAN	Q8N2F6	ARMC10	Armadillo repeat-containing protein 10 OS	343	8	Yes	N/A	N/A	N/A			High	NVPHEDIcEDSDIDGDYR	11	O00629	C8(Carbamidomethyl)	0	0	1.044e-06	4.30133	3	2148.88	2.06473	25.2728	0
ARMC6_HUMAN	Q6NXE6	ARMC6	Armadillo repeat-containing protein 6 OS	501	10	N/A	N/A	N/A	N/A			High	VPLLSHQEVK	4	O00629		0	7.501e-05	0.0007044	2.34365	3	1149.66	0.275489	16.6874	0
ARMC8_HUMAN	Q8IUR7	ARMC8	Armadillo repeat-containing protein 8 OS	673	3	N/A	N/A	N/A	N/A			High	NPPIDDLIK	8	O00629		0	8.055e-05	0.0007168	2.33016	2	1024.57	-0.79583	30.6224	0
ASNS_HUMAN	P08243	ASNS	Asparagine synthetase [glutamine-hydrolyzing] OS	561	9	N/A	N/A	N/A	N/A			High	DELLSEKPEIK	1	O00712		0	0.0001727	0.001866	3.29891	2	1300.7	1.75945	24.9991	0
SYNC_HUMAN	O43776	NARS	Asparagine--tRNA ligase, cytoplasmic OS	548	35	N/A	N/A	N/A	N/A			High	IPLESTDGER	7	O00712		0	1.364e-05	0.0001382	3.29861	2	1116.55	-0.156899	10.5035	0
AATC_HUMAN	P17174	GOT1	Aspartate aminotransferase, cytoplasmic OS	413	4	N/A	N/A	N/A	N/A			High	DLVWSDPEDVDTWAISPR	6	O00743		0	1.364e-05	6.006e-05	3.96317	2	2100.99	2.54265	50.1732	0
AATM_HUMAN	P00505	GOT2	Aspartate aminotransferase, mitochondrial OS	430	95	N/A	N/A	N/A	N/A			High	HLVLLDTAQAAAAGHR	8	O00754		0	0	6.511e-13	6.44312	3	1643.9	0.623209	29.7703	0
SYDC_HUMAN	P14868	DARS	Aspartate--tRNA ligase, cytoplasmic OS	501	64	N/A	N/A	N/A	N/A			High	GRHLVLLDTAQAAAAGHR	3	O00754		0	0	6.586e-11	5.34253	3	1857.02	1.09352	27.3729	1
SYDM_HUMAN	Q6PI48	DARS2	Aspartate--tRNA ligase, mitochondrial OS	645	29	N/A	N/A	N/A	N/A			High	LLKDDGRGVSEPLMENGSGAWVR	3	O00754		0	0	2.14e-06	5.06662	3	2486.26	4.48458	31.9675	2
DNPEP_HUMAN	Q9ULA0	DNPEP	Aspartyl aminopeptidase OS	475	34	N/A	N/A	N/A	N/A			High	SPALTIENEHIR	6	O00754		0	8.114e-06	3.174e-05	2.91058	3	1379.73	0.247693	22.2705	0
ASPH_HUMAN	Q12797	ASPH	Aspartyl/asparaginyl beta-hydroxylase OS	758	504	Yes	N/A	N/A	N/A			High	DPANITLEPMEIR	2	O00754		0	3.26e-05	0.000232	4.25132	2	1498.76	-0.220072	37.7579	0
ATX1_HUMAN	P54253	ATXN1	Ataxin-1 OS	815	7	N/A	N/A	N/A	N/A			High	TFLASVQWK	4	O00754		0	0.0003632	0.004553	3.16261	2	1079.59	-0.588323	39.2985	0
ATX10_HUMAN	Q9UBB4	ATXN10	Ataxin-10 OS	475	19	N/A	N/A	N/A	N/A			High	LPHTHDDVGWLK	1	O00754		0	0.002948	0.03697	1.59151	3	1417.72	0.597707	23.7726	0
ATX2_HUMAN	Q99700	ATXN2	Ataxin-2 OS	1313	10	N/A	N/A	N/A	N/A			High	ANGGWVmNDEAATHYGAIVDQMTLGLR	1	O00754	M7(Oxidation)	0	0.005951	0.07906	4.08186	3	2906.37	4.23417	88.4656	0
ATX2L_HUMAN	Q8WWM7	ATXN2L	Ataxin-2-like protein OS	1075	50	N/A	N/A	N/A	N/A			High	FLEDTFGNDGRPR	1	O00754		0	0.009822	0.1389	2.21643	2	1523.73	1.03568	24.67	0
AT7L3_HUMAN	Q14CW9	ATXN7L3	Ataxin-7-like protein 3 OS	347	6	N/A	N/A	N/A	N/A			High	NPAGSVVMER	2	O00764		0	0.002817	0.03484	3.16114	2	1059.52	-0.832174	12.1488	0
ATLA1_HUMAN	Q8WXF7	ATL1	Atlastin-1 OS	558	2	Yes	N/A	N/A	N/A			High	LEDDIRPDIKDDIYDPTYK	5	O00767		0	0	8.543e-07	3.97073	3	2324.13	1.32441	32.7228	1
ATLA2_HUMAN	Q8NHH9	ATL2	Atlastin-2 OS	583	21	Yes	N/A	N/A	N/A			High	YLEDDIRPDIKDDIYDPTYK	9	O00767		0	0	1.96e-07	3.54406	3	2487.19	0.637956	35.9286	1
ATLA3_HUMAN	Q6DD88	ATL3	Atlastin-3 OS	541	536	Yes	N/A	N/A	N/A			High	FPYDYSASEYR	11	O00767		0	8.114e-06	4.163e-05	3.66461	2	1397.6	-1.02209	28.5891	0
AT5F1_HUMAN	P24539	ATP5F1	ATP synthase F(0) complex subunit B1, mitochondrial OS	256	16	N/A	N/A	N/A	N/A			High	DDISSSYTTTTTITAPPSR	3	O00767		0	1.364e-05	0.0001055	3.05309	2	2013.96	-1.12783	30.945	0
ATPF2_HUMAN	Q8N5M1	ATPAF2	ATP synthase mitochondrial F1 complex assembly factor 2 OS	289	2	N/A	N/A	N/A	N/A			High	MPLYLEDDIRPDIK	8	O00767		0	9.443e-05	0.000967	2.31028	3	1717.89	1.28398	37.9362	0
ATPA_HUMAN	P25705	ATP5A1	ATP synthase subunit alpha, mitochondrial OS	553	299	N/A	N/A	N/A	N/A			High	DLSDLEAEK	7	O00767		0	0.000637	0.0073	2.63753	2	1019.49	-2.17288	22.3558	0
ATPB_HUMAN	P06576	ATP5B	ATP synthase subunit beta, mitochondrial OS	529	2858	N/A	N/A	N/A	N/A			High	DDIYDPTYK	2	O00767		0	0.0007834	0.009088	2.43785	2	1129.5	-1.30837	21.8197	0
ATP5H_HUMAN	O75947	ATP5H	ATP synthase subunit d, mitochondrial OS	161	122	N/A	N/A	N/A	N/A			High	ETMPLYLEDDIRPDIK	1	O00767		0	0.004364	0.05534	2.03042	3	1947.98	1.25302	41.3803	0
ATPD_HUMAN	P30049	ATP5D	ATP synthase subunit delta, mitochondrial OS	168	43	N/A	N/A	N/A	N/A			High	KEEDSHTTLHETPTTGNHYPSNHQP	1	O14494		0	0	1.645e-05	4.69172	3	2857.28	2.00254	13.7548	1
AT5L2_HUMAN	Q7Z4Y8	ATP5L2	ATP synthase subunit g 2, mitochondrial OS	100	21	N/A	N/A	N/A	N/A			High	SPVDIIDR	1	O14495		0	0.0003811	0.004852	3.01716	2	914.493	-1.77146	21.2663	0
ATPG_HUMAN	P36542	ATP5C1	ATP synthase subunit gamma, mitochondrial OS	298	154	N/A	N/A	N/A	N/A			High	HVTTAEGTPGTTDQEGPPPDGPPEK	2	O14497		0	0	4.083e-11	5.67375	3	2515.16	1.54476	16.405	0
ATPO_HUMAN	P48047	ATP5O	ATP synthase subunit O, mitochondrial OS	213	48	N/A	N/A	N/A	N/A			High	SDISERPSVDDIESETGSTGALETR	5	O14523		0	0	2.706e-06	4.76856	3	2651.23	-0.199966	34.4549	0
ATP5J_HUMAN	P18859	ATP5J	ATP synthase-coupling factor 6, mitochondrial OS	108	52	N/A	N/A	N/A	N/A			High	DQMDEDELER	4	O14530		0	0.0001296	0.001298	3.39476	2	1279.51	-1.5042	18.8479	0
ASNA_HUMAN	O43681	ASNA1	ATPase ASNA1 OS	348	23	N/A	N/A	N/A	N/A			High	cPQEIVDYIADKK	9	O14561	C1(Carbamidomethyl)	0	0	1.179e-06	5.98881	3	1578.78	0.472157	31.3063	1
ATAD1_HUMAN	Q8NBU5	ATAD1	ATPase family AAA domain-containing protein 1 OS	361	31	Yes	N/A	N/A	N/A			High	EDEFGFEIPDIDAEK	6	O14561		0	0	2.601e-08	4.96278	2	1753.78	0.0934421	48.254	0
ATD3A_HUMAN	Q9NVI7	ATAD3A	ATPase family AAA domain-containing protein 3A OS	634	41	N/A	N/A	N/A	N/A			High	AMEDEFGFEIPDIDAEK	8	O14561		0	0	8.961e-09	4.69823	2	1955.85	-3.90209	50.2783	0
ATD3B_HUMAN	Q5T9A4	ATAD3B	ATPase family AAA domain-containing protein 3B OS	648	45	N/A	N/A	N/A	N/A			High	MEDEFGFEIPDIDAEK	1	O14561		0	0	3.767e-07	4.32596	2	1884.82	-2.61868	49.7118	0
ATAD5_HUMAN	Q96QE3	ATAD5	ATPase family AAA domain-containing protein 5 OS	1844	2	N/A	Yes	N/A	N/A			High	cPQEIVDYIADK	10	O14561	C1(Carbamidomethyl)	0	9.443e-05	0.0009547	4.24619	2	1450.69	-0.613345	36.2529	0
WRIP1_HUMAN	Q96S55	WRNIP1	ATPase WRNIP1 OS	665	6	N/A	N/A	N/A	N/A			High	TTcTMLEEQVMDLEALNDELLEK	2	O14578	C3(Carbamidomethyl)	0	0	6.236e-07	6.00635	3	2725.26	0.383902	69.4612	0
ABCAD_HUMAN	Q86UQ4	ABCA13	ATP-binding cassette sub-family A member 13 OS	5058	5	Yes	Yes	N/A	N/A			High	NScTVITDLEEQLNQLTEDNAELNNQNFYLSK	4	O14578	C3(Carbamidomethyl)	0	0	1.133e-07	4.89209	3	3757.77	4.83112	71.6293	0
ABCA2_HUMAN	Q9BZC7	ABCA2	ATP-binding cassette sub-family A member 2 OS	2435	8	Yes	Yes	Yes	N/A			High	DDDTSNFDEPEK	4	O14578		0	0	1.278e-05	4.15653	2	1411.55	-0.196447	15.7024	0
ABCA6_HUMAN	Q8N139	ABCA6	ATP-binding cassette sub-family A member 6 OS	1617	36	Yes	Yes	N/A	N/A			High	TELEETTAEAEEEIQALTAHR	2	O14578		0	1.364e-05	0.0001568	3.59913	3	2371.11	-4.93789	54.2225	0
ABCBA_HUMAN	Q9NRK6	ABCB10	ATP-binding cassette sub-family B member 10, mitochondrial OS	738	89	Yes	N/A	N/A	N/A			High	SPAPPEGPSHPR	2	O14578		0	5.616e-05	0.0003579	2.37737	2	1228.61	0.802905	6.76967	0
ABCB6_HUMAN	Q9NP58	ABCB6	ATP-binding cassette sub-family B member 6, mitochondrial OS	842	20	Yes	N/A	N/A	N/A			High	HPHTTcWPGR	1	O14578	C6(Carbamidomethyl)	0	0.0005075	0.005855	2.03909	3	1248.57	-0.561647	6.74842	0
ABCB7_HUMAN	O75027	ABCB7	ATP-binding cassette sub-family B member 7, mitochondrial OS	752	15	Yes	N/A	N/A	N/A			High	DHPHPSTPATAR	1	O14578		0	0.004451	0.05655	1.97374	3	1286.62	-1.9768	0.211442	0
ABCB8_HUMAN	Q9NUT2	ABCB8	ATP-binding cassette sub-family B member 8, mitochondrial OS	735	5	Yes	N/A	N/A	N/A			High	WEAAEGLLQEALDK	4	O14579		0	0	3.992e-08	5.19559	2	1572.79	0.357278	51.9205	0
ABCC8_HUMAN	Q09428	ABCC8	ATP-binding cassette sub-family C member 8 OS	1581	4	Yes	Yes	N/A	N/A			High	DEIKPSSAPELQAVR	10	O14579		0	0	8.649e-08	5.1317	3	1639.87	1.35461	27.4001	0
ABCD1_HUMAN	P33897	ABCD1	ATP-binding cassette sub-family D member 1 OS	745	6	Yes	Yes	N/A	N/A			High	MQDLDEDATLTQLATAWVSLATGGEK	4	O14579		0	0	1.58e-05	4.92044	3	2764.33	-1.68578	79.515	0
ABCD3_HUMAN	P28288	ABCD3	ATP-binding cassette sub-family D member 3 OS	659	99	Yes	N/A	N/A	N/A			High	APPAPGPASGGSGEVDELFDVK	19	O14579		0	0	1.849e-09	4.85633	3	2097.02	3.27113	39.5541	0
ABCD4_HUMAN	O14678	ABCD4	ATP-binding cassette sub-family D member 4 OS	606	3	Yes	N/A	N/A	N/A			High	QDLDEDATLTQLATAWVSLATGGEK	2	O14579		0	0	1.144e-05	4.83575	3	2633.3	0.792733	78.5151	0
ABCE1_HUMAN	P61221	ABCE1	ATP-binding cassette sub-family E member 1 OS	599	31	N/A	N/A	N/A	N/A			High	EAAEGLLQEALDK	4	O14579		0	0	1.322e-06	4.75746	2	1386.71	2.41134	38.6581	0
ABCF1_HUMAN	Q8NE71	ABCF1	ATP-binding cassette sub-family F member 1 OS	845	58	N/A	N/A	N/A	N/A			High	GVVLDEIKPSSAPELQAVR	1	O14579		0	0	1.328e-05	4.25029	3	2008.11	2.80361	37.0421	0
ABCF2_HUMAN	Q9UG63	ABCF2	ATP-binding cassette sub-family F member 2 OS	623	13	N/A	N/A	N/A	N/A			High	APGPASGGSGEVDELFDVK	2	O14579		0	0	5.823e-07	3.47431	2	1831.87	-0.63472	38.2206	0
ABCG5_HUMAN	Q9H222	ABCG5	ATP-binding cassette sub-family G member 5 OS	651	2	Yes	Yes	N/A	N/A			High	EGLLQEALDK	4	O14579		0	9.009e-05	0.0008238	3.23974	2	1115.59	-0.377943	34.9309	0
ACLY_HUMAN	P53396	ACLY	ATP-citrate synthase OS	1101	49	N/A	N/A	N/A	N/A			High	DSGYPETLVNLIVLSQHLGKPPEVTNR	1	O14579		0	0.004118	0.05201	2.21971	3	2976.59	3.97205	58.945	0
PFKAL_HUMAN	P17858	PFKL	ATP-dependent 6-phosphofructokinase, liver type OS	780	22	N/A	N/A	N/A	N/A			High	TPQPSPQEGGSVDIWR	4	O14613		0	0	2.238e-05	3.11485	2	1753.85	-0.255504	29.5269	0
PFKAM_HUMAN	P08237	PFKM	ATP-dependent 6-phosphofructokinase, muscle type OS	780	26	N/A	N/A	N/A	N/A			High	DVPVAEEVSALFAGELNPVAPK	8	O14617		0	0	7.393e-07	5.38174	3	2252.18	-0.848067	67.2596	0
PFKAP_HUMAN	Q01813	PFKP	ATP-dependent 6-phosphofructokinase, platelet type OS	784	80	N/A	N/A	N/A	N/A			High	YQDTPGVEHIPVVQIDLSVPLK	7	O14617		0	0	4.899e-08	5.28076	3	2447.32	0.647648	51.0236	0
CLPX_HUMAN	O76031	CLPX	ATP-dependent Clp protease ATP-binding subunit clpX-like, mitochondrial OS	633	12	N/A	N/A	N/A	N/A			High	DTPGVEHIPVVQIDLSVPLK	1	O14617		0	0	9.868e-06	4.33084	3	2156.2	1.98652	52.6914	0
CLPP_HUMAN	Q16740	CLPP	ATP-dependent Clp protease proteolytic subunit, mitochondrial OS	277	36	N/A	N/A	N/A	N/A			High	RPSEADEEELAR	4	O14617		0	0	2.43e-05	4.22392	2	1401.66	1.32686	11.0689	0
RECQ1_HUMAN	P46063	RECQL	ATP-dependent DNA helicase Q1 OS	649	10	N/A	N/A	N/A	N/A			High	EDPDPGVQSAAVNVIcELAR	3	O14617	C16(Carbamidomethyl)	0	0	1.465e-05	4.21921	2	2140.04	1.9197	52.1032	0
RECQ5_HUMAN	O94762	RECQL5	ATP-dependent DNA helicase Q5 OS	991	6	Yes	N/A	N/A	N/A			High	VPGLPMSDQYVK	4	O14617		0	1.364e-05	9.625e-05	3.33167	2	1333.68	-1.04946	31.2339	0
DHX9_HUMAN	Q08211	DHX9	ATP-dependent RNA helicase A OS	1270	166	N/A	N/A	N/A	N/A			High	DLDKPLADSEK	3	O14617		0	6.54e-05	0.0004305	2.85206	2	1230.62	2.2588	15.9274	0
DDX1_HUMAN	Q92499	DDX1	ATP-dependent RNA helicase DDX1 OS	740	57	N/A	N/A	N/A	N/A			High	VPGLPmSDQYVK	3	O14617	M6(Oxidation)	0	0.004173	0.05276	2.48727	2	1349.68	-0.615881	25.6187	0
DD19A_HUMAN	Q9NUU7	DDX19A	ATP-dependent RNA helicase DDX19A OS	478	20	N/A	N/A	N/A	N/A			High	FVSIDRcLQLTHSCKIYR	1	O14626	C7(Carbamidomethyl)	0	0.004986	0.06451	3.30039	3	2239.14	-2.95292	39.2806	2
DDX24_HUMAN	Q9GZR7	DDX24	ATP-dependent RNA helicase DDX24 OS	859	33	N/A	N/A	N/A	N/A			High	SSVSDAPVHITASGEPVPISEESEELDQK	13	O14646		0	0	2.9e-10	6.21756	3	3037.45	0.170701	37.8684	0
DX39A_HUMAN	O00148	DDX39A	ATP-dependent RNA helicase DDX39A OS	427	39	N/A	N/A	N/A	N/A			High	FGAEELFKEPEGEEQEPQEMDIDEILK	8	O14646		0	0	2.63e-09	5.6829	3	3179.47	3.28219	54.1933	1
DDX3X_HUMAN	O00571	DDX3X	ATP-dependent RNA helicase DDX3X OS	662	97	N/A	N/A	N/A	N/A			High	DAPVHITASGEPVPISEESEELDQK	1	O14646		0	0	1.882e-07	4.28818	3	2677.28	-0.459895	37.2098	0
DDX42_HUMAN	Q86XP3	DDX42	ATP-dependent RNA helicase DDX42 OS	938	13	N/A	N/A	N/A	N/A			High	AETHENEPGPLTVGDELLSQFK	2	O14646		0	0	1.939e-07	3.54924	3	2411.18	3.29915	56.0846	0
DDX50_HUMAN	Q9BQ39	DDX50	ATP-dependent RNA helicase DDX50 OS	737	35	N/A	N/A	N/A	N/A			High	ETHENEPGPLTVGDELLSQFK	3	O14646		0	8.114e-06	3.423e-05	2.91954	3	2340.14	2.178	55.9551	0
DDX55_HUMAN	Q8NHQ9	DDX55	ATP-dependent RNA helicase DDX55 OS	600	5	N/A	N/A	N/A	N/A			High	QIDSSEEDDDEEDYDNDKR	3	O14646		0	1.364e-05	8.582e-05	3.08493	3	2316.89	0.824483	14.372	1
DHX36_HUMAN	Q9H2U1	DHX36	ATP-dependent RNA helicase DHX36 OS	1008	32	N/A	N/A	N/A	N/A			High	FGAEELFKEPEGEEQEPQEmDIDEILK	2	O14646	M20(Oxidation)	0	9.009e-05	0.0007554	3.71027	3	3195.45	-1.86632	50.2464	1
DHX8_HUMAN	Q14562	DHX8	ATP-dependent RNA helicase DHX8 OS	1220	17	N/A	N/A	N/A	N/A			High	DPDLSLTHK	3	O14646		0	0.0002327	0.002741	2.69555	2	1025.53	2.19271	17.9635	0
SUV3_HUMAN	Q8IYB8	SUPV3L1	ATP-dependent RNA helicase SUPV3L1, mitochondrial OS	786	8	N/A	N/A	N/A	N/A			High	TPEHTWSSR	1	O14646		0	0.005265	0.06894	2.01013	2	1100.51	-2.08099	0.341435	0
YMEL1_HUMAN	Q96TA2	YME1L1	ATP-dependent zinc metalloprotease YME1L1 OS	773	18	Yes	N/A	N/A	N/A			High	SQGPVHITAGSEPVPIGEDEDDDLDQETFSIcK	10	O14647	C32(Carbamidomethyl)	0	0	1.927e-11	7.19933	3	3585.62	1.39903	43.4404	0
ARI1A_HUMAN	O14497	ARID1A	AT-rich interactive domain-containing protein 1A OS	2285	3	Yes	N/A	N/A	N/A			High	HSDNPSEEGEVKDDGLEK	5	O14647		0	0	8.75e-08	5.32854	3	1984.87	-2.30084	12.6792	1
ARI1B_HUMAN	Q8NFD5	ARID1B	AT-rich interactive domain-containing protein 1B OS	2236	6	N/A	N/A	N/A	N/A			High	ELEGEESEPQEMDIDEILR	6	O14647		0	0	4.992e-06	5.09146	2	2261.01	-0.841002	44.525	0
ARI4B_HUMAN	Q4LE39	ARID4B	AT-rich interactive domain-containing protein 4B OS	1312	7	N/A	N/A	N/A	N/A			High	AIEANGDPSGDFDTEKDEGEIQYLIK	7	O14647		0	0	9.112e-07	4.01023	3	2854.32	-0.922298	43.8571	1
ATRN_HUMAN	O75882	ATRN	Attractin OS	1429	8	Yes	Yes	Yes	N/A			High	VSPEDVEYFNcQQELASELNK	3	O14647	C11(Carbamidomethyl)	0	0	1.062e-06	3.6387	3	2499.14	0.679549	41.7324	0
AURKA_HUMAN	O14965	AURKA	Aurora kinase A OS	403	8	N/A	N/A	N/A	N/A			High	KPAPSNEPEYLcK	4	O14647	C12(Carbamidomethyl)	0	8.114e-06	4.217e-05	3.74443	2	1532.74	0.614499	12.7549	0
AKIP_HUMAN	Q9NWT8	AURKAIP1	Aurora kinase A-interacting protein OS	199	8	N/A	N/A	N/A	N/A			High	NPDYNWNVR	3	O14647		0	7.501e-05	0.0006744	2.55333	2	1177.54	0.0768701	25.2776	0
ATG13_HUMAN	O75143	ATG13	Autophagy-related protein 13 OS	517	6	N/A	N/A	N/A	N/A			High	IPVDPEEK	1	O14647		0	0.005926	0.07864	2.57234	2	926.483	-0.233842	8.49609	0
A16L1_HUMAN	Q676U5	ATG16L1	Autophagy-related protein 16-1 OS	607	12	N/A	N/A	N/A	N/A			High	DHLVIQR	1	O14647		0	0.006312	0.08481	1.60661	2	880.501	0.652561	10.0118	0
ATG9A_HUMAN	Q7Z3C6	ATG9A	Autophagy-related protein 9A OS	839	53	Yes	N/A	N/A	N/A			High	DEmGLGK	1	O14647	M3(Oxidation)	0	0.004412	0.05575	2.3752	2	765.346	1.41961	1.64041	0
AIDA_HUMAN	Q96BJ3	AIDA	Axin interactor, dorsalization-associated protein OS	306	23	N/A	N/A	N/A	N/A			High	TFTTNDSDTTIPMDESLQFNSSLQK	8	O14653		0	0	4.823e-06	4.30455	2	2820.3	2.60131	42.2587	0
AXIN1_HUMAN	O15169	AXIN1	Axin-1 OS	862	5	N/A	N/A	N/A	N/A			High	VHNGMDDLILDGHNILDGLR	5	O14653		0	0	7.412e-06	3.8538	3	2217.1	-1.73563	47.9675	0
BIRC3_HUMAN	Q13489	BIRC3	Baculoviral IAP repeat-containing protein 3 OS	604	7	N/A	N/A	N/A	N/A			High	DLDDNLFGQH	4	O14656		0	0.0001896	0.002196	3.36907	2	1173.52	-1.25154	33.1628	0
BIRC6_HUMAN	Q9NR09	BIRC6	Baculoviral IAP repeat-containing protein 6 OS	4857	32	Yes	N/A	N/A	N/A			High	IPLEYR	2	O14657		0	0.008351	0.1165	1.89383	2	790.445	-0.622733	20.2269	0
BAG2_HUMAN	O95816	BAG2	BAG family molecular chaperone regulator 2 OS	211	7	N/A	N/A	N/A	N/A			High	DEDIVTR	1	O14657		0.0451	0.009996	0.1413	2.33379	2	847.418	3.17461	1.05215	0
BAG3_HUMAN	O95817	BAG3	BAG family molecular chaperone regulator 3 OS	575	46	N/A	N/A	N/A	N/A			High	SQHFFDTSVPLMDDGDDNTLYHR	4	O14662		0	0	2.387e-09	6.69618	3	2710.18	-1.41446	39.083	0
BAG5_HUMAN	Q9UL15	BAG5	BAG family molecular chaperone regulator 5 OS	447	4	N/A	N/A	N/A	N/A			High	DPEAAIGVTK	2	O14662		0	1.364e-05	0.0001575	3.36238	2	1000.53	3.88529	15.1866	0
E41L1_HUMAN	Q9H4G0	EPB41L1	Band 4.1-like protein 1 OS	881	5	N/A	Yes	N/A	N/A			High	DGVDEIQYDVGR	1	O14662		0	4.451e-05	0.0003095	3.9245	2	1365.63	-0.581685	27.5124	0
E41L2_HUMAN	O43491	EPB41L2	Band 4.1-like protein 2 OS	1005	69	N/A	Yes	N/A	N/A			High	DDGDDNTLYHR	6	O14662		0	7.501e-05	0.0006251	2.78536	2	1320.55	1.07159	12.0334	0
E41L5_HUMAN	Q9HCM4	EPB41L5	Band 4.1-like protein 5 OS	733	14	N/A	Yes	N/A	N/A			High	DGDDNTLYHR	2	O14662		0	0.0002885	0.003383	2.23857	2	1205.52	1.55603	9.54661	0
BBS4_HUMAN	Q96RK4	BBS4	Bardet-Biedl syndrome 4 protein OS	519	2	N/A	N/A	N/A	N/A			High	IITPPPPPDEVFDSSGLSPGFLGYVVGR	8	O14668		0	0	2.678e-08	6.14347	3	2913.51	3.54752	61.7327	0
BAF_HUMAN	O75531	BANF1	Barrier-to-autointegration factor OS	89	49	N/A	N/A	N/A	N/A			High	YQMTGVEEVTQIPQEEHAANGPELLR	8	O14672		0	0	1.108e-06	4.59399	3	2939.42	-1.13726	43.2403	0
PGBM_HUMAN	P98160	HSPG2	Basement membrane-specific heparan sulfate proteoglycan core protein OS	4391	3	N/A	Yes	Yes	N/A			High	YQmTGVEEVTQIPQEEHAANGPELLR	6	O14672	M3(Oxidation)	0	0	6.07e-06	4.40323	3	2955.42	3.23291	39.672	0
BZW1_HUMAN	Q7L1Q6	BZW1	Basic leucine zipper and W2 domain-containing protein 1 OS	419	24	N/A	N/A	N/A	N/A			High	FPNIGVEK	6	O14672		0	7.501e-05	0.0006772	2.64287	2	903.493	-0.309508	26.1613	0
BZW2_HUMAN	Q9Y6E2	BZW2	Basic leucine zipper and W2 domain-containing protein 2 OS	419	3	N/A	N/A	N/A	N/A			High	NTcQLYIQTDHLFFK	1	O14672	C3(Carbamidomethyl)	0	0.0001435	0.00147	2.79988	3	1927.94	1.65797	43.2553	0
BASI_HUMAN	P35613	BSG	Basigin OS	385	155	Yes	Yes	Yes	CD147			High	DDINYPHK	2	O14672		0	0.003309	0.04135	2.65461	2	1001.47	2.4021	11.2166	0
BCL7C_HUMAN	Q8WUZ0	BCL7C	B-cell CLL/lymphoma 7 protein family member C OS	217	3	N/A	N/A	N/A	N/A			High	FSLcSIR	1	O14672	C4(Carbamidomethyl)	0	0.004885	0.06332	2.26743	2	882.449	-1.65135	32.3021	0
BAP29_HUMAN	Q9UHQ4	BCAP29	B-cell receptor-associated protein 29 OS	241	28	Yes	N/A	N/A	N/A			High	YAVLDEATSALTEEVESELYR	3	O14678		0	0	1.394e-06	4.25918	3	2388.15	3.82422	66.7758	0
BAP31_HUMAN	P51572	BCAP31	B-cell receptor-associated protein 31 OS	246	12	Yes	N/A	N/A	N/A			High	SVTYTLAQLPcASMALQILWEAAR	3	O14684	C11(Carbamidomethyl)	0	8.114e-06	3.595e-05	4.04606	3	2693.38	1.76281	80.5511	0
BINCA_HUMAN	Q96LW7	C9orf89	Bcl10-interacting CARD protein OS	228	4	N/A	N/A	N/A	N/A			High	NPEDALR	22	O14684		0	0.003611	0.04509	2.31086	2	814.406	0.426056	1.36937	0
BAK_HUMAN	Q16611	BAK1	Bcl-2 homologous antagonist/killer OS	211	38	Yes	N/A	N/A	N/A			High	SVTYTLAQLPcASmALQILWEAAR	2	O14684	C11(Carbamidomethyl); M14(Oxidation)	0	0.004892	0.06347	2.46215	3	2709.38	3.60668	74.664	0
BNI3L_HUMAN	O60238	BNIP3L	BCL2/adenovirus E1B 19 kDa protein-interacting protein 3-like OS	219	4	Yes	N/A	N/A	N/A			High	PEDALR	1	O14684		0	0.009063	0.1264	2.09664	2	700.362	-0.25708	1.68867	0
BAD_HUMAN	Q92934	BAD	Bcl2-associated agonist of cell death OS	168	7	N/A	N/A	N/A	N/A			High	RPPEEGEDSRPPR	4	O14686		0	0.0005821	0.006473	1.93976	3	1521.74	0.0679737	1.30762	0
BCLF1_HUMAN	Q9NYF8	BCLAF1	Bcl-2-associated transcription factor 1 OS	920	85	N/A	N/A	N/A	N/A			High	VLTEIGPK	1	O14732		0	0.008295	0.1157	1.91798	2	856.513	-0.699431	12.9915	0
B2L13_HUMAN	Q9BXK5	BCL2L13	Bcl-2-like protein 13 OS	485	124	Yes	N/A	N/A	N/A			High	SPSSESSPQHPTPPAR	6	O14733		0	1.364e-05	0.0001349	4.09048	3	1661.79	1.15342	9.23341	0
BEND3_HUMAN	Q5T5X7	BEND3	BEN domain-containing protein 3 OS	828	2	N/A	N/A	N/A	N/A			High	IAAQEVPIEIKPVNPSPLSQLQR	8	O14734		0	0	5.462e-06	2.87491	3	2527.42	0.0642409	44.0532	0
BET1L_HUMAN	Q9NYM9	BET1L	BET1-like protein OS	111	7	Yes	N/A	N/A	N/A			High	SMPTVPPPEELLDcETLIDQYLR	6	O14734	C14(Carbamidomethyl)	0	1.364e-05	0.0001129	2.79739	3	2716.32	-2.04413	64.5183	0
B3GLT_HUMAN	Q6Y288	B3GALTL	Beta-1,3-glucosyltransferase OS	498	2	Yes	N/A	N/A	N/A			High	EPLDEDLFR	6	O14734		0	0.0003632	0.004533	2.91483	2	1133.55	-0.0904156	33.9345	0
B4GT1_HUMAN	P15291	B4GALT1	Beta-1,4-galactosyltransferase 1 OS	398	16	Yes	N/A	N/A	N/A			High	SPWAGGSR	2	O14734		0	0.0006847	0.008241	2.71397	2	817.394	-0.874145	0.0486867	0
B4GT4_HUMAN	O60513	B4GALT4	Beta-1,4-galactosyltransferase 4 OS	344	3	Yes	N/A	N/A	N/A			High	ADIIVSELLGSFADNELSPEcLDGAQHFLK	12	O14744	C21(Carbamidomethyl)	0	0	6.846e-08	5.56986	3	3288.62	3.1998	70.5706	0
ADRB2_HUMAN	P07550	ADRB2	Beta-2 adrenergic receptor OS	413	7	Yes	Yes	Yes	N/A			High	GYEDYLQSPLQPLMDNLESQTYEVFEKDPIK	11	O14744		0	0	3.333e-07	5.02029	3	3689.76	1.07489	76.3876	1
B2MG_HUMAN	P61769	B2M	Beta-2-microglobulin OS	119	19	N/A	Yes	N/A	N/A			High	DIIVSELLGSFADNELSPEcLDGAQHFLK	6	O14744	C20(Carbamidomethyl)	0	0	6.065e-09	4.87727	3	3217.57	0.276607	71.5438	0
SNTB2_HUMAN	Q13425	SNTB2	Beta-2-syntrophin OS	540	12	N/A	Yes	N/A	N/A			High	DLNcVPEIADTLGAVAK	6	O14744	C4(Carbamidomethyl)	0	0	7.345e-08	4.77792	2	1785.9	-0.834971	48.1414	0
ACTBL_HUMAN	Q562R1	ACTBL2	Beta-actin-like protein 2 OS	376	109	N/A	N/A	N/A	N/A			High	DPEAQFEMPYVVR	6	O14744		0	0	1.848e-06	4.51107	2	1580.74	0.122377	39.4376	0
ARRB1_HUMAN	P49407	ARRB1	Beta-arrestin-1 OS	418	8	N/A	N/A	N/A	N/A			High	VPEIADTLGAVAK	2	O14744		0	0	6.155e-07	4.07502	2	1283.72	0.291001	36.0222	0
ARRB2_HUMAN	P32121	ARRB2	Beta-arrestin-2 OS	409	5	N/A	N/A	N/A	N/A			High	DPEAQFEmPYVVR	2	O14744	M8(Oxidation)	0	0	4.682e-06	3.92664	2	1596.74	-0.134472	31.3835	0
ACTY_HUMAN	P42025	ACTR1B	Beta-centractin OS	376	43	N/A	N/A	N/A	N/A			High	DDIIENAPTTHTEEYSGEEK	10	O14744		0	0	1.452e-06	3.67764	3	2278	0.126285	24.0595	0
DB128_HUMAN	Q7Z7B8	DEFB128	Beta-defensin 128 OS	93	2	N/A	Yes	N/A	N/A			High	GYEDYLQSPLQPLMDNLESQTYEVFEK	4	O14744		0	0	2.701e-05	2.46836	3	3236.5	0.273522	73.5094	0
BGAL_HUMAN	P16278	GLB1	Beta-galactosidase OS	677	39	Yes	N/A	N/A	N/A			High	GYEDYLQSPLQPLmDNLESQTYEVFEKDPIK	3	O14744	M14(Oxidation)	0	1.364e-05	7.277e-05	4.74112	3	3705.75	0.498934	64.4403	1
GLBL2_HUMAN	Q8IW92	GLB1L2	Beta-galactosidase-1-like protein 2 OS	636	3	Yes	N/A	N/A	N/A			High	IIENAPTTHTEEYSGEEK	2	O14744		0	1.364e-05	0.0001092	2.07533	3	2047.95	2.11038	18.486	0
HEXA_HUMAN	P06865	HEXA	Beta-hexosaminidase subunit alpha OS	529	3	N/A	N/A	N/A	N/A			High	LPSNHVIDR	4	O14744		0	6.54e-05	0.0004713	3.40191	2	1050.57	-0.0894512	11.6341	0
HEXB_HUMAN	P07686	HEXB	Beta-hexosaminidase subunit beta OS	556	23	Yes	N/A	N/A	N/A			High	VPEEEKDTNVQV	1	O14744		0	0.0001296	0.001377	2.74334	2	1386.67	-2.14959	15.6629	1
LACB2_HUMAN	Q53H82	LACTB2	Beta-lactamase-like protein 2 OS	288	16	N/A	N/A	N/A	N/A			High	ENAPTTHTEEYSGEEK	2	O14744		0	0.0002513	0.002924	3.45285	2	1821.78	-0.474506	25.3115	0
BID_HUMAN	P55957	BID	BH3-interacting domain death agonist OS	195	4	N/A	N/A	N/A	N/A			High	SPWIRPDSK	1	O14744		0	0.009426	0.1322	1.89238	3	1085.57	-0.238829	13.3488	0
PAPS1_HUMAN	O43252	PAPSS1	Bifunctional 3'-phosphoadenosine 5'-phosphosulfate synthase 1 OS	624	40	N/A	N/A	N/A	N/A			High	AQEAPGQAEPPAAAEVQGAGNENEPR	8	O14745		0	0	1.352e-09	6.27035	3	2588.19	-3.21163	21.2406	0
DHAK_HUMAN	Q3LXA3	DAK	Bifunctional ATP-dependent dihydroxyacetone kinase/FAD-AMP lyase (cyclizing) OS	575	7	Yes	N/A	N/A	N/A			High	DTSEELNSQDSPPK	1	O14745		0	7.501e-05	0.0006727	3.84396	2	1546.68	-1.96413	15.4396	0
COASY_HUMAN	Q13057	COASY	Bifunctional coenzyme A synthase OS	564	2	N/A	N/A	N/A	N/A			High	DPETDEQLQK	15	O14745		0	0.0001102	0.001098	3.039	2	1202.55	-0.469988	10.9385	0
SYEP_HUMAN	P07814	EPRS	Bifunctional glutamate/proline--tRNA ligase OS	1512	202	N/A	N/A	N/A	N/A			High	TPGSSQNPWQR	1	O14757		0	0.00207	0.0257	2.15898	2	1257.6	4.24879	15.9065	0
MTDC_HUMAN	P13995	MTHFD2	Bifunctional methylenetetrahydrofolate dehydrogenase/cyclohydrolase, mitochondrial OS	350	20	N/A	N/A	N/A	N/A			High	DSGEVELSPcTTTR	2	O14763	C10(Carbamidomethyl)	0	0	4.818e-06	4.41861	2	1551.7	0.949788	21.8819	0
PUR9_HUMAN	P31939	ATIC	Bifunctional purine biosynthesis protein PURH OS	592	18	N/A	N/A	N/A	N/A			High	DASVHTLLDALETLGER	6	O14763		0	0	1.178e-06	4.13187	3	1839.94	-1.77716	62.8309	0
GLCNE_HUMAN	Q9Y223	GNE	Bifunctional UDP-N-acetylglucosamine 2-epimerase/N-acetylmannosamine kinase OS	722	12	N/A	N/A	N/A	N/A			High	VPANEGDPTETLR	9	O14763		0	0	1.463e-05	3.79373	2	1398.69	0.218488	16.2414	0
BIEA_HUMAN	P53004	BLVRA	Biliverdin reductase A OS	296	6	N/A	N/A	N/A	N/A			High	SPSEGLcPPGHHISEDGR	6	O14763	C7(Carbamidomethyl)	0	0	3.521e-06	3.39305	3	1931.86	-1.25601	15.9168	0
BL1S2_HUMAN	Q6QNY1	BLOC1S2	Biogenesis of lysosome-related organelles complex 1 subunit 2 OS	142	13	N/A	N/A	N/A	N/A			High	SSQRPGAEDNVLNEIVSILQPTQVPEQE	7	O14763		0	3.26e-05	0.0002344	4.11567	3	3077.53	-1.23998	72.221	0
BL1S6_HUMAN	Q9UL45	BLOC1S6	Biogenesis of lysosome-related organelles complex 1 subunit 6 OS	172	2	N/A	N/A	N/A	N/A			High	DDFADLVPFDSWEPLMR	3	O14763		0	3.26e-05	0.0002276	3.81177	2	2052.93	-3.67095	65.1702	0
AP4A_HUMAN	P50583	NUDT2	Bis(5'-nucleosyl)-tetraphosphatase [asymmetrical] OS	147	2	N/A	Yes	N/A	N/A			High	SPGESEHLLEPAEAER	3	O14763		0	3.26e-05	0.0002368	3.23342	3	1750.82	0.274681	21.7497	0
BMP2K_HUMAN	Q9NSY1	BMP2K	BMP-2-inducible protein kinase OS	1161	20	N/A	N/A	N/A	N/A			High	cHEScLDEEVEGQGFCSGPGWDPVTGWGTPNFPALLK	1	O14773	C1(Carbamidomethyl); C5(Carbamidomethyl)	0	0	1.691e-05	4.99728	3	4076.79	-0.440233	61.7568	0
BOLA2_HUMAN	Q9H3K6	BOLA2	BolA-like protein 2 OS	86	14	N/A	N/A	N/A	N/A			High	GCHEScLDEEVEGQGFCSGPGWDPVTGWGTPNFPALLK	3	O14773	C6(Carbamidomethyl)	0.006	0	2.161e-05	4.9692	3	4076.79	-0.441705	61.7568	0
BST2_HUMAN	Q10589	BST2	Bone marrow stromal antigen 2 OS	180	3	Yes	Yes	Yes	CD317			High	DDEDSLSSAYIQR	4	O14773		0	0	6.173e-07	4.33147	2	1498.66	-1.52377	25.9446	0
BMPR2_HUMAN	Q13873	BMPR2	Bone morphogenetic protein receptor type-2 OS	1038	2	Yes	Yes	Yes	N/A			High	EEQELMEEINEDEPVK	2	O14776		0	0	1.889e-06	4.41308	2	1960.87	1.62317	34.6684	0
BASP1_HUMAN	P80723	BASP1	Brain acid soluble protein 1 OS	227	136	N/A	N/A	N/A	N/A			High	EEPKEEEMTEEEK	6	O14776		0	1.364e-05	0.0001008	3.79916	2	1636.69	2.36799	10.0599	1
BCAT2_HUMAN	O15382	BCAT2	Branched-chain-amino-acid aminotransferase, mitochondrial OS	392	18	N/A	N/A	N/A	N/A			High	EPSEEPLPMETEEEDPKEEPIK	2	O14776		0	5.007e-05	0.0003532	1.87131	3	2582.17	1.48563	31.3149	1
BRAT1_HUMAN	Q6PJG6	BRAT1	BRCA1-associated ATM activator 1 OS	821	20	N/A	N/A	N/A	N/A			High	RPDDLIGR	3	O14776		0	9.961e-05	0.001073	3.20467	2	941.515	-1.5094	12.1081	0
BCCIP_HUMAN	Q9P287	BCCIP	BRCA2 and CDKN1A-interacting protein OS	314	2	N/A	N/A	N/A	N/A			High	ESSPLFDDGQPWGEETEDGIMHNK	8	O14777		0	0	6.163e-07	3.04673	3	2718.17	2.97116	42.9665	0
BCR_HUMAN	P11274	BCR	Breakpoint cluster region protein OS	1271	20	Yes	N/A	N/A	N/A			High	EGNKPVLFQGNTNPTDVVVAVFPK	2	O14786		0	0	2.191e-05	4.48034	3	2570.37	3.29365	49.9871	0
BCAR1_HUMAN	P56945	BCAR1	Breast cancer anti-estrogen resistance protein 1 OS	870	6	N/A	Yes	N/A	N/A			High	YPENGWTPGEDSYR	4	O14786		0	0	1.774e-06	4.47226	2	1670.7	-2.34636	25.0533	0
BCAR3_HUMAN	O75815	BCAR3	Breast cancer anti-estrogen resistance protein 3 OS	825	3	N/A	N/A	N/A	N/A			High	TGPIQDHTGDGNFIYSQADENQK	6	O14786		0	0	2.739e-06	4.43018	3	2535.15	2.69588	27.3058	0
BIG1_HUMAN	Q9Y6D6	ARFGEF1	Brefeldin A-inhibited guanine nucleotide-exchange protein 1 OS	1849	16	Yes	N/A	N/A	N/A			High	FPDVGPHIGR	4	O14786		0	6.54e-05	0.000386	3.29785	2	1094.57	-0.284277	24.4409	0
BIG2_HUMAN	Q9Y6D5	ARFGEF2	Brefeldin A-inhibited guanine nucleotide-exchange protein 2 OS	1785	3	N/A	N/A	N/A	N/A			High	DGENENGHFR	1	O14786		0	9.009e-05	0.0007738	2.8445	2	1174.49	0.0944976	1.01774	0
BRI3B_HUMAN	Q8WY22	BRI3BP	BRI3-binding protein OS	251	11	Yes	Yes	Yes	N/A			High	EGNKPVLFQGNTNPTDVVVA	3	O14786		0	0.0003052	0.003771	4.09213	2	2099.07	-1.93409	39.2714	0
BIN3_HUMAN	Q9NQY0	BIN3	Bridging integrator 3 OS	253	6	N/A	N/A	N/A	N/A			High	SPGFPEK	3	O14786		0	0.003447	0.04297	2.34909	2	761.383	-0.0147117	4.90611	0
BABA1_HUMAN	Q9NWV8	BABAM1	BRISC and BRCA1-A complex member 1 OS	329	6	N/A	N/A	N/A	N/A			High	PDVGPHIGR	2	O14786		0	0.00516	0.06781	2.92242	2	947.504	-1.48834	24.5519	0
F175B_HUMAN	Q15018	FAM175B	BRISC complex subunit Abro1 OS	415	3	N/A	N/A	N/A	N/A			High	GDVEEDEAVPDSEQDIKPR	8	O14787		0	0	5.065e-06	2.83495	3	2127.97	0.471272	24.7868	0
BROX_HUMAN	Q5VW32	BROX	BRO1 domain-containing protein BROX OS	411	13	N/A	N/A	N/A	N/A			High	FPPLLK	4	O14787		0	0.002059	0.02545	1.72209	2	714.455	-0.38331	35.1215	0
BAZ1A_HUMAN	Q9NRL2	BAZ1A	Bromodomain adjacent to zinc finger domain protein 1A OS	1556	31	Yes	N/A	N/A	N/A			High	HPEWVVK	2	O14787		0	0.002631	0.03208	2.38524	2	894.483	-0.464643	13.4203	0
BAZ2A_HUMAN	Q9UIF9	BAZ2A	Bromodomain adjacent to zinc finger domain protein 2A OS	1905	30	N/A	N/A	N/A	N/A			High	DHFLGPQESFPEENASSPFTQAR	2	O14795		0	0	8.301e-08	4.07815	3	2591.18	0.216789	40.2082	0
BRWD1_HUMAN	Q9NSI6	BRWD1	Bromodomain and WD repeat-containing protein 1 OS	2320	10	N/A	N/A	N/A	N/A			High	LPFDIPEEEAR	1	O14795		0	9.009e-05	0.0008847	2.77735	2	1315.65	0.0535098	36.4747	0
BRD2_HUMAN	P25440	BRD2	Bromodomain-containing protein 2 OS	801	4	N/A	N/A	N/A	N/A			High	IPAEDVPLLLMNPEAGKPSDLILTR	1	O14802		0	0	2.752e-07	4.30269	3	2702.47	-4.7124	58.0298	0
BRD3_HUMAN	Q15059	BRD3	Bromodomain-containing protein 3 OS	726	2	N/A	N/A	N/A	N/A			High	NADFDGDEMNLHLPQTEEAK	7	O14802		0	0	2.464e-05	3.15297	3	2274	-0.112335	37.4869	0
BRD4_HUMAN	O60885	BRD4	Bromodomain-containing protein 4 OS	1362	17	N/A	N/A	N/A	N/A			High	QPGcTAEETLEALILK	2	O14802	C4(Carbamidomethyl)	0	9.443e-05	0.000944	3.27452	2	1772.9	-2.96385	58.5556	0
BRD7_HUMAN	Q9NPI1	BRD7	Bromodomain-containing protein 7 OS	651	2	N/A	N/A	N/A	N/A			High	NADFDGDEmNLHLPQTEEAK	4	O14802	M9(Oxidation)	0	0.0001896	0.002194	2.44382	3	2289.99	0.483148	31.9416	0
BRD8_HUMAN	Q9H0E9	BRD8	Bromodomain-containing protein 8 OS	1235	3	N/A	N/A	N/A	N/A			High	LPPPTILKP	1	O14802		0	0.002888	0.03634	2.43773	2	975.624	0.422095	28.0404	0
BRD9_HUMAN	Q9H8M2	BRD9	Bromodomain-containing protein 9 OS	597	2	N/A	N/A	N/A	N/A			High	APcYETVK	4	O14817	C3(Carbamidomethyl)	0	0.001197	0.01422	2.93159	2	967.456	0.940706	1.54395	0
BSDC1_HUMAN	Q9NW68	BSDC1	BSD domain-containing protein 1 OS	430	8	N/A	N/A	N/A	N/A			High	APGTWWK	4	O14817		0	0.003676	0.04545	2.29116	2	845.431	0.332844	28.521	0
BTBD9_HUMAN	Q96Q07	BTBD9	BTB/POZ domain-containing protein 9 OS	612	5	N/A	N/A	N/A	N/A			High	DEAIETDDLTIK	10	O14818		0	0	2.025e-05	3.46916	2	1362.66	-1.82948	31.0341	0
KCD12_HUMAN	Q96CX2	KCTD12	BTB/POZ domain-containing protein KCTD12 OS	325	12	N/A	Yes	N/A	N/A			High	DGGNPFAEPSELDNPFQDPAVIQHR	18	O14828		0	0	2.852e-08	4.58163	3	2750.28	1.0363	46.6377	0
KCTD2_HUMAN	Q14681	KCTD2	BTB/POZ domain-containing protein KCTD2 OS	263	5	N/A	N/A	N/A	N/A			High	EPPPAYEPPAPAPLPPPSAPSLQPSR	10	O14828		0	0	4.778e-08	4.38895	3	2660.37	0.172673	36.0821	0
KCD20_HUMAN	Q7Z5Y7	KCTD20	BTB/POZ domain-containing protein KCTD20 OS	419	4	N/A	N/A	N/A	N/A			High	DISMEIPQEFQK	7	O14828		0	0	1.573e-05	4.04597	2	1464.7	0.197945	37.7884	0
KCTD3_HUMAN	Q9Y597	KCTD3	BTB/POZ domain-containing protein KCTD3 OS	815	28	N/A	N/A	N/A	N/A			High	DGGNPFAEPSELDNPFQDPAVIQHRPS	10	O14828		0	0	7.864e-06	3.67694	3	2934.37	1.75414	47.6882	0
KCTD5_HUMAN	Q9NXV2	KCTD5	BTB/POZ domain-containing protein KCTD5 OS	234	22	N/A	N/A	N/A	N/A			High	DGGNPFAEPSELDNPFQDPAVIQHRP	1	O14828		0	0	1.113e-05	3.25352	3	2847.34	1.09564	47.5566	0
ZN207_HUMAN	O43670	ZNF207	BUB3-interacting and GLEBS motif-containing protein ZNF207 OS	478	6	N/A	N/A	N/A	N/A			High	EPPPAYEPPAPAPLPPPSAPSLQPSRK	7	O14828		0	0	9.216e-06	2.37152	3	2788.47	0.931088	36.1451	1
BUD13_HUMAN	Q9BRD0	BUD13	BUD13 homolog OS	619	3	N/A	N/A	N/A	N/A			High	DISmEIPQEFQK	3	O14828	M4(Oxidation)	0	0.0006779	0.007894	2.84224	2	1480.7	-2.05844	33.2054	0
BT2A1_HUMAN	Q7KYR7	BTN2A1	Butyrophilin subfamily 2 member A1 OS	527	13	Yes	Yes	Yes	N/A			High	VPDADIQR	5	O14832		0	0.001837	0.023	2.02119	2	913.473	-1.2233	6.43238	0
BYST_HUMAN	Q13895	BYSL	Bystin OS	437	4	N/A	N/A	N/A	N/A			High	EAAQcPDVVVAQIDPK	2	O14893	C5(Carbamidomethyl)	0	1.364e-05	0.0001636	3.62673	2	1739.87	3.35251	29.579	0
C1GLC_HUMAN	Q96EU7	C1GALT1C1	C1GALT1-specific chaperone 1 OS	318	9	Yes	N/A	N/A	N/A			High	cPDVVVAQIDPK	2	O14893	C1(Carbamidomethyl)	0	0.003282	0.04121	2.89918	2	1340.68	-2.8386	25.9845	0
C1TC_HUMAN	P11586	MTHFD1	C-1-tetrahydrofolate synthase, cytoplasmic OS	935	27	N/A	N/A	N/A	N/A			High	DQDPSQNPFSEDK	2	O14907		0	1.364e-05	6.609e-05	3.22308	2	1506.63	-2.13734	20.9078	0
CU025_HUMAN	Q9Y426	C2CD2	C2 domain-containing protein 2 OS	696	18	Yes	N/A	N/A	N/A			High	SIGGGIDQDPSQNPFSEDKTDK	6	O14907		0	1.364e-05	8.177e-05	2.309	3	2335.07	0.716587	30.9485	1
C2C2L_HUMAN	O14523	C2CD2L	C2 domain-containing protein 2-like OS	706	5	Yes	N/A	N/A	N/A			High	GGLGVGEPGPLGGGGSGGPQMGLPPPPPALRPR	2	O14908		0	0	9.862e-07	4.548	3	2986.57	1.99209	43.3558	0
C2CD3_HUMAN	Q4AC94	C2CD3	C2 domain-containing protein 3 OS	2353	2	Yes	N/A	N/A	N/A			High	GPATVEDLPSAFEEK	6	O14908		0	0	2.099e-08	4.53941	2	1589.77	1.93565	33.9131	0
C2CD5_HUMAN	Q86YS7	C2CD5	C2 domain-containing protein 5 OS	1000	14	N/A	N/A	N/A	N/A			High	NPDELAEALDER	4	O14908		0	0	2.303e-05	4.21106	2	1371.64	-2.50781	31.4256	0
C5AR2_HUMAN	Q9P296	C5AR2	C5a anaphylatoxin chemotactic receptor 2 OS	337	2	Yes	Yes	N/A	N/A			High	APPLVENEEAEPGR	14	O14908		0	0	3.876e-07	4.20522	2	1507.74	-1.20394	17.5183	0
FACE1_HUMAN	O75844	ZMPSTE24	CAAX prenyl protease 1 homolog OS	475	122	Yes	N/A	N/A	N/A			High	GGLGVGEPGPLGGGGSGGPQmGLPPPPPALRPR	1	O14908	M21(Oxidation)	0	0.002713	0.03337	2.5221	3	3002.57	3.47175	39.3837	0
PYR1_HUMAN	P27708	CAD	CAD protein OS	2225	131	N/A	N/A	N/A	N/A			High	DLKPENIVLQQGEQR	3	O14920		0	0	3.234e-06	4.93791	3	1766.94	0.994978	29.4279	0
CELR1_HUMAN	Q9NYQ6	CELSR1	Cadherin EGF LAG seven-pass G-type receptor 1 OS	3014	4	Yes	Yes	Yes	N/A			High	IQQDTGIPEEDQELLQEAGLALIPDKPATQcISDGK	3	O14920	C31(Carbamidomethyl)	0	0	3.112e-07	4.4338	3	3920.95	0.750079	60.0369	0
CAD13_HUMAN	P55290	CDH13	Cadherin-13 OS	713	38	Yes	Yes	Yes	N/A			High	YPVTEDESLQSLK	2	O14920		0	3.26e-05	0.000233	2.77002	2	1508.74	-3.77546	28.0257	0
CADH2_HUMAN	P19022	CDH2	Cadherin-2 OS	906	65	Yes	Yes	Yes	CD325			High	FGAGGAGYSHADLAGVPLTGMNPLSPYLNVDPR	8	O14925		0	0	1.222e-09	6.32314	3	3314.63	1.21732	56.5743	0
CAD24_HUMAN	Q86UP0	CDH24	Cadherin-24 OS	819	4	Yes	Yes	N/A	N/A			High	TTGGLAGFFGAGGAGYSHADLAGVPLTGMNPLSPYLNVDPR	7	O14925		0	0	3.014e-10	6.29333	3	4018.97	-1.76368	67.3425	0
CADH4_HUMAN	P55283	CDH4	Cadherin-4 OS	916	15	Yes	Yes	Yes	N/A			High	DTDEFILPTGANK	8	O14925		0	0	1.986e-06	4.53205	2	1420.7	-0.199389	31.9755	0
CHP1_HUMAN	Q99653	CHP1	Calcineurin B homologous protein 1 OS	195	26	N/A	N/A	N/A	N/A			High	DEFILPTGANK	4	O14925		0	7.034e-05	0.0005918	3.38815	2	1204.62	1.11959	28.5964	0
CANB1_HUMAN	P63098	PPP3R1	Calcineurin subunit B type 1 OS	170	2	N/A	N/A	N/A	N/A			High	NPLSPYLNVDPR	3	O14925		0	7.501e-05	0.0006683	3.08704	2	1384.72	-1.95377	37.3225	0
CANB2_HUMAN	Q96LZ3	PPP3R2	Calcineurin subunit B type 2 OS	170	3	N/A	N/A	N/A	N/A			High	SPYLNVDPR	1	O14925		0	0.001582	0.01981	2.19813	2	1060.54	0.0590517	23.1364	0
CABIN_HUMAN	Q9Y6J0	CABIN1	Calcineurin-binding protein cabin-1 OS	2220	8	N/A	N/A	N/A	N/A			High	VDENFDcVEADDVEGK	6	O14929	C7(Carbamidomethyl)	0	0	2.212e-06	4.60751	2	1840.75	-1.56182	27.8453	0
CHERP_HUMAN	Q8IWX8	CHERP	Calcium homeostasis endoplasmic reticulum protein OS	916	25	N/A	N/A	N/A	N/A			High	EFPTVLDITAEDPSK	4	O14929		0	0	3.183e-06	3.92318	2	1661.82	-1.60965	43.3519	0
CAMLG_HUMAN	P49069	CAMLG	Calcium signal-modulating cyclophilin ligand OS	296	22	Yes	N/A	N/A	N/A			High	FPEDLENDIR	4	O14929		0	1.364e-05	0.0001488	3.27207	2	1247.59	-1.71446	30.9512	0
MCU_HUMAN	Q8NE86	MCU	Calcium uniporter protein, mitochondrial OS	351	7	Yes	N/A	N/A	N/A			High	EVLEEIScYPENNDAK	4	O14936	C8(Carbamidomethyl)	0	1.364e-05	0.0001073	4.7828	2	1909.86	3.43103	29.2047	0
MCUB_HUMAN	Q9NWR8	CCDC109B	Calcium uniporter regulatory subunit MCUb, mitochondrial OS	336	4	Yes	N/A	N/A	N/A			High	APTITPGLNEDESLQR	3	O14936		0	3.26e-05	0.0002452	3.24866	2	1740.88	2.89736	26.6885	0
MICU1_HUMAN	Q9BPX6	MICU1	Calcium uptake protein 1, mitochondrial OS	476	4	N/A	N/A	N/A	N/A			High	IPSPELQEWR	5	O14936		0	0.00057	0.006124	3.29334	2	1254.65	-0.0148433	34.8463	0
MICU2_HUMAN	Q8IYU8	MICU2	Calcium uptake protein 2, mitochondrial OS	434	5	N/A	N/A	N/A	N/A			High	SPGLSTEDLK	1	O14936		0	0.0007415	0.008721	2.79003	2	1046.54	0.528986	16.747	0
KCC2D_HUMAN	Q13557	CAMK2D	Calcium/calmodulin-dependent protein kinase type II subunit delta OS	499	32	Yes	N/A	N/A	N/A			High	IPNVLR	10	O14949		0	0.006744	0.091	1.65762	2	711.451	-0.860464	20.3903	0
KCC2G_HUMAN	Q13555	CAMK2G	Calcium/calmodulin-dependent protein kinase type II subunit gamma OS	558	22	Yes	N/A	N/A	N/A			High	YPHVFTK	2	O14949		0	0.006825	0.09206	2.19168	2	891.471	-1.43067	14.9742	0
CACO2_HUMAN	Q13137	CALCOCO2	Calcium-binding and coiled-coil domain-containing protein 2 OS	446	7	N/A	N/A	N/A	N/A			High	AEPMPSASSAPPASSLYSSPVNSSAPLAEDIDPELAR	2	O14964		0	0	1.561e-05	5.25903	3	3711.77	0.7276	48.3486	0
CMC1_HUMAN	O75746	SLC25A12	Calcium-binding mitochondrial carrier protein Aralar1 OS	678	30	N/A	N/A	N/A	N/A			High	NcGQTVHDEVANK	1	O14964	C2(Carbamidomethyl)	0	0	2.605e-05	4.03396	2	1471.66	0.992736	4.10521	0
CMC2_HUMAN	Q9UJS0	SLC25A13	Calcium-binding mitochondrial carrier protein Aralar2 OS	675	62	Yes	N/A	N/A	N/A			High	APDWVDAEEcHR	6	O14964	C10(Carbamidomethyl)	0	0	1.353e-07	3.61441	3	1484.62	0.208133	20.5821	0
SCMC1_HUMAN	Q6NUK1	SLC25A24	Calcium-binding mitochondrial carrier protein SCaMC-1 OS	477	90	N/A	N/A	N/A	N/A			High	RDETALQEEEELQLALALSQSEAEEK	4	O14964		0	9.443e-05	0.0009664	3.97963	3	2959.45	2.56788	47.9948	1
CAB39_HUMAN	Q9Y376	CAB39	Calcium-binding protein 39 OS	341	4	N/A	N/A	N/A	N/A			High	EPcYEQLNR	2	O14964	C3(Carbamidomethyl)	0	0.001754	0.02193	2.10363	2	1208.54	-0.151273	15.0959	0
PLPL8_HUMAN	Q9NP80	PNPLA8	Calcium-independent phospholipase A2-gamma OS	782	8	N/A	N/A	N/A	N/A			High	FPDFVTEGAR	4	O14965		0	1.364e-05	0.0001241	3.32002	2	1138.55	-0.990696	31.467	0
AT2C1_HUMAN	P98194	ATP2C1	Calcium-transporting ATPase type 2C member 1 OS	919	43	Yes	N/A	N/A	N/A			High	QPLPSAPENNPEEELASK	4	O14965		0	9.443e-05	0.001029	2.37037	2	1949.95	1.72447	27.6112	0
CYBP_HUMAN	Q9HB71	CACYBP	Calcyclin-binding protein OS	228	18	N/A	N/A	N/A	N/A			High	cDLSPWAVSR	2	O14966	C1(Carbamidomethyl)	0	3.26e-05	0.0002242	2.8202	2	1190.56	0.801907	31.498	0
CALD1_HUMAN	Q05682	CALD1	Caldesmon OS	793	21	N/A	N/A	N/A	N/A			High	DYINLQTK	1	O14966		0	0.003342	0.04186	2.35844	2	994.522	1.49507	20.4515	0
CLGN_HUMAN	O14967	CLGN	Calmegin OS	610	44	Yes	N/A	N/A	N/A			High	IPDPSAVKPEDWDESEPAQIEDSSVVK	5	O14967		0	0	4.065e-08	5.47101	3	2967.41	-0.199478	39.7295	0
CALM_HUMAN	P62158	CALM1	Calmodulin OS	149	242	N/A	N/A	N/A	N/A			High	DTDDLILENFYDK	4	O14967		0	0	3.423e-06	4.70099	2	1600.74	-0.643057	45.2378	0
CAMP1_HUMAN	Q5T5Y3	CAMSAP1	Calmodulin-regulated spectrin-associated protein 1 OS	1602	6	N/A	N/A	N/A	N/A			High	FIPDPNAEKPDDWNEDTDGEWEAPQILNPAcR	6	O14967	C31(Carbamidomethyl)	0	0	3.872e-06	4.68415	3	3739.66	-0.194671	48.2729	0
CAMP2_HUMAN	Q08AD1	CAMSAP2	Calmodulin-regulated spectrin-associated protein 2 OS	1489	33	N/A	N/A	N/A	N/A			High	IPNPDYFEDDHPFL	7	O14967		0	1.364e-05	0.0001538	3.91855	2	1718.77	2.53329	45.9812	0
CALX_HUMAN	P27824	CANX	Calnexin OS	592	1160	Yes	N/A	N/A	N/A			High	KPMDLEEEKK	9	O14967		0	1.364e-05	0.0001767	3.51103	3	1246.63	-0.522907	3.18134	1
CPNS1_HUMAN	P04632	CAPNS1	Calpain small subunit 1 OS	268	48	N/A	N/A	N/A	N/A			High	IPNPDYFEDDHPFLLTSF	4	O14967		0	6.215e-05	0.0003762	3.15948	2	2167.01	2.73132	60.0866	0
CAN1_HUMAN	P07384	CAPN1	Calpain-1 catalytic subunit OS	714	29	N/A	N/A	N/A	N/A			High	EIEDPNDKKPEEWDER	5	O14967		0	0.0004077	0.005112	2.28744	3	2028.92	0.799236	17.6677	1
CAN15_HUMAN	O75808	CAPN15	Calpain-15 OS	1086	8	N/A	N/A	N/A	N/A			High	IPNPDYFEDDHPFLLTS	1	O14967		0	0.001238	0.01512	2.57692	2	2019.94	3.86669	49.1955	0
CAN2_HUMAN	P17655	CAPN2	Calpain-2 catalytic subunit OS	700	82	N/A	N/A	N/A	N/A			High	EVNFQDGIDcGGAYIK	3	O14967	C10(Carbamidomethyl)	0	0.001383	0.01674	2.81816	2	1785.81	-0.876531	32.4005	0
CAN5_HUMAN	O15484	CAPN5	Calpain-5 OS	640	4	N/A	N/A	N/A	N/A			High	HPDHLITENFPLK	1	O14972		0	6.54e-05	0.0004932	3.62742	3	1560.82	-0.451048	29.8429	0
CAN7_HUMAN	Q9Y6W3	CAPN7	Calpain-7 OS	813	2	N/A	N/A	N/A	N/A			High	VGQTAFDVADEDILGYLEELQK	11	O14974		0	0	4.53e-09	6.22708	3	2453.2	-2.80904	71.7804	0
ICAL_HUMAN	P20810	CAST	Calpastatin OS	708	60	N/A	N/A	N/A	N/A			High	VGAVNSEGDTPLDIAEEEAMEELLQNEVNR	7	O14974		0	0	1.131e-07	6.06841	3	3271.52	-2.62918	61.0687	0
CALR_HUMAN	P27797	CALR	Calreticulin OS	417	1265	Yes	N/A	N/A	N/A			High	TPVRDEESESQR	2	O14974		0	0.0001896	0.002372	2.96813	2	1432.67	0.828362	1.2743	1
CALU_HUMAN	O43852	CALU	Calumenin OS	315	438	N/A	N/A	N/A	N/A			High	IESLEQEKVDEEEEGK	1	O14974		0	0.0002327	0.002801	1.97122	3	1890.89	2.7403	20.2901	1
KAPCA_HUMAN	P17612	PRKACA	cAMP-dependent protein kinase catalytic subunit alpha OS	351	3	N/A	N/A	N/A	N/A			High	DDNVDMVK	2	O14974		0	0.0007834	0.009208	2.76865	2	935.413	-0.787597	6.18832	0
KAP0_HUMAN	P10644	PRKAR1A	cAMP-dependent protein kinase type I-alpha regulatory subunit OS	381	20	N/A	N/A	N/A	N/A			High	TPEIIDLYSNFPIGEK	2	O14976		0	0	4.453e-08	5.49237	2	1835.94	-0.707823	50.8462	0
KAP2_HUMAN	P13861	PRKAR2A	cAMP-dependent protein kinase type II-alpha regulatory subunit OS	404	47	N/A	N/A	N/A	N/A			High	DQSDFVGQTVELGELR	3	O14976		0	0	5.317e-08	4.68339	2	1792.87	-0.412915	41.8272	0
ARP19_HUMAN	P56211	ARPP19	cAMP-regulated phosphoprotein 19 OS	112	6	N/A	N/A	N/A	N/A			High	DESEVSDEGGSPISSEGQEPR	3	O14976		0	0	9.712e-09	4.26996	3	2190.92	-1.25142	21.4901	0
PDE4D_HUMAN	Q08499	PDE4D	cAMP-specific 3',5'-cyclic phosphodiesterase 4D OS	809	4	Yes	N/A	N/A	N/A			High	APPPScSADFLHLGDLPGEPSK	5	O14976	C6(Carbamidomethyl)	0	8.114e-06	3.071e-05	2.84934	3	2292.1	3.36718	43.7348	0
MRP2_HUMAN	Q92887	ABCC2	Canalicular multispecific organic anion transporter 1 OS	1545	2	Yes	Yes	Yes	N/A			High	SQNPDPFADLGDLSSGLQGSPAGFPPGGFIPK	4	O14976		0	1.364e-05	0.0001542	4.04029	3	3170.54	-2.12621	61.0038	0
MRP3_HUMAN	O15438	ABCC3	Canalicular multispecific organic anion transporter 2 OS	1527	164	Yes	Yes	N/A	N/A			High	FPAEGVESALK	4	O14976		0	3.831e-05	0.0002893	3.15897	2	1147.6	0.0902784	27.2148	0
NTPCR_HUMAN	Q9BSD7	NTPCR	Cancer-related nucleoside-triphosphatase OS	190	8	N/A	N/A	N/A	N/A			High	YPDYSWSAQR	3	O14976		0	0.0001102	0.001124	2.80398	2	1272.56	-0.49742	25.5956	0
CLIP1_HUMAN	P30622	CLIP1	CAP-Gly domain-containing linker protein 1 OS	1438	10	N/A	N/A	N/A	N/A			High	DLDAcDIQEK	4	O14976	C5(Carbamidomethyl)	0	0.001531	0.01912	2.72238	2	1206.53	-1.6752	19.3171	0
CAPR1_HUMAN	Q14444	CAPRIN1	Caprin-1 OS	709	53	N/A	Yes	N/A	N/A			High	DFLHLGDLPGEPSK	1	O14976		0	0.00166	0.02089	2.80191	3	1524.77	0.0137705	43.8987	0
CMTR1_HUMAN	Q8N1G2	CMTR1	Cap-specific mRNA (nucleoside-2'-O-)-methyltransferase 1 OS	835	3	Yes	N/A	N/A	N/A			High	EYFGAFGEIENIELPMDTK	7	O14979		0	0	8.884e-08	5.01713	3	2203.03	2.90498	57.7857	0
CPSM_HUMAN	P31327	CPS1	Carbamoyl-phosphate synthase [ammonia], mitochondrial OS	1500	2	N/A	N/A	N/A	N/A			High	FGAFGEIENIELPMDTK	4	O14979		0	0	1.601e-07	4.43336	2	1910.93	2.95342	52.4178	0
CHST3_HUMAN	Q7LGC8	CHST3	Carbohydrate sulfotransferase 3 OS	479	5	Yes	N/A	N/A	N/A			High	EYFGAFGEIENIELPmDTK	3	O14979	M16(Oxidation)	0	0	2.6e-07	3.55688	2	2219.03	2.26608	52.138	0
CAH12_HUMAN	O43570	CA12	Carbonic anhydrase 12 OS	354	8	Yes	Yes	Yes	N/A			High	NPGNPVNNQIFLQEYVANLLK	9	O14980		0	0	1.192e-09	6.13309	3	2385.25	-0.568229	67.1952	0
CAH9_HUMAN	Q16790	CA9	Carbonic anhydrase 9 OS	459	19	Yes	N/A	N/A	N/A			High	LFEFMHETHDGVQDMAcDTFIK	3	O14980	C17(Carbamidomethyl)	0	0	9.187e-10	5.29057	3	2671.16	0.414118	41.8066	0
CAH11_HUMAN	O75493	CA11	Carbonic anhydrase-related protein 11 OS	328	2	N/A	Yes	N/A	N/A			High	EFAGEDTSDLFLEER	13	O14980		0	0	2.681e-08	5.25859	2	1757.79	1.25304	41.0385	0
CBR1_HUMAN	P16152	CBR1	Carbonyl reductase [NADPH] 1 OS	277	13	N/A	N/A	N/A	N/A			High	KPEEVLVVENDQGEVVR	13	O14980		0	0	2.405e-05	5.11637	3	1939.02	2.2119	28.6478	0
CBR3_HUMAN	O75828	CBR3	Carbonyl reductase [NADPH] 3 OS	277	2	N/A	N/A	N/A	N/A			High	SNDPQMVAENFVPPLLDAVLIDYQR	29	O14980		0	0	4.255e-09	4.99308	3	2844.43	2.40677	75.6341	0
EST3_HUMAN	Q6UWW8	CES3	Carboxylesterase 3 OS	571	3	N/A	N/A	N/A	N/A			High	SNDPQmVAENFVPPLLDAVLIDYQR	17	O14980	M6(Oxidation)	0	0	5.096e-08	4.84953	3	2860.42	-0.523299	74.2903	0
CBPD_HUMAN	O75976	CPD	Carboxypeptidase D OS	1380	93	Yes	Yes	Yes	N/A			High	EFMHETHDGVQDMAcDTFIK	8	O14980	C15(Carbamidomethyl)	0	0	3.477e-10	4.57033	3	2411.01	-1.70828	32.264	0
CBPE_HUMAN	P16870	CPE	Carboxypeptidase E OS	476	3	N/A	N/A	N/A	N/A			High	FPHLQDAQVK	8	O14980		0	0	3.244e-06	4.43132	3	1182.63	0.404225	20.7551	0
CTDS1_HUMAN	Q9GZU7	CTDSP1	Carboxy-terminal domain RNA polymerase II polypeptide A small phosphatase 1 OS	261	3	N/A	N/A	N/A	N/A			High	PPLLDAVLIDYQR	1	O14980		0	0	1.116e-05	4.42463	2	1512.85	4.25491	77.1793	0
CPT1A_HUMAN	P50416	CPT1A	Carnitine O-palmitoyltransferase 1, liver isoform OS	773	104	Yes	N/A	N/A	N/A			High	VPPLLDAVLIDYQR	5	O14980		0	0	5.554e-06	4.31075	2	1611.91	-0.51227	58.8343	0
CPT2_HUMAN	P23786	CPT2	Carnitine O-palmitoyltransferase 2, mitochondrial OS	658	30	N/A	N/A	N/A	N/A			High	SVPGIFNPHEIPEEMcD	7	O14980	C16(Carbamidomethyl)	0	0	4.17e-06	4.16045	2	1970.87	3.64262	41.8423	0
CRTAP_HUMAN	O75718	CRTAP	Cartilage-associated protein OS	401	10	Yes	Yes	Yes	N/A			High	QMSVPGIFNPHEIPEEMcD	6	O14980	C18(Carbamidomethyl)	0	0	2.787e-05	4.12231	2	2229.97	1.97878	46.8649	0
KC1D_HUMAN	P48730	CSNK1D	Casein kinase I isoform delta OS	415	9	N/A	N/A	N/A	N/A			High	LDINLLDNVVNcLYHGEGAQQR	4	O14980	C12(Carbamidomethyl)	0	0	2.132e-07	3.92719	3	2541.26	1.95123	62.2818	0
KC1G2_HUMAN	P78368	CSNK1G2	Casein kinase I isoform gamma-2 OS	415	15	N/A	N/A	N/A	N/A			High	WPTFISDIVGASR	1	O14980		0	0	9.393e-06	3.82286	2	1448.75	-0.39907	58.5268	0
CSK21_HUMAN	P68400	CSNK2A1	Casein kinase II subunit alpha OS	391	22	N/A	N/A	N/A	N/A			High	IGAQTDQTVQEHLIEK	8	O14980		0	0	3.679e-06	3.45021	3	1809.94	1.91439	24.4204	0
CSK22_HUMAN	P19784	CSNK2A2	Casein kinase II subunit alpha' OS	350	18	N/A	N/A	N/A	N/A			High	DINLLDNVVNcLYHGEGAQQR	3	O14980	C11(Carbamidomethyl)	0	0	3.792e-06	3.01031	3	2428.16	-4.23186	59.5023	0
CSK2B_HUMAN	P67870	CSNK2B	Casein kinase II subunit beta OS	215	28	N/A	N/A	N/A	N/A			High	ENSQNAPLVHATLETLLR	3	O14980		0	8.114e-06	3.578e-05	3.00149	3	2006.07	1.67947	47.7882	0
CLPB_HUMAN	Q9H078	CLPB	Caseinolytic peptidase B protein homolog OS	707	27	Yes	N/A	N/A	N/A			High	TSESLcQNNMVILK	1	O14980	C6(Carbamidomethyl)	0	1.364e-05	6.602e-05	4.1794	2	1636.8	-0.95912	31.0373	0
CSKI2_HUMAN	Q8WXE0	CASKIN2	Caskin-2 OS	1202	4	N/A	N/A	N/A	N/A			High	DFSSGQITQVK	8	O14980		0	1.364e-05	0.0001735	3.95135	2	1209.61	1.68931	20.6788	0
CAAP1_HUMAN	Q9H8G2	CAAP1	Caspase activity and apoptosis inhibitor 1 OS	361	7	N/A	N/A	N/A	N/A			High	ISTSLNPGNPVNNQIFLQEYVANLLK	3	O14980		0	3.831e-05	0.000274	4.54331	3	2886.54	1.08345	68.1049	0
CARD6_HUMAN	Q9BX69	CARD6	Caspase recruitment domain-containing protein 6 OS	1037	5	N/A	N/A	N/A	N/A			High	NDPQMVAENFVPPLLDAVLIDYQR	4	O14980		0	5.007e-05	0.0003137	3.57139	3	2757.38	-4.49472	77.0821	0
CASP1_HUMAN	P29466	CASP1	Caspase-1 OS	404	10	N/A	N/A	N/A	N/A			High	DQTVQEHLIEK	1	O14980		0	7.034e-05	0.0005938	3.6343	2	1339.69	2.88366	19.2667	0
CASP4_HUMAN	P49662	CASP4	Caspase-4 OS	377	10	N/A	N/A	N/A	N/A			High	NLNTLcWAIGSISGAMHEEDEK	1	O14980	C6(Carbamidomethyl)	0	0.0001896	0.002224	2.85505	3	2475.13	1.75872	58.4623	0
CASP8_HUMAN	Q14790	CASP8	Caspase-8 OS	479	6	N/A	N/A	N/A	N/A			High	VPGIFNPHEIPEEMcD	1	O14980	C15(Carbamidomethyl)	0	0.0002232	0.002722	3.15433	2	1883.83	-1.93093	43.4418	0
CECR5_HUMAN	Q9BXW7	CECR5	Cat eye syndrome critical region protein 5 OS	423	41	N/A	N/A	N/A	N/A			High	LPLNTNIR	4	O14980		0	0.0008478	0.01027	2.03805	2	940.557	-0.778306	22.6752	0
CATA_HUMAN	P04040	CAT	Catalase OS	527	156	N/A	N/A	N/A	N/A			High	NPHEIPEEMcD	3	O14980	C10(Carbamidomethyl)	0	0.001567	0.01961	2.81241	2	1370.54	0.184373	19.0578	0
COMT_HUMAN	P21964	COMT	Catechol O-methyltransferase OS	271	41	Yes	N/A	N/A	N/A			High	DLLGLcEQK	2	O14980	C6(Carbamidomethyl)	0	0.002424	0.02953	2.85757	2	1075.55	1.4181	27.5132	0
CTNA1_HUMAN	P35221	CTNNA1	Catenin alpha-1 OS	906	158	N/A	Yes	N/A	N/A			High	HPDAWTR	2	O14980		0	0.002874	0.03596	1.71134	2	882.421	-0.659728	0.02843	0
CTNB1_HUMAN	P35222	CTNNB1	Catenin beta-1 OS	781	55	N/A	N/A	N/A	N/A			High	DILKDPETVK	1	O14980		0	0.003932	0.04939	3.30692	2	1157.64	2.10173	21.0994	1
CTND1_HUMAN	O60716	CTNND1	Catenin delta-1 OS	968	57	N/A	N/A	N/A	N/A			High	DFEEYPEHR	1	O14980		0	0.00406	0.0513	1.75505	3	1221.52	0.993353	17.0341	0
CATB_HUMAN	P07858	CTSB	Cathepsin B OS	339	12	N/A	N/A	N/A	N/A			High	NPHEIPEEmcD	2	O14980	M9(Oxidation); C10(Carbamidomethyl)	0	0.006015	0.07973	2.37738	2	1386.53	-0.376253	10.8589	0
CATD_HUMAN	P07339	CTSD	Cathepsin D OS	412	49	N/A	N/A	N/A	N/A			High	TVQEHLIEK	1	O14980		0	0.007906	0.1095	2.44654	2	1096.6	2.37207	19.5083	0
CATF_HUMAN	Q9UBX1	CTSF	Cathepsin F OS	484	3	N/A	N/A	N/A	N/A			High	cDVDETVSSATLSEETEKPK	6	O14981	C1(Carbamidomethyl)	0	0	3.056e-07	3.57687	3	2225.01	0.659759	27.7682	0
CATL1_HUMAN	P07711	CTSL	Cathepsin L1 OS	333	13	N/A	N/A	N/A	N/A			High	VPEWNPVPR	6	O14981		0	3.831e-05	0.0002605	3.35976	2	1093.58	-0.497962	28.4703	0
CATZ_HUMAN	Q9UBR2	CTSZ	Cathepsin Z OS	303	38	Yes	N/A	N/A	N/A			High	KPLSEMEPK	1	O15013		0	0.005761	0.07593	2.62232	2	1058.55	-1.51802	10.2451	0
CHAC2_HUMAN	Q8WUX2	CHAC2	Cation transport regulator-like protein 2 OS	184	4	N/A	N/A	N/A	N/A			High	RPNSNTPVNETATASDSK	5	O15014		0	0	1.254e-08	5.35666	2	1888.9	0.89545	8.1177	0
MPRD_HUMAN	P20645	M6PR	Cation-dependent mannose-6-phosphate receptor OS	277	66	Yes	N/A	N/A	N/A			High	LPGQAPEGLK	3	O15014		0	0.0004077	0.005126	2.73505	2	1009.57	-0.539864	14.3031	0
CTR2_HUMAN	P52569	SLC7A2	Cationic amino acid transporter 2 OS	658	11	Yes	Yes	Yes	N/A			High	DEEPESIEGK	2	O15014		0	0.002713	0.03338	2.66814	2	1132.5	0.677264	13.7628	0
MPRI_HUMAN	P11717	IGF2R	Cation-independent mannose-6-phosphate receptor OS	2491	294	Yes	Yes	Yes	CD222			High	DPEDVNVDQPDEK	4	O15020		0	0	6.669e-06	4.89966	2	1499.65	-1.05519	17.41	0
CAV1_HUMAN	Q03135	CAV1	Caveolin-1 OS	178	156	Yes	Yes	N/A	N/A			High	TQTAVASEEGPATLPEAEALLAQHAALR	2	O15020		0	0	7.58e-07	3.59752	3	2845.48	2.33068	48.907	0
CAV2_HUMAN	P51636	CAV2	Caveolin-2 OS	162	12	Yes	Yes	N/A	N/A			High	DLLELLDTR	4	O15020		0	8.616e-05	0.0007405	3.41467	2	1087.6	2.0125	46.5633	0
TRNT1_HUMAN	Q96Q11	TRNT1	CCA tRNA nucleotidyltransferase 1, mitochondrial OS	434	12	N/A	N/A	N/A	N/A			High	SPDPGIVPQEAPVGNSLSELSEENFDGK	1	O15027		0	0	3.469e-08	5.57731	3	2912.38	-0.299389	44.8603	0
CEBPB_HUMAN	P17676	CEBPB	CCAAT/enhancer-binding protein beta OS	345	37	N/A	N/A	N/A	N/A			High	LPSAPQTLPDGPLASPAR	4	O15027		0	0	4.51e-07	5.51499	2	1787.97	1.71477	32.7379	0
CEBPG_HUMAN	P53567	CEBPG	CCAAT/enhancer-binding protein gamma OS	150	2	N/A	N/A	N/A	N/A			High	DSSPVGGETDETTVSQNYR	3	O15027		0	0	1.777e-09	5.45108	2	2041.89	-1.31153	22.3665	0
CEBPZ_HUMAN	Q03701	CEBPZ	CCAAT/enhancer-binding protein zeta OS	1054	8	N/A	N/A	N/A	N/A			High	AGLSGQADFDDFcSSPGLGRPPAPTHVGAGSLcQ	1	O15027	C13(Carbamidomethyl); C33(Carbamidomethyl)	0	0	1.162e-07	5.43592	3	3429.55	-3.31846	42.019	0
CNOT1_HUMAN	A5YKK6	CNOT1	CCR4-NOT transcription complex subunit 1 OS	2376	25	N/A	N/A	N/A	N/A			High	GSVSQPSTPSPPKPTGIFQTSANSSFEPVK	5	O15027		0	0	3.455e-08	5.33161	3	3059.54	1.19281	39.187	0
CNO10_HUMAN	Q9H9A5	CNOT10	CCR4-NOT transcription complex subunit 10 OS	744	3	N/A	N/A	N/A	N/A			High	FQGGETENEENLSSEK	2	O15027		0	0	9.818e-09	5.25238	2	1797.78	-0.356164	14.6603	0
CNO11_HUMAN	Q9UKZ1	CNOT11	CCR4-NOT transcription complex subunit 11 OS	510	2	N/A	N/A	N/A	N/A			High	FTGSFDDDPDPHRDPYGEEVDR	1	O15027		0	0	6.796e-07	4.58922	3	2566.08	1.25333	25.2133	1
CNOT2_HUMAN	Q9NZN8	CNOT2	CCR4-NOT transcription complex subunit 2 OS	540	20	N/A	N/A	N/A	N/A			High	DEVSHLQSGSHLANNSDPESTFR	5	O15027		0	0	1.496e-05	4.29006	3	2527.15	0.536511	24.8083	0
CNOT3_HUMAN	O75175	CNOT3	CCR4-NOT transcription complex subunit 3 OS	753	3	N/A	N/A	N/A	N/A			High	QGGETENEENLSSEK	4	O15027		0	0	3.275e-06	4.2254	2	1650.7	-3.01339	4.78027	0
CNOT4_HUMAN	O95628	CNOT4	CCR4-NOT transcription complex subunit 4 OS	575	3	N/A	N/A	N/A	N/A			High	PQELVGTFIQQEVGKPEDEASGSFFK	3	O15027		0	0	2.768e-06	4.13586	3	2867.4	-1.82188	49.7512	0
CNOT7_HUMAN	Q9UIV1	CNOT7	CCR4-NOT transcription complex subunit 7 OS	285	20	N/A	N/A	N/A	N/A			High	AGSALPGFANSPAGSTSVVLVPPAHGTLVPDGNK	7	O15027		0	0	5.445e-06	3.93493	3	3185.67	2.04078	46.8211	0
CD109_HUMAN	Q6YHK3	CD109	CD109 antigen OS	1445	105	Yes	Yes	Yes	CD109			High	EKPEEESLAAPTWLVHLQQVER	5	O15027		0	0	6.752e-06	3.36625	3	2589.33	-0.218557	42.1397	0
CD151_HUMAN	P48509	CD151	CD151 antigen OS	253	13	Yes	Yes	Yes	CD151			High	VPDSEAPPGWDR	4	O15027		0	0	6.042e-06	3.36392	2	1325.61	-0.477897	19.243	0
CD166_HUMAN	Q13740	ALCAM	CD166 antigen OS	583	62	Yes	Yes	Yes	CD166			High	VLSSAASLPGSELPSSRPEGSQGGELSR	9	O15027		0	0	1.654e-05	3.32809	3	2755.39	2.28378	32.7649	0
CD2B2_HUMAN	O95400	CD2BP2	CD2 antigen cytoplasmic tail-binding protein 2 OS	341	8	N/A	N/A	N/A	N/A			High	FDDDPDPHRDPYGEEVDR	6	O15027		0	8.114e-06	3.483e-05	3.77512	3	2173.91	1.38751	20.1951	1
CD276_HUMAN	Q5ZPR3	CD276	CD276 antigen OS	534	39	Yes	Yes	Yes	CD276			High	DSGPTQPPLSLSPAPETK	4	O15027		0	1.364e-05	6.472e-05	3.50269	2	1821.92	-2.25063	29.7274	0
CD2AP_HUMAN	Q9Y5K6	CD2AP	CD2-associated protein OS	639	20	N/A	N/A	N/A	N/A			High	APQTLPDGPLASPAR	1	O15027		0	5.007e-05	0.0003537	4.05685	2	1490.8	-0.777945	25.4697	0
CD320_HUMAN	Q9NPF0	CD320	CD320 antigen OS	282	9	Yes	Yes	N/A	CD320			High	EGAGVWHQDGALPQQcPGTPSSEMEQLDR	3	O15027	C16(Carbamidomethyl)	0	9.009e-05	0.0008769	3.24991	3	3180.42	2.92036	37.2738	0
CD44_HUMAN	P16070	CD44	CD44 antigen OS	742	51	Yes	Yes	Yes	CD44			High	VPPAHGTLVPDGNK	1	O15027		0	0.0001435	0.00162	2.82152	3	1401.75	1.07249	13.9995	0
CD59_HUMAN	P13987	CD59	CD59 glycoprotein OS	128	30	N/A	Yes	Yes	CD59			High	GPLPGPAVPR	4	O15027		0	0.0001727	0.001868	2.20052	2	960.562	-0.680906	22.4504	0
CD81_HUMAN	P60033	CD81	CD81 antigen OS	236	56	Yes	Yes	N/A	CD81			High	YPEGYYSSK	1	O15027		0	0.00293	0.03675	2.6956	2	1093.48	0.128897	9.86944	0
CD9_HUMAN	P21926	CD9	CD9 antigen OS	228	3	Yes	Yes	N/A	CD9			High	YPEPERPSSR	1	O15027		0	0.003572	0.04446	2.50622	2	1217.59	0.817387	9.91394	0
CD97_HUMAN	P48960	CD97	CD97 antigen OS	835	60	Yes	Yes	Yes	CD97			High	PGGQLIK	1	O15027		0	0.004016	0.05039	1.85785	2	712.435	-0.275313	0.908738	0
CD99_HUMAN	P14209	CD99	CD99 antigen OS	185	73	Yes	Yes	N/A	CD99			High	EFTDLMIEMEDQTNDVHEAGIPVLDYK	2	O15031		0	0	1.521e-07	5.02462	3	3152.45	1.99185	60.631	0
C99L2_HUMAN	Q8TCZ2	CD99L2	CD99 antigen-like protein 2 OS	262	53	Yes	Yes	N/A	N/A			High	VGVSQQPEDSQQDLPGER	7	O15031		0	0	2.454e-08	4.9512	2	1968.93	2.1687	19.3756	0
BORG5_HUMAN	Q00587	CDC42EP1	Cdc42 effector protein 1 OS	391	4	N/A	Yes	N/A	N/A			High	GVSQQPEDSQQDLPGER	4	O15031		0	0	8.736e-07	3.88815	2	1869.86	2.51187	16.6316	0
BORG1_HUMAN	O14613	CDC42EP2	Cdc42 effector protein 2 OS	210	4	N/A	Yes	N/A	N/A			High	SSGGPGAGLcLFPLDK	3	O15031	C10(Carbamidomethyl)	0	0	2.316e-05	3.62065	2	1575.78	0.291865	46.8214	0
BORG4_HUMAN	Q9H3Q1	CDC42EP4	Cdc42 effector protein 4 OS	356	11	N/A	N/A	N/A	N/A			High	DTTHNLPEFIVK	3	O15031		0	0	1.507e-05	3.34062	3	1413.74	1.24991	33.3364	0
CIP4_HUMAN	Q15642	TRIP10	Cdc42-interacting protein 4 OS	601	7	N/A	N/A	N/A	N/A			High	FPcGSEHLPYPLGSR	2	O15031	C3(Carbamidomethyl)	0	0	1.584e-05	3.32561	3	1716.82	-0.247094	32.8746	0
CISD1_HUMAN	Q9NZ45	CISD1	CDGSH iron-sulfur domain-containing protein 1 OS	108	9	Yes	N/A	N/A	N/A			High	IPMNHETDVNFQGK	5	O15031		0	1.364e-05	8.727e-05	2.87515	3	1629.77	1.66978	20.4587	0
CISD2_HUMAN	Q8N5K1	CISD2	CDGSH iron-sulfur domain-containing protein 2 OS	135	20	Yes	N/A	N/A	N/A			High	QPEDSQQDLPGER	5	O15031		0	1.364e-05	9.014e-05	2.64705	2	1498.68	0.743865	11.4086	0
CK5P1_HUMAN	Q96SZ6	CDK5RAP1	CDK5 regulatory subunit-associated protein 1 OS	601	3	N/A	Yes	N/A	N/A			High	RPTDEVDEGK	3	O15031		0	5.007e-05	0.00035	3.0192	2	1145.54	0.11639	0.873502	0
CK5P2_HUMAN	Q96SN8	CDK5RAP2	CDK5 regulatory subunit-associated protein 2 OS	1893	10	N/A	N/A	N/A	N/A			High	EPLQSWQPPR	6	O15031		0	9.961e-05	0.001041	2.1791	2	1237.63	0.133043	27.0183	0
CK5P3_HUMAN	Q96JB5	CDK5RAP3	CDK5 regulatory subunit-associated protein 3 OS	506	6	N/A	N/A	N/A	N/A			High	DLDLTSQR	2	O15031		0	0.000452	0.005578	2.77822	2	947.481	2.13039	14.9282	0
MAT1_HUMAN	P51948	MNAT1	CDK-activating kinase assembly factor MAT1 OS	309	8	N/A	N/A	N/A	N/A			High	QPETGPLGGGIR	3	O15031		0	0.0009751	0.01198	2.11915	2	1181.63	-0.322078	19.1012	0
C2AIL_HUMAN	Q96HQ2	CDKN2AIPNL	CDKN2AIP N-terminal-like protein OS	116	5	N/A	N/A	N/A	N/A			High	DEDTIHIWK	1	O15031		0	0.001121	0.01316	1.8867	3	1156.56	0.208348	25.925	0
PGPS1_HUMAN	Q32NB8	PGS1	CDP-diacylglycerol--glycerol-3-phosphate 3-phosphatidyltransferase, mitochondrial OS	556	3	N/A	N/A	N/A	N/A			High	LPEFIVK	4	O15031		0	0.002966	0.03734	2.46896	2	845.513	-0.133899	34.6759	0
CADM3_HUMAN	Q8N126	CADM3	Cell adhesion molecule 3 OS	398	6	Yes	Yes	Yes	N/A			High	PSTAVDEEDEDSPSEcHTPEK	2	O15033	C16(Carbamidomethyl)	0	0	2.518e-06	4.09221	3	2358.95	-0.989183	16.3935	0
CCAR2_HUMAN	Q8N163	CCAR2	Cell cycle and apoptosis regulator protein 2 OS	923	100	N/A	N/A	N/A	N/A			High	LTSSDEEDIYAHGLPSSSSETSVTELGPSCSQQDLSR	1	O15040		0	0.005047	0.06588	2.49096	3	3912.74	-4.94425	65.2623	0
CC50A_HUMAN	Q9NV96	TMEM30A	Cell cycle control protein 50A OS	361	56	Yes	N/A	N/A	N/A			High	SLDDDLDGVPLDATEDSK	5	O15042		0	0	1.633e-08	5.42688	2	1904.86	1.56223	35.7039	0
CDC42_HUMAN	P60953	CDC42	Cell division control protein 42 homolog OS	191	118	Yes	N/A	N/A	N/A			High	EAVDESELEAQAVTTSK	5	O15042		0	0	3.425e-08	5.2543	2	1806.86	-0.220465	25.9565	0
CDC5L_HUMAN	Q99459	CDC5L	Cell division cycle 5-like protein OS	802	53	N/A	N/A	N/A	N/A			High	NAEAAEEIVDcITESLSILK	2	O15042	C11(Carbamidomethyl)	0	0	8.823e-09	5.06128	3	2205.1	3.45984	79.579	0
CCAR1_HUMAN	Q8IX12	CCAR1	Cell division cycle and apoptosis regulator protein 1 OS	1150	16	N/A	N/A	N/A	N/A			High	DESELEAQAVTTSK	3	O15042		0	0	1.413e-06	4.73231	2	1507.71	-3.13335	22.3853	0
CDC16_HUMAN	Q13042	CDC16	Cell division cycle protein 16 homolog OS	620	11	N/A	N/A	N/A	N/A			High	cLNNAEAAEEIVDcITESLSILK	2	O15042	C1(Carbamidomethyl); C14(Carbamidomethyl)	0	0	6.357e-07	4.51264	3	2592.25	-2.00146	84.3753	0
CDC23_HUMAN	Q9UJX2	CDC23	Cell division cycle protein 23 homolog OS	597	8	N/A	N/A	N/A	N/A			High	LHGMSEEQETEAFVEEPSK	2	O15042		0	0	5.075e-06	4.39627	3	2176.97	1.91605	27.0826	0
CDC27_HUMAN	P30260	CDC27	Cell division cycle protein 27 homolog OS	824	5	N/A	N/A	N/A	N/A			High	NPPNQSSNERPPSL	3	O15042		0	0	1.74e-05	3.05198	2	1536.74	0.310322	16.8792	0
CDCA2_HUMAN	Q69YH5	CDCA2	Cell division cycle-associated protein 2 OS	1023	8	N/A	N/A	N/A	N/A			High	NPPNQSSNERPPSLLVIETK	11	O15042		0	1.364e-05	0.0001617	1.53271	3	2220.17	2.90467	31.5488	0
CDCA3_HUMAN	Q99618	CDCA3	Cell division cycle-associated protein 3 OS	268	6	N/A	N/A	N/A	N/A			High	NPIKEEMTESK	4	O15042		0	0.0007873	0.009337	2.94726	2	1305.64	1.67092	11.0935	1
CGRE1_HUMAN	Q99674	CGREF1	Cell growth regulator with EF hand domain protein 1 OS	301	12	N/A	Yes	N/A	N/A			High	LPPPPSGLPFNAQPR	2	O15042		0	0.002585	0.03172	2.63742	2	1587.86	-2.43859	35.6547	0
LYAR_HUMAN	Q9NX58	LYAR	Cell growth-regulating nucleolar protein OS	379	18	N/A	Yes	N/A	N/A			High	EVPVPTPAPVEVPVPER	3	O15047		0	0	1.693e-05	4.00173	2	1811.99	2.02141	36.0765	0
MUC18_HUMAN	P43121	MCAM	Cell surface glycoprotein MUC18 OS	646	57	Yes	Yes	Yes	CD146			High	EPSEISEASEEK	2	O15047		0	0.001258	0.01557	2.70681	2	1334.6	-0.265786	11.3127	0
CNBP_HUMAN	P62633	CNBP	Cellular nucleic acid-binding protein OS	177	30	N/A	N/A	N/A	N/A			High	IPVEDLQDPR	2	O15047		0	0.002059	0.02549	2.27228	2	1181.61	-1.03717	20.9367	0
CETN2_HUMAN	P41208	CETN2	Centrin-2 OS	172	26	N/A	N/A	N/A	N/A			High	DHDTIIDATK	1	O15047		0	0.000125	0.00121	2.8627	2	1128.56	2.88225	15.6995	0
CETN3_HUMAN	O15182	CETN3	Centrin-3 OS	167	8	N/A	N/A	N/A	N/A			High	DLEASSEPEPTPGAAKPETPQAPPLLPR	9	O15056		0	0	1.106e-05	5.32574	3	2895.47	-0.48323	36.7728	0
CENPC_HUMAN	Q03188	CENPC	Centromere protein C OS	943	11	N/A	N/A	N/A	N/A			High	cVGPLQTPLADVAVVALSHEELIGAATALGEQPVK	4	O15067	C1(Carbamidomethyl)	0	0	6.423e-10	6.06486	3	3553.88	-2.88117	75.2412	0
CENPF_HUMAN	P49454	CENPF	Centromere protein F OS	3210	16	N/A	N/A	N/A	N/A			High	VGPLQTPLADVAVVALSHEELIGAATALGEQPVK	4	O15067		0	0	1.051e-07	5.11532	3	3393.87	1.98676	74.6637	0
ZW10_HUMAN	O43264	ZW10	Centromere/kinetochore protein zw10 homolog OS	779	49	N/A	N/A	N/A	N/A			High	LGGTALAQcFSQLGEHPPDLDLPENLVR	7	O15067	C9(Carbamidomethyl)	0	0	3.908e-07	4.67923	3	3047.53	2.55127	57.1715	0
CE120_HUMAN	Q8N960	CEP120	Centrosomal protein of 120 kDa OS	986	7	N/A	N/A	N/A	N/A			High	cPDITATVTPDLK	3	O15067	C1(Carbamidomethyl)	0	0	2.46e-05	3.99237	2	1430.72	3.68751	29.4142	0
CP131_HUMAN	Q9UPN4	CEP131	Centrosomal protein of 131 kDa OS	1083	8	N/A	N/A	N/A	N/A			High	NPSTVEAFDLAQSNSEHSR	4	O15067		0	0	2.112e-05	3.61639	3	2088.96	-0.0959188	26.6108	0
CE170_HUMAN	Q5SW79	CEP170	Centrosomal protein of 170 kDa OS	1584	43	N/A	N/A	N/A	N/A			High	EDLTLPQ	1	O15069		0	0.001681	0.02096	2.64468	2	815.416	2.21617	10.9846	0
C170B_HUMAN	Q9Y4F5	CEP170B	Centrosomal protein of 170 kDa protein B OS	1589	8	N/A	N/A	N/A	N/A			High	LIEEMDVPTELYLVMELVK	2	O15075		0	0.0007026	0.008415	2.85119	3	2264.17	-3.86641	42.5639	0
CE290_HUMAN	O15078	CEP290	Centrosomal protein of 290 kDa OS	2479	5	N/A	N/A	N/A	N/A			High	GIDLPDGIAPSSASIINSQNEYLIHLLQELENK	5	O15078		0	0	1.523e-05	3.59299	3	3591.86	0.438987	73.4832	0
CEP41_HUMAN	Q9BYV8	CEP41	Centrosomal protein of 41 kDa OS	373	5	N/A	N/A	N/A	N/A			High	AVINDNEGAAEMLIDTLGASIVNATDSK	6	O15084		0	0	7.325e-08	5.32388	3	2832.4	2.45035	75.1323	0
CEP55_HUMAN	Q53EZ4	CEP55	Centrosomal protein of 55 kDa OS	464	6	N/A	N/A	N/A	N/A			High	VELDDSDVFHGEPEPEELPGGTGSQQR	6	O15085		0	0	3.584e-09	4.87326	3	2924.33	2.39993	37.9414	0
CEP85_HUMAN	Q6P2H3	CEP85	Centrosomal protein of 85 kDa OS	762	5	Yes	N/A	N/A	N/A			High	LLEDDLGQLSDLEPEPDAQNWQHTVGK	1	O15085		0	0	9.217e-09	4.4946	3	3047.46	-0.102294	48.1844	0
CEP97_HUMAN	Q8IW35	CEP97	Centrosomal protein of 97 kDa OS	865	11	N/A	N/A	N/A	N/A			High	PLIIGPEEDYDPGYFNNESDIIFQDLEK	1	O15085		0	1.364e-05	0.0001355	4.68138	3	3270.53	-3.51983	62.8635	0
CE350_HUMAN	Q5VT06	CEP350	Centrosome-associated protein 350 OS	3117	17	N/A	N/A	N/A	N/A			High	QDLEKLK	3	O15085		0	0.007995	0.1111	2.28931	2	873.505	0.657049	6.06911	1
CP250_HUMAN	Q9BV73	CEP250	Centrosome-associated protein CEP250 OS	2442	7	N/A	N/A	N/A	N/A			High	EVPSDALK	2	O15090		0	0.00444	0.05649	1.90089	2	858.459	3.1311	11.4514	0
CERS2_HUMAN	Q96G23	CERS2	Ceramide synthase 2 OS	380	12	Yes	N/A	N/A	N/A			High	PGIDFR	1	O15090		0	0.009274	0.1297	1.80809	2	704.372	-0.309798	20.4351	0
CERS6_HUMAN	Q6ZMG9	CERS6	Ceramide synthase 6 OS	384	9	Yes	N/A	N/A	N/A			High	ILSYDTVVQTTGDSWHIPYDEDLVER	12	O15091		0	0	1.542e-06	5.05292	3	3051.46	-0.301732	53.2391	0
PDE3A_HUMAN	Q14432	PDE3A	cGMP-inhibited 3',5'-cyclic phosphodiesterase A OS	1141	2	Yes	N/A	N/A	N/A			High	YDTVVQTTGDSWHIPYDEDLVER	1	O15091		0	0	1.872e-05	4.11733	3	2738.25	-4.64744	45.6629	0
ADCK3_HUMAN	Q8NI60	ADCK3	Chaperone activity of bc1 complex-like, mitochondrial OS	647	6	N/A	N/A	N/A	N/A			High	LPTQPLNSEEWDK	4	O15091		0	0	9.024e-06	3.25935	2	1556.76	-0.770274	30.3471	0
CHM2A_HUMAN	O43633	CHMP2A	Charged multivesicular body protein 2a OS	222	9	N/A	N/A	N/A	N/A			High	NTIQLPTQPLNSEEWDK	3	O15091		0	0	1.328e-05	2.97374	2	2013	1.65616	39.542	0
CHM4A_HUMAN	Q9BY43	CHMP4A	Charged multivesicular body protein 4a OS	222	2	N/A	N/A	N/A	N/A			High	VVQTTGDSWHIPYDEDLVER	4	O15091		0	6.54e-05	0.0004562	2.77667	3	2359.13	3.19966	40.3235	0
CHM4B_HUMAN	Q9H444	CHMP4B	Charged multivesicular body protein 4b OS	224	39	N/A	N/A	N/A	N/A			High	SPEEYEcLK	4	O15091	C7(Carbamidomethyl)	0	0.0001485	0.00166	2.50974	2	1154.5	-1.04845	15.0423	0
CHMP5_HUMAN	Q9NZZ3	CHMP5	Charged multivesicular body protein 5 OS	219	16	N/A	N/A	N/A	N/A			High	DLKPENIVLQDVGGK	5	O15111		0	1.364e-05	0.0001433	3.75273	2	1624.89	0.675652	37.9939	0
CHMP6_HUMAN	Q96FZ7	CHMP6	Charged multivesicular body protein 6 OS	201	8	N/A	N/A	N/A	N/A			High	NPVDLWSAPSSQAR	5	O15118		0	0	2.396e-06	4.5622	2	1527.75	-1.23048	30.5704	0
CHID1_HUMAN	Q9BWS9	CHID1	Chitinase domain-containing protein 1 OS	393	23	N/A	Yes	N/A	N/A			High	HAGPPVYFVLEEGHDYTSSK	6	O15118		0	0	4.89e-09	4.28104	3	2233.06	0.425286	33.8962	0
ALG1_HUMAN	Q9BT22	ALG1	Chitobiosyldiphosphodolichol beta-mannosyltransferase OS	464	23	Yes	N/A	N/A	N/A			High	YNcEYSGPPKPLPK	6	O15118	C3(Carbamidomethyl)	0	1.364e-05	0.0001196	1.62255	3	1649.8	0.908635	18.0486	0
CLCC1_HUMAN	Q96S66	CLCC1	Chloride channel CLIC-like protein 1 OS	551	68	Yes	N/A	N/A	N/A			High	ALGLLcGK	1	O15118	C6(Carbamidomethyl)	0	0.004913	0.06382	1.71938	2	831.475	-1.15007	23.4053	0
CLIC1_HUMAN	O00299	CLIC1	Chloride intracellular channel protein 1 OS	241	31	N/A	N/A	N/A	N/A			High	GPPVYFVLEEGHDYTSSK	1	O15118		0	0.006266	0.08412	1.61432	3	2024.96	2.16762	39.1792	0
CLIC4_HUMAN	Q9Y696	CLIC4	Chloride intracellular channel protein 4 OS	253	55	Yes	Yes	N/A	N/A			High	EPEEEVEDDPK	3	O15119		0	0.0001896	0.00218	3.59551	2	1315.56	3.12837	5.87415	0
CTL1_HUMAN	Q8WWI5	SLC44A1	Choline transporter-like protein 1 OS	657	10	Yes	Yes	Yes	CD92w			High	FFTSGTVTVQVLEAIPTSGLTAADVPALVDTcHR	5	O15120	C32(Carbamidomethyl)	0	0	5.179e-07	4.80806	3	3573.82	-1.88547	66.8476	0
PCY1A_HUMAN	P49585	PCYT1A	Choline-phosphate cytidylyltransferase A OS	367	7	N/A	N/A	N/A	N/A			High	DNGDLLPFK	1	O15120		0	0.004118	0.05202	2.22303	2	1018.52	1.31054	29.9842	0
CHPF2_HUMAN	Q9P2E5	CHPF2	Chondroitin sulfate glucuronyltransferase OS	772	21	Yes	N/A	N/A	N/A			High	DFEWVYTDQPHADR	7	O15121		0	0	2.396e-06	4.28711	3	1778.78	-0.412118	37.0825	0
CHSS1_HUMAN	Q86X52	CHSY1	Chondroitin sulfate synthase 1 OS	802	4	Yes	N/A	N/A	N/A			High	NEHHDFPNIPGK	6	O15121		0	0	3.451e-06	3.09185	3	1404.66	-0.702576	18.6187	0
CHSS2_HUMAN	Q8IZ52	CHPF	Chondroitin sulfate synthase 2 OS	775	10	Yes	N/A	N/A	N/A			High	HHDFPNIPGK	4	O15121		0	3.26e-05	0.0002262	3.0883	3	1161.58	-0.123249	17.9497	0
CAF1A_HUMAN	Q13111	CHAF1A	Chromatin assembly factor 1 subunit A OS	956	11	N/A	N/A	N/A	N/A			High	EDFEWVYTDQPHADR	1	O15121		0	6.54e-05	0.0004282	2.74084	3	1907.82	1.66458	34.0635	0
CAF1B_HUMAN	Q13112	CHAF1B	Chromatin assembly factor 1 subunit B OS	559	3	N/A	N/A	N/A	N/A			High	EHHDFPNIPGK	6	O15121		0	7.034e-05	0.0005512	2.56052	3	1290.62	-0.771037	18.782	0
CHTOP_HUMAN	Q9Y3Y2	CHTOP	Chromatin target of PRMT1 protein OS	248	3	N/A	N/A	N/A	N/A			High	FPNIPGK	10	O15121		0	0.001235	0.01503	2.36863	2	772.435	-0.728027	20.2252	0
CBX1_HUMAN	P83916	CBX1	Chromobox protein homolog 1 OS	185	15	N/A	N/A	N/A	N/A			High	DFPNIPGK	1	O15121		0	0.003904	0.04889	1.83134	2	887.464	2.21713	22.9571	0
CBX3_HUMAN	Q13185	CBX3	Chromobox protein homolog 3 OS	183	39	N/A	N/A	N/A	N/A			High	EDFEWVYTDQPHADRRR	1	O15121		0	0.007252	0.09819	2.65116	3	2220.02	1.30677	27.9691	2
CBX5_HUMAN	P45973	CBX5	Chromobox protein homolog 5 OS	191	21	N/A	N/A	N/A	N/A			High	TVQTAAANAASTAASSAAQNAFK	20	O15126		0	0	1.728e-08	6.77222	3	2152.06	-1.40824	37.7654	0
CBX8_HUMAN	Q9HC52	CBX8	Chromobox protein homolog 8 OS	389	5	N/A	N/A	N/A	N/A			High	MPNVPNTQPAIMKPTEEHPAYTQ	2	O15126		0	1.364e-05	6.832e-05	3.29354	3	2594.24	2.68474	30.7745	0
CDYL1_HUMAN	Q9Y232	CDYL	Chromodomain Y-like protein OS	598	10	Yes	N/A	N/A	N/A			High	DPDLNNPFK	4	O15126		0	0.0001896	0.002281	3.54659	2	1059.51	1.9061	26.3313	0
CHD1_HUMAN	O14646	CHD1	Chromodomain-helicase-DNA-binding protein 1 OS	1710	38	N/A	N/A	N/A	N/A			High	IPVEFQK	1	O15126		0	0.005195	0.06834	2.46126	2	860.488	0.0548493	17.5033	0
CHD2_HUMAN	O14647	CHD2	Chromodomain-helicase-DNA-binding protein 2 OS	1828	41	N/A	N/A	N/A	N/A			High	DFSTEIPADYQR	4	O15127		0	8.114e-06	4.254e-05	3.42275	2	1441.66	-1.67951	29.3513	0
CHD3_HUMAN	Q12873	CHD3	Chromodomain-helicase-DNA-binding protein 3 OS	2000	49	Yes	N/A	N/A	N/A			High	RPAPTPWGSK	5	O15143		0	0.0001896	0.002376	3.0887	2	1096.59	-1.53105	12.1985	0
CHD4_HUMAN	Q14839	CHD4	Chromodomain-helicase-DNA-binding protein 4 OS	1912	158	Yes	N/A	N/A	N/A			High	DDETMYVESK	2	O15144		0	1.364e-05	0.0001106	3.80415	2	1216.5	-0.224958	17.2476	0
CHD6_HUMAN	Q8TD26	CHD6	Chromodomain-helicase-DNA-binding protein 6 OS	2715	3	N/A	N/A	N/A	N/A			High	DDDDVVIGK	6	O15144		0	7.034e-05	0.0006034	3.24703	2	975.461	-1.93153	15.9699	0
CHD8_HUMAN	Q9HCK8	CHD8	Chromodomain-helicase-DNA-binding protein 8 OS	2581	16	N/A	N/A	N/A	N/A			High	DDDVVIGK	2	O15144		0	0.0009601	0.01163	2.82638	2	860.435	-0.873979	14.345	0
CHD9_HUMAN	Q3L8U1	CHD9	Chromodomain-helicase-DNA-binding protein 9 OS	2897	8	N/A	N/A	N/A	N/A			High	DLENLPASK	3	O15144		0	0.00226	0.02764	2.76262	2	986.518	3.10981	15.1271	0
CHAP1_HUMAN	Q96JM3	CHAMP1	Chromosome alignment-maintaining phosphoprotein 1 OS	812	6	N/A	N/A	N/A	N/A			High	ANHLVPEVPTVPAHPLTYEEEEVAGR	1	O15156		0	0.001434	0.01775	2.38393	3	2854.44	-0.304398	36.8793	0
KIF4A_HUMAN	O95239	KIF4A	Chromosome-associated kinesin KIF4A OS	1232	10	N/A	N/A	N/A	N/A			High	LLPDITLLEPVEGEAAEELSR	8	O15160		0	0	8.379e-10	5.23675	2	2294.21	-0.220336	60.2277	0
CIZ1_HUMAN	Q9ULV3	CIZ1	Cip1-interacting zinc finger protein OS	898	5	N/A	N/A	N/A	N/A			High	LPDITLLEPVEGEAAEELSR	1	O15160		0	0	9.32e-06	4.85037	2	2181.13	0.0313636	56.3323	0
CLOCK_HUMAN	O15516	CLOCK	Circadian locomoter output cycles protein kaput OS	846	9	Yes	N/A	N/A	N/A			High	SPGVIEVQEVQGK	3	O15160		0	6.54e-05	0.0003775	4.16874	2	1369.73	-1.0811	21.0902	0
CISY_HUMAN	O75390	CS	Citrate synthase, mitochondrial OS	466	74	N/A	N/A	N/A	N/A			High	LPPDVLVSEAIK	3	O15160		0	0.000452	0.005553	2.40044	2	1280.74	-0.92185	38.0363	0
CTRO_HUMAN	O14578	CIT	Citron Rho-interacting kinase OS	2027	16	N/A	N/A	N/A	N/A			High	DPNELYVNHK	1	O15160		0	0.0009713	0.01193	3.19009	2	1228.6	2.31731	14.7726	0
JIP4_HUMAN	O60271	SPAG9	C-Jun-amino-terminal kinase-interacting protein 4 OS	1321	22	N/A	N/A	N/A	N/A			High	DEESRPQNANYPR	1	O15164		0	1.364e-05	6.718e-05	2.50737	3	1575.71	-0.0301693	8.67388	0
CLSPN_HUMAN	Q9HAW4	CLSPN	Claspin OS	1339	3	N/A	N/A	N/A	N/A			High	SDAPDSTGDQPGLHQDNSSNGK	7	O15164		0	7.501e-05	0.0006868	2.31564	3	2226.95	1.02115	13.415	0
CLH1_HUMAN	Q00610	CLTC	Clathrin heavy chain 1 OS	1675	1006	N/A	Yes	Yes	N/A			High	DTTEVPSSTVEK	4	O15164		0	0.0002513	0.002899	3.64324	2	1292.62	-0.693291	15.2173	0
EPN4_HUMAN	Q14677	CLINT1	Clathrin interactor 1 OS	625	47	N/A	N/A	N/A	N/A			High	DAHEENPESILDEHVQR	5	O15169		0	0	4.388e-07	4.46093	3	2017.92	1.11088	27.8065	0
CLCA_HUMAN	P09496	CLTA	Clathrin light chain A OS	248	30	N/A	Yes	N/A	N/A			High	DALRDEYDDLSDLNAVQmESVR	5	O15173	M18(Oxidation)	0	0	2.599e-08	6.11374	3	2570.17	0.621479	43.0027	1
CLCB_HUMAN	P09497	CLTB	Clathrin light chain B OS	229	27	N/A	Yes	N/A	N/A			High	DALRDEYDDLSDLNAVQMESVR	10	O15173		0	0	8.206e-07	5.52765	3	2554.18	1.52596	46.2719	1
CLDN1_HUMAN	Q9NY35	CLDND1	Claudin domain-containing protein 1 OS	253	13	Yes	Yes	Yes	N/A			High	LLKPGEEPSEYTDEEDTK	5	O15173		0	0	2.634e-09	4.66626	3	2079.96	1.67412	22.6706	0
CPSF1_HUMAN	Q10570	CPSF1	Cleavage and polyadenylation specificity factor subunit 1 OS	1443	46	N/A	N/A	N/A	N/A			High	SPATSLPR	5	O15173		0	0.001294	0.01596	1.83346	2	828.457	-0.351758	9.02132	0
CPSF2_HUMAN	Q9P2I0	CPSF2	Cleavage and polyadenylation specificity factor subunit 2 OS	782	18	N/A	N/A	N/A	N/A			High	DAFELFDTDKDEAIDYHELK	8	O15182		0	0	9.689e-09	5.86651	3	2414.11	0.665005	43.4839	1
CPSF3_HUMAN	Q9UKF6	CPSF3	Cleavage and polyadenylation specificity factor subunit 3 OS	684	25	Yes	N/A	N/A	N/A			High	DGSNVVFK	5	O15212		0	0.002074	0.02573	2.87199	2	865.444	2.82393	8.43226	0
CPSF4_HUMAN	O95639	CPSF4	Cleavage and polyadenylation specificity factor subunit 4 OS	269	6	N/A	N/A	N/A	N/A			High	LQmAEGIDIGEmPSYDLVLSKPSKGQK	1	O15226	M3(Oxidation); M12(Oxidation)	0	0.005402	0.07071	3.64716	3	2966.48	-0.497426	100.913	1
CPSF5_HUMAN	O43809	NUDT21	Cleavage and polyadenylation specificity factor subunit 5 OS	227	28	N/A	N/A	N/A	N/A			High	FTSQLLDQGTSQcYDVLSSDVQK	5	O15228	C13(Carbamidomethyl)	0	0	1.525e-09	6.33139	3	2619.23	2.96864	41.3765	0
CPSF6_HUMAN	Q16630	CPSF6	Cleavage and polyadenylation specificity factor subunit 6 OS	551	28	N/A	N/A	N/A	N/A			High	GLTQAFGGFLIWPDNKPAEEVVPASILLHSN	6	O15228		0	0	2.926e-08	5.8087	3	3320.74	2.31263	68.9886	0
CPSF7_HUMAN	Q8N684	CPSF7	Cleavage and polyadenylation specificity factor subunit 7 OS	471	8	N/A	N/A	N/A	N/A			High	DQGTSQcYDVLSSDVQK	8	O15228	C7(Carbamidomethyl)	0	0	5.264e-08	5.49839	2	1929.85	-1.76613	28.0433	0
CSTF1_HUMAN	Q05048	CSTF1	Cleavage stimulation factor subunit 1 OS	431	12	N/A	N/A	N/A	N/A			High	SEEEDHFSEEQYLAAVR	8	O15228		0	0	1.166e-06	4.38226	3	2038.9	-0.524793	30.9113	0
CSTF2_HUMAN	P33240	CSTF2	Cleavage stimulation factor subunit 2 OS	577	22	N/A	N/A	N/A	N/A			High	YLLSEEEDHFSEEQYLAAVR	5	O15228		0	0	5.26e-07	4.15468	3	2428.14	4.55546	42.5654	0
CSTFT_HUMAN	Q9H0L4	CSTF2T	Cleavage stimulation factor subunit 2 tau variant OS	616	13	N/A	N/A	N/A	N/A			High	DEFIFLPGNTLK	5	O15228		0	8.114e-06	5.165e-05	3.55914	2	1393.74	2.79722	46.6113	0
CSTF3_HUMAN	Q12996	CSTF3	Cleavage stimulation factor subunit 3 OS	717	24	N/A	N/A	N/A	N/A			High	EEEDHFSEEQYLAAVR	4	O15228		0	1.364e-05	9.731e-05	3.91422	3	1951.87	2.63446	32.6607	0
CLPT1_HUMAN	O96005	CLPTM1	Cleft lip and palate transmembrane protein 1 OS	669	106	Yes	Yes	Yes	N/A			High	DEFEDILEER	12	O15228		0	6.54e-05	0.0004629	3.56445	2	1294.58	2.21531	39.8528	0
CLP1L_HUMAN	Q96KA5	CLPTM1L	Cleft lip and palate transmembrane protein 1-like protein OS	538	45	Yes	N/A	N/A	N/A			High	VcVNEEGIQK	4	O15228	C2(Carbamidomethyl)	0	0.0002961	0.003702	2.82324	2	1175.57	-1.14047	14.909	0
CLAP1_HUMAN	Q7Z460	CLASP1	CLIP-associating protein 1 OS	1538	39	N/A	N/A	N/A	N/A			High	EEVSEILDEMSHK	2	O15228		0	0.00354	0.04399	1.00398	3	1545.71	2.16329	38.4538	0
CLAP2_HUMAN	O75122	CLASP2	CLIP-associating protein 2 OS	1294	33	N/A	N/A	N/A	N/A			High	TPcKPIDIK	2	O15228	C3(Carbamidomethyl)	0	0.003873	0.04824	2.54439	2	1071.59	0.657569	11.5034	0
CLU_HUMAN	O75153	CLUH	Clustered mitochondria protein homolog OS	1309	29	N/A	N/A	N/A	N/A			High	DLGAPQAAAEAELAAAQR	5	O15230		0	0	2.254e-09	5.43401	2	1752.89	-0.551674	36.9023	0
SIA4B_HUMAN	Q16842	ST3GAL2	CMP-N-acetylneuraminate-beta-galactosamide-alpha-2,3-sialyltransferase 2 OS	350	2	Yes	N/A	N/A	N/A			High	DLADLAAYTALK	4	O15230		0	0	4.635e-06	4.95004	2	1264.68	-1.74451	43.5384	0
SIA4C_HUMAN	Q11206	ST3GAL4	CMP-N-acetylneuraminate-beta-galactosamide-alpha-2,3-sialyltransferase 4 OS	333	8	Yes	N/A	N/A	N/A			High	HETAQQLEVLEQQSTSLGQDAR	11	O15230		0	0	2.869e-08	4.94877	3	2468.2	1.03283	31.9458	0
S35A1_HUMAN	P78382	SLC35A1	CMP-sialic acid transporter OS	337	8	Yes	N/A	N/A	N/A			High	GDTVAPGAEGLLNLRPDDFVFYVGGYPSTFTPPPLLR	2	O15230		0	0	1.172e-07	4.75778	3	3949.02	1.49788	72.9267	0
MYCPP_HUMAN	Q7Z401	DENND4A	C-myc promoter-binding protein OS	1863	8	N/A	N/A	N/A	N/A			High	FFLHGVTLVPIEEFSPEFVEPR	9	O15230		0	0	2.755e-08	4.6387	3	2589.35	2.47118	63.6203	0
MYCBP_HUMAN	Q99417	MYCBP	C-Myc-binding protein OS	103	5	N/A	N/A	N/A	N/A			High	GPPPELQPQPEGPPR	10	O15230		0	0	2.741e-07	4.5577	2	1595.82	-0.182282	18.7978	0
COTL1_HUMAN	Q14019	COTL1	Coactosin-like protein OS	142	8	N/A	N/A	N/A	N/A			High	VPIEEFSPEFVEPR	2	O15230		0	0	1.088e-05	4.43961	2	1674.84	2.91458	40.6545	0
COPA_HUMAN	P53621	COPA	Coatomer subunit alpha OS	1224	68	N/A	N/A	N/A	N/A			High	HVPEAVPEAFPELYWQAPPSYLGDR	8	O15230		0	0	8.271e-07	4.37486	3	2868.4	-1.38526	50.6504	0
COPB_HUMAN	P53618	COPB1	Coatomer subunit beta OS	953	98	N/A	N/A	N/A	N/A			High	ILQAVQAAEDAAGQALQQADHTWATVVR	12	O15230		0	0	1.785e-09	4.21169	3	2961.52	1.89779	72.9311	0
COPB2_HUMAN	P35606	COPB2	Coatomer subunit beta' OS	906	69	N/A	N/A	N/A	N/A			High	LQAVQAAEDAAGQALQQADHTWATVVR	2	O15230		0	0	1.585e-06	3.83088	3	2848.44	0.996099	66.3596	0
COPD_HUMAN	P48444	ARCN1	Coatomer subunit delta OS	511	4	N/A	N/A	N/A	N/A			High	FGFNPLEFENFSWR	11	O15230		0	0	9.785e-07	3.58034	2	1789.83	-0.784723	62.8349	0
COPE_HUMAN	O14579	COPE	Coatomer subunit epsilon OS	308	51	N/A	N/A	N/A	N/A			High	cDTcSQQHQVPVPGGPVGH	1	O15230	C1(Carbamidomethyl); C4(Carbamidomethyl)	0	0	2.411e-05	3.37162	3	2059.91	2.86073	20.5032	0
COPG1_HUMAN	Q9Y678	COPG1	Coatomer subunit gamma-1 OS	874	121	N/A	N/A	N/A	N/A			High	SPAGTLPEGcDEAGR	3	O15230	C10(Carbamidomethyl)	0	0	1.376e-05	3.14413	2	1516.67	-0.0870573	13.7872	0
COPG2_HUMAN	Q9UBF2	COPG2	Coatomer subunit gamma-2 OS	871	12	N/A	N/A	N/A	N/A			High	DQASQLLAGTEATLGHAK	2	O15230		0	8.114e-06	3.968e-05	2.3583	3	1810.93	0.351512	41.5165	0
COPZ1_HUMAN	P61923	COPZ1	Coatomer subunit zeta-1 OS	177	20	N/A	N/A	N/A	N/A			High	GQLQLVEGNFR	6	O15230		0	1.364e-05	9.004e-05	3.79651	2	1260.67	-1.1366	34.764	0
MMAB_HUMAN	Q96EY8	MMAB	Cob(I)yrinic acid a,c-diamide adenosyltransferase, mitochondrial OS	250	7	N/A	N/A	N/A	N/A			High	GYAQMAPVQPR	5	O15230		0	1.364e-05	0.0001446	3.57	2	1217.61	-2.56108	19.904	0
CDAN1_HUMAN	Q8IWY9	CDAN1	Codanin-1 OS	1227	8	Yes	N/A	N/A	N/A			High	DDAAIcTTEYSR	1	O15230	C6(Carbamidomethyl)	0	1.364e-05	0.000106	3.31057	2	1401.59	-1.91245	19.127	0
COF1_HUMAN	P23528	CFL1	Cofilin-1 OS	166	37	N/A	N/A	N/A	N/A			High	NPLEFENFSWR	1	O15230		0	1.364e-05	0.0001803	2.71093	2	1438.67	-0.138331	48.9679	0
STAG1_HUMAN	Q8WVM7	STAG1	Cohesin subunit SA-1 OS	1258	5	N/A	N/A	N/A	N/A			High	QATGDYMGVSLR	3	O15230		0	7.034e-05	0.0005732	2.71764	2	1297.62	-1.06586	26.37	0
STAG2_HUMAN	Q8N3U4	STAG2	Cohesin subunit SA-2 OS	1231	46	N/A	N/A	N/A	N/A			High	VPLQPPPPLTSASK	5	O15230		0	0.000637	0.007305	2.56388	2	1431.82	-1.14817	27.3992	0
C2D1A_HUMAN	Q6P1N0	CC2D1A	Coiled-coil and C2 domain-containing protein 1A OS	951	8	N/A	N/A	N/A	N/A			High	SPEFVEPR	2	O15230		0	0.001238	0.01511	2.63362	2	960.478	-0.898062	15.2311	0
C2D1B_HUMAN	Q5T0F9	CC2D1B	Coiled-coil and C2 domain-containing protein 1B OS	858	3	N/A	N/A	N/A	N/A			High	PSLSmHVLPR	1	O15230	M5(Oxidation)	0	0.001543	0.01936	1.74329	2	1152.62	-1.17707	24.4311	0
C102A_HUMAN	Q96A19	CCDC102A	Coiled-coil domain-containing protein 102A OS	550	6	N/A	N/A	N/A	N/A			High	ILQAVQAAEDAAGQALQQADHTWAT	1	O15230		0	0.004475	0.05704	2.31456	3	2607.29	3.17948	66.1742	0
CC107_HUMAN	Q8WV48	CCDC107	Coiled-coil domain-containing protein 107 OS	283	2	Yes	N/A	N/A	N/A			High	GQDLGQAVLDAGHSVSTLEK	1	O15230		0	0.004888	0.06333	1.56234	3	2025.03	1.74475	39.978	0
CC115_HUMAN	Q96NT0	CCDC115	Coiled-coil domain-containing protein 115 OS	180	5	N/A	N/A	N/A	N/A			High	YPSTFTPPPLLR	1	O15230		0	0.0089	0.1245	2.38662	2	1388.76	0.57097	43.0456	0
CCD12_HUMAN	Q8WUD4	CCDC12	Coiled-coil domain-containing protein 12 OS	166	7	N/A	N/A	N/A	N/A			High	SSAQLSDGNVGSGATGSRPEGLAAVDIGSER	10	O15231		0	0	1.141e-09	5.63286	3	2945.42	-0.545716	33.8609	0
CC127_HUMAN	Q96BQ5	CCDC127	Coiled-coil domain-containing protein 127 OS	260	7	N/A	N/A	N/A	N/A			High	GGQGDPAVPAQQPADPSTPER	8	O15231		0	0	4.322e-07	4.23782	2	2074.98	2.28381	17.1505	0
CC132_HUMAN	Q96JG6	CCDC132	Coiled-coil domain-containing protein 132 OS	964	2	N/A	N/A	N/A	N/A			High	SSTSGDTEEEEEEEVVPFSSDEQK	2	O15231		0	0	6.542e-06	4.20471	2	2674.09	-3.91817	31.3694	0
CC134_HUMAN	Q9H6E4	CCDC134	Coiled-coil domain-containing protein 134 OS	229	14	N/A	N/A	N/A	N/A			High	GGQGDPAVPTQQPADPSTPEQQNSPSGSEQFVR	6	O15231		0	0	1.44e-06	4.09597	3	3393.55	-0.933715	27.4371	0
CC167_HUMAN	Q9P0B6	CCDC167	Coiled-coil domain-containing protein 167 OS	97	3	Yes	N/A	N/A	N/A			High	MVTVTVTATSEQPHIYIPAPASELDSSSTTK	2	O15231		0	1.364e-05	0.0001622	2.26669	3	3261.63	3.58087	45.7787	0
CC186_HUMAN	Q7Z3E2	CCDC186	Coiled-coil domain-containing protein 186 OS	898	6	N/A	N/A	N/A	N/A			High	EVVEEDGPSEK	4	O15231		0	6.54e-05	0.0004185	2.93584	2	1217.56	3.30767	1.44032	0
CCD22_HUMAN	O60826	CCDC22	Coiled-coil domain-containing protein 22 OS	627	15	N/A	N/A	N/A	N/A			High	KPLPPGEEER	1	O15231		0	0.009329	0.1306	2.89554	2	1151.6	-1.5404	2.00774	0
CC28B_HUMAN	Q9BUN5	CCDC28B	Coiled-coil domain-containing protein 28B OS	200	4	N/A	N/A	N/A	N/A			High	EEAASEPPAAAPDAAPPPPDRPIEK	6	O15234		0	8.114e-06	3.595e-05	1.87365	3	2523.24	-0.350562	23.5448	0
CCD47_HUMAN	Q96A33	CCDC47	Coiled-coil domain-containing protein 47 OS	483	73	N/A	Yes	N/A	N/A			High	LAEEVPPPPEGLIPAPPVPETTPTPPTK	2	O15234		0	6.54e-05	0.0004538	3.0735	3	2871.53	-2.08427	44.8214	0
CCD50_HUMAN	Q8IVM0	CCDC50	Coiled-coil domain-containing protein 50 OS	306	33	N/A	N/A	N/A	N/A			High	TPQPVTIKPPPPEVVSR	2	O15234		0	0.00065	0.007428	2.20006	3	1842.05	1.71415	27.5485	0
CCD51_HUMAN	Q96ER9	CCDC51	Coiled-coil domain-containing protein 51 OS	411	6	Yes	N/A	N/A	N/A			High	DGQESTEPVENK	1	O15234		0	0.000906	0.01104	3.30742	2	1332.59	-2.53717	0.40388	0
CCD58_HUMAN	Q4VC31	CCDC58	Coiled-coil domain-containing protein 58 OS	144	5	N/A	N/A	N/A	N/A			High	IPGEGHTLQEHQIVLVEGGR	1	O15235		0	0	1.48e-05	3.06549	3	2169.14	1.58364	27.0491	0
CCDC6_HUMAN	Q16204	CCDC6	Coiled-coil domain-containing protein 6 OS	474	6	N/A	N/A	N/A	N/A			High	FPVILAR	1	O15243		0	0.007927	0.1097	1.63089	2	815.513	-0.586179	33.8643	0
CCD86_HUMAN	Q9H6F5	CCDC86	Coiled-coil domain-containing protein 86 OS	360	6	N/A	N/A	N/A	N/A			High	GPTEEEEIPVLEYPMQQWR	3	O15254		0	0	3.236e-07	5.62037	2	2331.1	3.12381	50.2687	0
CCD93_HUMAN	Q567U6	CCDC93	Coiled-coil domain-containing protein 93 OS	631	7	N/A	Yes	N/A	N/A			High	FSGEQAGEVLESAVLALcSQLK	2	O15254	C18(Carbamidomethyl)	0	0	3.564e-07	5.15811	3	2336.18	0.329667	75.52	0
CCD94_HUMAN	Q9BW85	CCDC94	Coiled-coil domain-containing protein 94 OS	323	17	N/A	N/A	N/A	N/A			High	GGYFSGEQAGEVLESAVLALcSQLK	5	O15254	C21(Carbamidomethyl)	0	0	4.176e-07	5.01784	3	2613.29	0.879446	77.4177	0
CCD97_HUMAN	Q96F63	CCDC97	Coiled-coil domain-containing protein 97 OS	343	5	N/A	N/A	N/A	N/A			High	TTAHYDPATEEFIIHSPDFEAAK	10	O15254		0	0	8.699e-07	4.97834	3	2590.21	1.56665	105.666	0
CHCH2_HUMAN	Q9Y6H1	CHCHD2	Coiled-coil-helix-coiled-coil-helix domain-containing protein 2, mitochondrial OS	151	12	N/A	N/A	N/A	N/A			High	FGPTEEEEIPVLEYPMQQWR	2	O15254		0	0	1.201e-05	3.57342	3	2478.17	3.42575	54.4323	0
COIL_HUMAN	P38432	COIL	Coilin OS	576	3	N/A	N/A	N/A	N/A			High	DPATEEFIIHSPDFEAAK	5	O15254		0	0	1.952e-05	3.25789	3	2016.96	0.564502	41.8793	0
CSDE1_HUMAN	O75534	CSDE1	Cold shock domain-containing protein E1 OS	798	19	N/A	N/A	N/A	N/A			High	QFGPTEEEEIPVLEYPMQQWR	5	O15254		0	8.114e-06	4.603e-05	3.52716	2	2606.22	0.246814	54.4765	0
CO4A1_HUMAN	P02462	COL4A1	Collagen alpha-1(IV) chain OS	1669	6	N/A	Yes	N/A	N/A			High	SPGADLSLEK	4	O15254		0	1.364e-05	6.322e-05	3.46363	2	1016.53	0.485463	15.7872	0
COCA1_HUMAN	Q99715	COL12A1	Collagen alpha-1(XII) chain OS	3063	10	N/A	Yes	Yes	N/A			High	TPEGTYVSPFK	3	O15254		0	6.54e-05	0.0004316	3.52193	2	1225.61	-2.5393	23.1082	0
CO4A2_HUMAN	P08572	COL4A2	Collagen alpha-2(IV) chain OS	1712	22	Yes	Yes	N/A	N/A			High	DVIAPPDFVLDSPIGR	5	O15254		0	0.0002424	0.002837	2.97165	2	1710.91	0.121789	49.7245	0
CO6A3_HUMAN	P12111	COL6A3	Collagen alpha-3(VI) chain OS	3177	3	N/A	Yes	Yes	N/A			High	ELNFLR	2	O15254		0	0.008858	0.1239	1.59126	2	791.44	-1.34223	28.5962	0
CO4A5_HUMAN	P29400	COL4A5	Collagen alpha-5(IV) chain OS	1685	6	N/A	Yes	N/A	N/A			High	DPSLmEDSDDGPSLPTK	10	O15258	M5(Oxidation)	0	0	4.448e-09	6.07827	2	1819.79	-0.461587	25.9182	0
CO4A6_HUMAN	Q14031	COL4A6	Collagen alpha-6(IV) chain OS	1691	9	N/A	Yes	N/A	N/A			High	DPSLMEDSDDGPSLPTK	12	O15258		0	0	1.308e-07	5.64003	2	1803.79	-2.94637	30.6048	0
COMD2_HUMAN	Q86X83	COMMD2	COMM domain-containing protein 2 OS	199	2	N/A	N/A	N/A	N/A			High	VDPSLMEDSDDGPSLPTK	6	O15258		0	0	1.042e-08	5.45427	2	1902.86	-1.99087	31.942	0
COMD3_HUMAN	Q9UBI1	COMMD3	COMM domain-containing protein 3 OS	195	4	N/A	N/A	N/A	N/A			High	VDPSLmEDSDDGPSLPTK	8	O15258	M6(Oxidation)	0	0	4.651e-09	5.01564	2	1918.86	-0.596582	26.8631	0
COMD7_HUMAN	Q86VX2	COMMD7	COMM domain-containing protein 7 OS	200	10	N/A	N/A	N/A	N/A			High	SLMEDSDDGPSLPTK	1	O15258		0	0	4.759e-06	3.31786	2	1591.72	1.49768	25.809	0
COMD8_HUMAN	Q9NX08	COMMD8	COMM domain-containing protein 8 OS	183	6	N/A	N/A	N/A	N/A			High	EDSDDGPSLPTK	6	O15258		0	1.364e-05	9.117e-05	3.25345	2	1260.56	2.16878	12.7752	0
C1RL_HUMAN	Q9NZP8	C1RL	Complement C1r subcomponent-like protein OS	487	2	N/A	Yes	N/A	N/A			High	DSDDGPSLPTK	7	O15258		0	1.364e-05	6.421e-05	3.18753	2	1131.52	-1.14624	17.0568	0
CO3_HUMAN	P01024	C3	Complement C3 OS	1663	77	N/A	Yes	Yes	N/A			High	DDGPSLPTK	4	O15258		0	0.001461	0.01814	2.69633	2	929.456	-1.5052	16.3669	0
C1QBP_HUMAN	Q07021	C1QBP	Complement component 1 Q subcomponent-binding protein, mitochondrial OS	282	499	N/A	N/A	N/A	N/A			High	IPFTHGK	4	O15258		0	0.005451	0.07157	1.43544	2	799.446	-0.353895	4.28359	0
DAF_HUMAN	P08174	CD55	Complement decay-accelerating factor OS	381	125	N/A	Yes	Yes	CD55			High	DLmGTAEDFADQFLR	16	O15260	M3(Oxidation)	0	0	3.312e-08	5.4667	3	1744.78	-2.24635	57.9179	0
TIDC1_HUMAN	Q9NPL8	TIMMDC1	Complex I assembly factor TIMMDC1, mitochondrial OS	285	19	Yes	N/A	N/A	N/A			High	DLMGTAEDFADQFLR	10	O15260		0	0	1.9e-07	5.15793	2	1728.79	-2.41162	68.7534	0
T126B_HUMAN	Q8IUX1	TMEM126B	Complex I assembly factor TMEM126B, mitochondrial OS	230	11	Yes	N/A	N/A	N/A			High	NLALGGGLLLLLAESR	6	O15260		0	0	1.385e-05	4.58156	2	1609.96	-1.81392	72.4443	0
CIA30_HUMAN	Q9Y375	NDUFAF1	Complex I intermediate-associated protein 30, mitochondrial OS	327	11	N/A	N/A	N/A	N/A			High	LcLISTFLEDGIR	14	O15260	C2(Carbamidomethyl)	0	0	7.263e-06	4.47555	2	1536.81	-1.42044	59.4257	0
LYRM7_HUMAN	Q5U5X0	LYRM7	Complex III assembly factor LYRM7 OS	104	17	N/A	N/A	N/A	N/A			High	GTAEDFADQFLR	4	O15260		0	1.364e-05	6.924e-05	4.3255	2	1369.64	-0.0803917	68.6786	0
CND1_HUMAN	Q15021	NCAPD2	Condensin complex subunit 1 OS	1401	43	N/A	N/A	N/A	N/A			High	GPGGVSMDEK	15	O15260		0	3.26e-05	0.0002172	2.86241	2	976.439	-1.202	1.18757	0
CND2_HUMAN	Q15003	NCAPH	Condensin complex subunit 2 OS	741	19	N/A	N/A	N/A	N/A			High	MGTAEDFADQFLR	6	O15260		0	3.831e-05	0.0002717	4.29513	2	1500.68	-0.461868	68.6084	0
CND3_HUMAN	Q9BPX3	NCAPG	Condensin complex subunit 3 OS	1015	15	Yes	N/A	N/A	N/A			High	GPGGVSmDEK	9	O15260	M7(Oxidation)	0	6.54e-05	0.0004011	2.48498	2	992.436	0.128108	1.29275	0
CNDG2_HUMAN	Q86XI2	NCAPG2	Condensin-2 complex subunit G2 OS	1143	11	Yes	N/A	N/A	N/A			High	DFADQFLR	6	O15260		0	0.001307	0.01606	3.20228	2	1011.49	2.0083	35.4861	0
CNDH2_HUMAN	Q6IBW4	NCAPH2	Condensin-2 complex subunit H2 OS	605	4	N/A	N/A	N/A	N/A			High	LSSEEGEGDDKEESVEK	1	O15265		0	0.001419	0.01734	2.29855	3	1866.81	0.855267	11.8554	1
COG2_HUMAN	Q14746	COG2	Conserved oligomeric Golgi complex subunit 2 OS	738	8	N/A	N/A	N/A	N/A			High	EKEELIEEWQPEPLVPPVPK	5	O15269		0	0	2.879e-06	5.1313	3	2386.26	1.7918	45.1609	1
COG3_HUMAN	Q96JB2	COG3	Conserved oligomeric Golgi complex subunit 3 OS	828	17	N/A	N/A	N/A	N/A			High	GVTEHYGINIDDIDLISANMENALASIGGFccGR	5	O15269	C31(Carbamidomethyl); C32(Carbamidomethyl)	0	0	3.239e-07	4.78049	3	3682.68	-2.7628	79.2578	0
COG5_HUMAN	Q9UP83	COG5	Conserved oligomeric Golgi complex subunit 5 OS	839	2	N/A	N/A	N/A	N/A			High	EGLYMNTGTIcPLPELVK	4	O15269	C11(Carbamidomethyl)	0	0	1.294e-06	3.60231	2	2035.03	2.22831	48.0648	0
COG6_HUMAN	Q9Y2V7	COG6	Conserved oligomeric Golgi complex subunit 6 OS	657	8	N/A	N/A	N/A	N/A			High	GVTEHYGINIDDIDLISANMENALASIGGF	1	O15269		0	6.54e-05	0.0004677	3.68202	3	3149.51	1.24581	83.302	0
COG8_HUMAN	Q96MW5	COG8	Conserved oligomeric Golgi complex subunit 8 OS	612	5	N/A	N/A	N/A	N/A			High	LLQEIVDQcMNR	1	O15269	C9(Carbamidomethyl)	0	0.0001777	0.00194	2.73278	2	1518.74	-0.0680342	35.1176	0
CNST_HUMAN	Q6PJW8	CNST	Consortin OS	725	4	Yes	N/A	N/A	N/A			High	cPLPELVK	4	O15269	C1(Carbamidomethyl)	0	0.0002282	0.002732	3.28239	2	955.529	0.467544	28.4263	0
F120B_HUMAN	Q96EK7	FAM120B	Constitutive coactivator of peroxisome proliferator-activated receptor gamma OS	910	6	Yes	N/A	N/A	N/A			High	EELIEEWQPEPLVPPVPK	3	O15269		0	0.0002961	0.003576	3.67711	2	2129.12	3.045	48.8732	0
F120A_HUMAN	Q9NZB2	FAM120A	Constitutive coactivator of PPAR-gamma-like protein 1 OS	1118	75	N/A	N/A	N/A	N/A			High	SPPVVEQIITSMK	12	O15270		0	0	1.151e-05	4.51684	2	1428.77	-1.43164	51.0447	0
CNTP1_HUMAN	P78357	CNTNAP1	Contactin-associated protein 1 OS	1384	7	Yes	Yes	Yes	N/A			High	EIGNLDKHEELEELVAR	6	O15270		0	0	2.775e-05	3.57715	3	1994.02	-1.25258	32.0138	1
CSN1_HUMAN	Q13098	GPS1	COP9 signalosome complex subunit 1 OS	491	21	N/A	N/A	N/A	N/A			High	LVPLLDRPFDETTYEETED	6	O15270		0	0	2.202e-05	3.21038	2	2282.08	3.60724	44.9175	0
CSN2_HUMAN	P61201	COPS2	COP9 signalosome complex subunit 2 OS	443	2	N/A	N/A	N/A	N/A			High	DKHEELEELVAR	4	O15270		0	8.114e-06	3.965e-05	4.78919	3	1467.74	-1.08235	23.7415	1
CSN4_HUMAN	Q9BT78	COPS4	COP9 signalosome complex subunit 4 OS	406	7	N/A	N/A	N/A	N/A			High	SPPVVEQIITSmK	6	O15270	M12(Oxidation)	0	8.114e-06	4.011e-05	3.3543	2	1444.77	-1.19136	34.0376	0
CSN5_HUMAN	Q92905	COPS5	COP9 signalosome complex subunit 5 OS	334	2	N/A	N/A	N/A	N/A			High	QEIGNLDKHEELEELVAR	8	O15270		0	1.364e-05	0.0001363	3.48329	3	2122.08	0.929117	32.8682	1
CSN7B_HUMAN	Q9H9Q2	COPS7B	COP9 signalosome complex subunit 7b OS	264	2	N/A	N/A	N/A	N/A			High	VPLLDRPFDETTYEETED	4	O15270		0	6.54e-05	0.0005332	3.6527	2	2168.98	-1.34295	39.6837	0
CSN8_HUMAN	Q99627	COPS8	COP9 signalosome complex subunit 8 OS	209	15	N/A	N/A	N/A	N/A			High	KPVEVTESA	1	O15294		0	0.003759	0.04685	2.15023	2	959.505	0.944609	1.0754	0
CPNE1_HUMAN	Q99829	CPNE1	Copine-1 OS	537	11	N/A	N/A	N/A	N/A			High	SPPLPLDNLGK	2	O15296		0	0.002631	0.0321	2.20273	2	1150.65	-1.11065	31.6803	0
CPNE3_HUMAN	O75131	CPNE3	Copine-3 OS	537	6	N/A	N/A	N/A	N/A			High	VGPYHNPQETYHYYQLPVccPEK	1	O15321	C19(Carbamidomethyl); C20(Carbamidomethyl)	0	0	6.187e-06	5.03308	3	2879.29	0.597304	29.149	0
ATOX1_HUMAN	O00244	ATOX1	Copper transport protein ATOX1 OS	68	2	N/A	N/A	N/A	N/A			High	GPYHNPQETYHYYQLPVccPEK	1	O15321	C18(Carbamidomethyl); C19(Carbamidomethyl)	0	0	8.462e-08	5.01818	3	2780.22	-0.523133	27.9754	0
COBL1_HUMAN	Q53SF7	COBLL1	Cordon-bleu protein-like 1 OS	1204	5	N/A	Yes	N/A	N/A			High	LPVccPEK	3	O15321	C4(Carbamidomethyl); C5(Carbamidomethyl)	0	0.004016	0.05033	2.11137	2	1002.48	0.394977	10.3496	0
H2AY_HUMAN	O75367	H2AFY	Core histone macro-H2A.1 OS	372	192	N/A	N/A	N/A	N/A			High	VPWFIPK	2	O15342		0	0.003077	0.03874	2.50152	2	886.518	-1.00905	42.3525	0
H2AW_HUMAN	Q9P0M6	H2AFY2	Core histone macro-H2A.2 OS	372	29	N/A	N/A	N/A	N/A			High	VADEDDVDNEEAALLHEEATMTIEELLTR	16	O15355		0	0	7.363e-11	6.29056	3	3271.52	-0.200923	70.8517	0
PEBB_HUMAN	Q13951	CBFB	Core-binding factor subunit beta OS	182	8	N/A	N/A	N/A	N/A			High	VADEDDVDNEEAALLHEEATmTIEELLTR	9	O15355	M21(Oxidation)	0	0	2.892e-09	6.01908	3	3287.52	1.94092	69.4092	0
COR1B_HUMAN	Q9BR76	CORO1B	Coronin-1B OS	489	21	N/A	N/A	N/A	N/A			High	SGGGTGEEPGSQGLNGEAGPEDSTR	1	O15355		0	0	8.421e-10	5.90719	2	2346.01	1.70717	16.7443	0
COR1C_HUMAN	Q9ULV4	CORO1C	Coronin-1C OS	474	43	N/A	N/A	N/A	N/A			High	GTEAGQVGEPGIPTGEAGPScSSASDK	5	O15355	C21(Carbamidomethyl)	0	0	8.713e-07	4.73059	2	2546.14	4.46575	22.5701	0
COR2B_HUMAN	Q9UQ03	CORO2B	Coronin-2B OS	480	5	N/A	N/A	N/A	N/A			High	ALDMSYDHKPEDEVELAR	8	O15355		0	0	1.271e-06	3.69985	3	2117.98	0.700521	26.6711	0
CORO7_HUMAN	P57737	CORO7	Coronin-7 OS	925	16	N/A	N/A	N/A	N/A			High	DMSYDHKPEDEVELAR	6	O15355		0	0	2.046e-06	3.46727	3	1933.86	0.974795	22.2911	0
DHI1_HUMAN	P28845	HSD11B1	Corticosteroid 11-beta-dehydrogenase isozyme 1 OS	292	2	Yes	N/A	N/A	N/A			High	ELAQIAGRPTEDEDEKEK	8	O15355		0	1.364e-05	0.0001708	3.71134	3	2058	0.00489743	15.2601	1
CBG_HUMAN	P08185	SERPINA6	Corticosteroid-binding globulin OS	405	4	Yes	Yes	N/A	N/A			High	DHKPEDEVELAR	4	O15355		0	5.616e-05	0.0003573	2.71083	3	1437.7	-0.925444	14.7245	0
COT1_HUMAN	P10589	NR2F1	COUP transcription factor 1 OS	423	9	N/A	N/A	N/A	N/A			High	KPEDEVELAR	1	O15355		0	0.003781	0.04694	2.55042	2	1185.61	1.91255	12.7457	0
KCRU_HUMAN	P12532	CKMT1A	Creatine kinase U-type, mitochondrial OS	417	11	N/A	N/A	N/A	N/A			High	LLQQQNLPQTGEQELESLVLK	4	O15357		0	0	6.251e-08	5.60349	3	2408.31	3.58403	53.4071	0
CBP_HUMAN	Q92793	CREBBP	CREB-binding protein OS	2442	6	N/A	N/A	N/A	N/A			High	KPEGAPEPEGVAAPPPK	4	O15357		0	0	4.319e-06	4.11771	3	1670.88	0.761589	15.1542	0
CRTC1_HUMAN	Q6UUV9	CRTC1	CREB-regulated transcription coactivator 1 OS	634	2	N/A	N/A	N/A	N/A			High	DmSSTAPPAPQPSTR	4	O15357	M2(Oxidation)	0	0	4.32e-06	3.31415	2	1558.71	-1.30177	14.0218	0
CRKL_HUMAN	P46109	CRKL	Crk-like protein OS	303	18	N/A	N/A	N/A	N/A			High	DDSSVEISK	2	O15360		0	0.0006575	0.007561	2.84522	2	979.458	-0.330969	9.64705	0
CRNL1_HUMAN	Q9BZJ0	CRNKL1	Crooked neck-like protein 1 OS	848	7	N/A	N/A	N/A	N/A			High	EEDESSFQLVDTAR	3	O15371		0	0	7.187e-07	4.58676	2	1625.74	3.77904	28.353	0
CSCL1_HUMAN	O94886	TMEM63A	CSC1-like protein 1 OS	807	3	Yes	N/A	N/A	N/A			High	NLAMEATYINHNFSQQcLR	3	O15371	C17(Carbamidomethyl)	0	0	7.523e-06	3.21845	3	2310.07	-1.13685	36.0348	0
CTGEF_HUMAN	A4D2H0	CTAGE15	cTAGE family member 15 OS	777	18	Yes	N/A	N/A	N/A			High	YNFPNPNPFVEDDMDKNEIASVAYR	8	O15371		0	1.364e-05	0.0001232	2.67907	3	2945.35	1.4259	47.7703	1
CNEP1_HUMAN	O95476	CTDNEP1	CTD nuclear envelope phosphatase 1 OS	244	2	Yes	Yes	N/A	N/A			High	YNFPNPNPFVEDDmDKNEIASVAYR	3	O15371	M14(Oxidation)	0	0.00177	0.02215	2.3717	3	2961.33	-1.21353	45.8383	1
CTBP1_HUMAN	Q13363	CTBP1	C-terminal-binding protein 1 OS	440	5	N/A	N/A	N/A	N/A			High	GPcAVPEQFR	2	O15371	C3(Carbamidomethyl)	0	0.003481	0.04322	2.57331	2	1160.55	-0.806902	21.8844	0
CTBP2_HUMAN	P56545	CTBP2	C-terminal-binding protein 2 OS	445	2	N/A	N/A	N/A	N/A			High	VPEQFR	1	O15371		0	0.0088	0.1231	1.61591	2	775.409	-0.518363	4.38232	0
PYRG1_HUMAN	P17812	CTPS1	CTP synthase 1 OS	591	30	N/A	N/A	N/A	N/A			High	LEITNcFPFPQHTEDDADFDEVQYQMEMMR	9	O15372	C6(Carbamidomethyl)	0	0	7.774e-09	6.11022	3	3736.56	-1.70249	57.8435	0
CT2NL_HUMAN	Q9P2B4	CTTNBP2NL	CTTNBP2 N-terminal-like protein OS	639	8	N/A	N/A	N/A	N/A			High	LEITNcFPFPQHTEDDADFDEVQYQMEmMR	2	O15372	C6(Carbamidomethyl); M28(Oxidation)	0	0	8.654e-06	4.59151	3	3752.58	4.18147	53.878	0
CSMD3_HUMAN	Q7Z407	CSMD3	CUB and sushi domain-containing protein 3 OS	3707	2	Yes	N/A	N/A	N/A			High	DEMSQDIVK	1	O15372		0	0.003342	0.04178	2.06928	2	1064.49	1.77293	16.4925	0
CDCP1_HUMAN	Q9H5V8	CDCP1	CUB domain-containing protein 1 OS	836	55	Yes	Yes	Yes	CD318			High	EPPLPEEDLSK	1	O15372		0	0.005689	0.07462	1.80103	2	1253.63	2.32329	22.2606	0
CELF1_HUMAN	Q92879	CELF1	CUGBP Elav-like family member 1 OS	486	12	N/A	N/A	N/A	N/A			High	FPGTGDMYEVGAESGR	2	O15379		0	0	4.576e-08	4.57651	2	1672.73	-1.33203	30.365	0
CUL1_HUMAN	Q13616	CUL1	Cullin-1 OS	776	31	N/A	N/A	N/A	N/A			High	EPTSETQDELQR	1	O15381		0	0.0001896	0.002252	2.87993	2	1432.66	0.238583	9.83046	0
CUL3_HUMAN	Q13618	CUL3	Cullin-3 OS	768	10	N/A	N/A	N/A	N/A			High	RPDIIDPAILRPGR	32	O15381		0	8.114e-06	3.329e-05	2.37796	3	1588.93	-0.130652	30.7905	0
CUL4B_HUMAN	Q13620	CUL4B	Cullin-4B OS	913	73	N/A	N/A	N/A	N/A			High	IPTMENGPELILR	8	O15382		0	3.26e-05	0.0002265	4.53306	2	1482.8	0.212047	42.1142	0
CAND1_HUMAN	Q86VP6	CAND1	Cullin-associated NEDD8-dissociated protein 1 OS	1230	28	Yes	N/A	N/A	N/A			High	KPGPGEPLVFGK	4	O15382		0	5.007e-05	0.0003209	2.97215	2	1225.69	0.50288	21.4521	0
C19L1_HUMAN	Q69YN2	CWF19L1	CWF19-like protein 1 OS	538	9	N/A	N/A	N/A	N/A			High	GPTVLVQQEALK	1	O15382		0	7.501e-05	0.0006361	3.42825	2	1282.73	-3.59398	24.2179	0
CLMP_HUMAN	Q9H6B4	CLMP	CXADR-like membrane protein OS	373	35	Yes	Yes	Yes	N/A			High	IPTmENGPELILR	4	O15382	M4(Oxidation)	0	0.000125	0.001279	3.08002	2	1498.79	-1.28423	32.7966	0
CXXC1_HUMAN	Q9P0U4	CXXC1	CXXC-type zinc finger protein 1 OS	656	4	N/A	N/A	N/A	N/A			High	DLQLEMTQKPHK	1	O15382		0	0.005887	0.078	1.69957	3	1467.76	-0.794164	18.133	0
CGAS_HUMAN	Q8N884	MB21D1	Cyclic GMP-AMP synthase OS	522	5	N/A	N/A	N/A	N/A			High	DEEITEDDLR	4	O15400		0	1.364e-05	0.0001049	3.04583	2	1234.54	-0.929392	22.3592	0
CCNA2_HUMAN	P20248	CCNA2	Cyclin-A2 OS	432	2	N/A	N/A	N/A	N/A			High	TPQDSPELR	9	O15400		0	9.443e-05	0.0009188	2.58952	2	1042.52	0.930712	2.60515	0
CDK1_HUMAN	P06493	CDK1	Cyclin-dependent kinase 1 OS	297	24	N/A	N/A	N/A	N/A			High	EFGSLPTTPSEQR	4	O15400		0	0.0002513	0.002942	3.49272	2	1448.7	0.537638	23.734	0
CD11A_HUMAN	Q9UQ88	CDK11A	Cyclin-dependent kinase 11A OS	783	4	N/A	N/A	N/A	N/A			High	DPAQLAQR	6	O15400		0	0.001441	0.01795	3.54846	2	898.476	2.32904	2.07172	0
CDK12_HUMAN	Q9NYV4	CDK12	Cyclin-dependent kinase 12 OS	1490	8	N/A	N/A	N/A	N/A			High	GPGAGLPPPR	1	O15417		0	0.003383	0.04227	2.66339	2	918.516	0.831472	1.92516	0
CDK13_HUMAN	Q14004	CDK13	Cyclin-dependent kinase 13 OS	1512	5	N/A	N/A	N/A	N/A			High	GLAAAGSPVFLcALSPLGQLLQDR	12	O15427	C12(Carbamidomethyl)	0	0	2.146e-12	6.6664	3	2454.33	3.35833	72.596	0
CDK9_HUMAN	P50750	CDK9	Cyclin-dependent kinase 9 OS	372	30	N/A	N/A	N/A	N/A			High	AAAGSPVFLcALSPLGQLLQDR	4	O15427	C10(Carbamidomethyl)	0	0	4.786e-06	4.91308	3	2284.21	-0.79596	69.7784	0
CDK5_HUMAN	Q00535	CDK5	Cyclin-dependent-like kinase 5 OS	292	4	N/A	N/A	N/A	N/A			High	EPQPEVAAAEEEK	23	O15427		0	0	2.353e-05	3.38978	2	1426.67	0.437652	14.0788	0
GAK_HUMAN	O14976	GAK	Cyclin-G-associated kinase OS	1311	29	Yes	N/A	N/A	N/A			High	SPLGQLLQDR	4	O15427		0	8.114e-06	3.621e-05	4.0701	2	1126.62	-0.363877	38.5853	0
CCNK_HUMAN	O75909	CCNK	Cyclin-K OS	580	26	N/A	N/A	N/A	N/A			High	KPPADSGVDLR	4	O15427		0	0.0001896	0.002265	3.67946	3	1154.62	1.09054	10.5235	0
CCNT1_HUMAN	O60563	CCNT1	Cyclin-T1 OS	726	18	N/A	N/A	N/A	N/A			High	NGLAAAGSPVFLCALSPLGQLLQDR	3	O15427		0	0.0004386	0.005461	3.86207	3	2511.34	1.58814	73.0043	0
CCNY_HUMAN	Q8ND76	CCNY	Cyclin-Y OS	341	4	N/A	N/A	N/A	N/A			High	LLDLSVFR	1	O15427		0	0.001216	0.01461	3.34214	2	962.565	-2.01676	46.1544	0
CCYL1_HUMAN	Q8N7R7	CCNYL1	Cyclin-Y-like protein 1 OS	359	5	N/A	Yes	N/A	N/A			High	PLVVTAQPGSGPPRPSR	5	O15427		0	0.001383	0.01683	3.12273	3	1715.96	0.363296	20.4748	0
CYTB_HUMAN	P04080	CSTB	Cystatin-B OS	98	16	N/A	N/A	N/A	N/A			High	DLGVPDTK	2	O15427		0	0.001551	0.01939	2.56986	2	844.441	-0.545815	16.4177	0
CYTC_HUMAN	P01034	CST3	Cystatin-C OS	146	16	Yes	Yes	N/A	N/A			High	EVVHTPETSV	2	O15427		0	0.001582	0.01988	2.7987	2	1097.55	-0.520043	16.0019	0
CSRP1_HUMAN	P21291	CSRP1	Cysteine and glycine-rich protein 1 OS	193	11	N/A	N/A	N/A	N/A			High	QPEVAAAEEEK	2	O15427		0	0.003488	0.04334	2.39494	2	1200.57	-0.875843	6.62059	0
CSRP2_HUMAN	Q16527	CSRP2	Cysteine and glycine-rich protein 2 OS	193	6	N/A	N/A	N/A	N/A			High	LLNQVLVNLPTSISQQTIAETDGDSAGSDSFPVGR	1	O15432		0	9.443e-05	0.001025	3.95089	3	3629.84	2.47471	56.4988	0
CHRD1_HUMAN	Q9UHD1	CHORDC1	Cysteine and histidine-rich domain-containing protein 1 OS	332	28	N/A	N/A	N/A	N/A			High	EALLIEDTLSNHTDLTDNDPVTYVVQK	99	O15438		0	0	4.931e-08	6.64611	3	3043.51	-0.586828	51.0238	0
NFS1_HUMAN	Q9Y697	NFS1	Cysteine desulfurase, mitochondrial OS	457	16	N/A	N/A	N/A	N/A			High	VLDEATAAIDLETDNLIQATIR	2	O15438		0	0	2.2e-07	5.59525	3	2385.26	2.20369	89.3829	0
CRIP2_HUMAN	P52943	CRIP2	Cysteine-rich protein 2 OS	208	21	N/A	N/A	N/A	N/A			High	YQQTLEAcALLADLEMLPGGDQTEIGEK	5	O15438	C8(Carbamidomethyl)	0	0	1.732e-05	4.6139	3	3093.47	-1.76415	65.396	0
CREL2_HUMAN	Q6UXH1	CRELD2	Cysteine-rich with EGF-like domain protein 2 OS	353	2	N/A	N/A	N/A	N/A			High	DHVIGPEGVLAGK	5	O15438		0	0	7.508e-06	4.5141	3	1291.7	0.57775	25.348	0
SYCC_HUMAN	P49589	CARS	Cysteine--tRNA ligase, cytoplasmic OS	748	9	N/A	N/A	N/A	N/A			High	FLcNYAPDEDQGHLEDSWTALEGAEDK	9	O15438	C3(Carbamidomethyl)	0	0	2.793e-08	4.38312	3	3110.33	0.428864	45.6543	0
XCT_HUMAN	Q9UPY5	SLC7A11	Cystine/glutamate transporter OS	501	16	Yes	Yes	N/A	N/A			High	DLEMLPGGDQTEIGEK	6	O15438		0	0	1.853e-05	3.82184	2	1731.81	-2.36467	34.0004	0
CYB_HUMAN	P00156	MT-CYB	Cytochrome b OS	380	2	Yes	N/A	N/A	N/A			High	YAPDEDQGHLEDSWTALEGAEDK	5	O15438		0	0	8.632e-07	3.71752	3	2576.1	-3.48638	39.8484	0
CYB5_HUMAN	P00167	CYB5A	Cytochrome b5 OS	134	122	Yes	N/A	N/A	N/A			High	AVYSDADIFLLDDPLSAVDSHVAK	7	O15438		0	0	2.394e-07	3.62963	3	2561.27	-1.58003	59.8797	0
CYB5B_HUMAN	O43169	CYB5B	Cytochrome b5 type B OS	146	29	Yes	N/A	N/A	N/A			High	DADIFLLDDPLSAVDSHVAK	13	O15438		0	0	1.726e-05	2.97414	3	2141.08	0.173248	57.1676	0
QCR1_HUMAN	P31930	UQCRC1	Cytochrome b-c1 complex subunit 1, mitochondrial OS	480	243	N/A	N/A	N/A	N/A			High	APWVVEGSRPPEGWPPR	10	O15438		0	7.034e-05	0.0005998	3.10583	3	1916.98	1.34634	33.1052	0
QCR2_HUMAN	P22695	UQCRC2	Cytochrome b-c1 complex subunit 2, mitochondrial OS	453	255	N/A	N/A	N/A	N/A			High	HVIGPEGVLAGK	1	O15438		0	0.0001435	0.001416	3.16256	2	1176.67	0.648187	22.1568	0
QCR6_HUMAN	P07919	UQCRH	Cytochrome b-c1 complex subunit 6, mitochondrial OS	91	98	N/A	N/A	N/A	N/A			High	LIEDTLSNHTDLTDNDPVTYVVQK	1	O15438		0	0.002205	0.02727	2.66782	3	2730.34	-1.20103	42.2991	0
QCR7_HUMAN	P14927	UQCRB	Cytochrome b-c1 complex subunit 7 OS	111	55	N/A	N/A	N/A	N/A			High	TETEAPWVVEGSRPPEGWPPR	1	O15438		0	0.00524	0.06867	1.53318	3	2377.17	4.59568	39.2975	0
QCR8_HUMAN	O14949	UQCRQ	Cytochrome b-c1 complex subunit 8 OS	82	7	N/A	N/A	N/A	N/A			High	AVYQDADIYLLDDPLSAVDAEVSR	4	O15439		0	0	5.063e-08	5.19099	3	2638.28	-2.66693	60.1489	0
QCR9_HUMAN	Q9UDW1	UQCR10	Cytochrome b-c1 complex subunit 9 OS	63	17	Yes	N/A	N/A	N/A			High	DGALESQDTENVPVTLSEENR	6	O15439		0	0	6.084e-09	5.18644	2	2303.06	-0.396733	31.2936	0
UCRI_HUMAN	P47985	UQCRFS1	Cytochrome b-c1 complex subunit Rieske, mitochondrial OS	274	53	N/A	N/A	N/A	N/A			High	LDPFNEHTDEELWNALQEVQLK	1	O15439		0	0	1.276e-05	3.2306	3	2668.29	-1.10384	62.6007	0
CYC_HUMAN	P99999	CYCS	Cytochrome c OS	105	10	N/A	N/A	N/A	N/A			High	DNEESEQPPVPGTPTLR	5	O15439		0	6.54e-05	0.0004055	3.20941	2	1865.88	-1.58646	27.2697	0
COA3_HUMAN	Q9Y2R0	COA3	Cytochrome c oxidase assembly factor 3 homolog, mitochondrial OS	106	4	Yes	N/A	N/A	N/A			High	DPFNEHTDEELWNALQEVQLK	1	O15439		0	0.0001102	0.001101	4.8313	3	2555.19	-4.96495	60.0398	0
COA6_HUMAN	Q5JTJ3	COA6	Cytochrome c oxidase assembly factor 6 homolog OS	125	4	N/A	N/A	N/A	N/A			High	SPGGPLVLK	4	O15439		0	0.0001581	0.001786	2.60402	2	867.529	-0.759509	17.6285	0
COA7_HUMAN	Q96BR5	COA7	Cytochrome c oxidase assembly factor 7 OS	231	7	N/A	N/A	N/A	N/A			High	NLDPFNEHTDEELWNALQEVQLK	1	O15439		0	0.001399	0.01713	2.66853	2	2782.33	-1.71988	64.6929	0
COX11_HUMAN	Q9Y6N1	COX11	Cytochrome c oxidase assembly protein COX11, mitochondrial OS	276	9	Yes	N/A	N/A	N/A			High	DEPYVLLQNK	1	O15439		0	0.001488	0.01856	3.01472	2	1218.64	2.40481	27.317	0
COX15_HUMAN	Q7KZN9	COX15	Cytochrome c oxidase assembly protein COX15 homolog OS	410	21	Yes	N/A	N/A	N/A			High	GHLLLDSDERPSPEEEEGK	6	O15440		0	0	1.156e-05	3.50714	3	2137.01	1.88429	22.1961	0
COX16_HUMAN	Q9P0S2	COX16	Cytochrome c oxidase assembly protein COX16 homolog, mitochondrial OS	106	5	Yes	N/A	N/A	N/A			High	DSDERPSPEEEEGK	1	O15440		0	0.004895	0.06352	3.04822	2	1603.67	-1.05239	6.8285	0
COX17_HUMAN	Q14061	COX17	Cytochrome c oxidase copper chaperone OS	63	9	N/A	N/A	N/A	N/A			High	IIDLGLNNLNTLPASVFNNQVSLK	4	O15455		0	0	2.18e-08	3.83591	3	2597.43	0.964362	61.2174	0
COX20_HUMAN	Q5RI15	COX20	Cytochrome c oxidase protein 20 homolog OS	118	3	N/A	N/A	N/A	N/A			High	NLQHNELSQLSDK	1	O15455		0	2.002e-05	0.0001824	4.06842	2	1525.77	4.55007	19.4427	0
COX1_HUMAN	P00395	MT-CO1	Cytochrome c oxidase subunit 1 OS	513	78	Yes	N/A	N/A	N/A			High	FPTDEDEIGAAK	12	O15460		0	0	1.223e-05	3.53783	2	1292.6	2.32239	20.2536	0
COX2_HUMAN	P00403	MT-CO2	Cytochrome c oxidase subunit 2 OS	227	50	Yes	N/A	N/A	N/A			High	DVMSDEEIER	4	O15460		0	1.364e-05	9.874e-05	3.21029	2	1222.52	-1.79645	21.7773	0
COX3_HUMAN	P00414	MT-CO3	Cytochrome c oxidase subunit 3 OS	261	4	Yes	N/A	N/A	N/A			High	DVmSDEEIER	2	O15460	M3(Oxidation)	0	0.0001102	0.001087	2.97491	2	1238.52	-0.821506	14.6805	0
COX41_HUMAN	P13073	COX4I1	Cytochrome c oxidase subunit 4 isoform 1, mitochondrial OS	169	37	Yes	N/A	N/A	N/A			High	DDcFGMGR	4	O15460	C3(Carbamidomethyl)	0	0.001133	0.01334	2.59198	2	957.357	2.18745	14.0276	0
COX5A_HUMAN	P20674	COX5A	Cytochrome c oxidase subunit 5A, mitochondrial OS	150	153	N/A	N/A	N/A	N/A			High	DEDEIGAAK	2	O15460		0	0.002616	0.03201	2.83365	2	947.43	-2.00032	5.4325	0
COX5B_HUMAN	P10606	COX5B	Cytochrome c oxidase subunit 5B, mitochondrial OS	129	57	N/A	N/A	N/A	N/A			High	EEDEWDSPH	1	O15460		0	0.002709	0.03332	1.95555	2	1143.43	3.27597	10.7521	0
CX6A1_HUMAN	P12074	COX6A1	Cytochrome c oxidase subunit 6A1, mitochondrial OS	109	49	Yes	N/A	N/A	N/A			High	EDDDPVVAR	1	O15460		0	0.00963	0.1353	1.66963	2	1015.47	3.56837	3.01326	0
CX6B1_HUMAN	P14854	COX6B1	Cytochrome c oxidase subunit 6B1 OS	86	34	N/A	N/A	N/A	N/A			High	GPWSDTSEEWQK	4	O15484		0	0.0008121	0.009684	3.8668	2	1449.63	0.125685	27.6489	0
COX6C_HUMAN	P09669	COX6C	Cytochrome c oxidase subunit 6C OS	75	21	Yes	N/A	N/A	N/A			High	GPEPGSPYPNTWHHR	2	O15503		0	0.008029	0.1118	2.11359	3	1731.8	-1.16428	18.0206	0
CX7A2_HUMAN	P14406	COX7A2	Cytochrome c oxidase subunit 7A2, mitochondrial OS	83	22	Yes	N/A	N/A	N/A			High	EGFGLSENPFASLSPDEQKDEK	2	O15504		0	1.364e-05	0.0001028	1.68659	3	2424.12	-0.976958	46.7601	1
COX7B_HUMAN	P24311	COX7B	Cytochrome c oxidase subunit 7B, mitochondrial OS	80	3	N/A	N/A	N/A	N/A			High	IPLKPPPLEL	2	O15504		0	0.005006	0.06494	2.59987	2	1116.7	-1.17103	46.4153	0
COX7C_HUMAN	P15954	COX7C	Cytochrome c oxidase subunit 7C, mitochondrial OS	63	22	N/A	N/A	N/A	N/A			High	FVDEEDGGDGQAGPDEGEVDScLR	6	O15511	C22(Carbamidomethyl)	0	0	1.978e-10	7.41695	3	2553.03	-1.54994	27.9312	0
NDUA4_HUMAN	O00483	NDUFA4	Cytochrome c oxidase subunit NDUFA4 OS	81	18	Yes	N/A	N/A	N/A			High	DVDEYDENK	7	O15511		0	0.0001991	0.002523	3.41124	2	1126.45	-0.1017	6.56653	0
CY1_HUMAN	P08574	CYC1	Cytochrome c1, heme protein, mitochondrial OS	325	157	N/A	N/A	N/A	N/A			High	FEDEELQQILDDIQTK	6	O15514		0	0	8.287e-07	5.39645	3	1963.95	2.28793	58.5857	0
CCHL_HUMAN	P53701	HCCS	Cytochrome c-type heme lyase OS	268	47	N/A	N/A	N/A	N/A			High	EDEELQQILDDIQTK	6	O15514		0	1.364e-05	9.94e-05	4.05699	2	1816.89	3.75684	52.1829	0
CP20A_HUMAN	Q6UW02	CYP20A1	Cytochrome P450 20A1 OS	462	16	Yes	N/A	N/A	N/A			High	APPIIGYLPFEVLGTSGYDYYHVDDLENLAK	4	O15516		0	0	5.912e-06	4.65738	3	3469.72	-0.815307	70.8992	0
CP2U1_HUMAN	Q7Z449	CYP2U1	Cytochrome P450 2U1 OS	544	3	Yes	N/A	N/A	N/A			High	ELGIEESLPETAADK	2	O15516		0	3.831e-05	0.0002816	3.7915	2	1601.8	3.74273	30.945	0
CRLF3_HUMAN	Q8IUI8	CRLF3	Cytokine receptor-like factor 3 OS	442	5	N/A	N/A	N/A	N/A			High	IPTDTSTPPR	1	O15516		0	0.0001206	0.001152	2.43411	2	1084.56	0.600373	7.73578	0
ACOC_HUMAN	P21399	ACO1	Cytoplasmic aconitate hydratase OS	889	6	N/A	N/A	N/A	N/A			High	DDSSIFDGLVEEDDKDK	2	O15516		0	0.000125	0.001249	3.55372	2	1926.85	1.24062	41.2408	1
DYHC1_HUMAN	Q14204	DYNC1H1	Cytoplasmic dynein 1 heavy chain 1 OS	4646	531	N/A	N/A	N/A	N/A			High	SGHLQPPPVTTEQHGAR	1	O15533		0	0	1.028e-06	4.19219	3	1811.91	-0.989717	14.2558	0
DC1I2_HUMAN	Q13409	DYNC1I2	Cytoplasmic dynein 1 intermediate chain 2 OS	638	71	N/A	N/A	N/A	N/A			High	YPSGGLEVEWELR	4	O15533		0	0	1.602e-06	3.7771	2	1534.75	-0.869434	46.3203	0
DC1L1_HUMAN	Q9Y6G9	DYNC1LI1	Cytoplasmic dynein 1 light intermediate chain 1 OS	523	41	N/A	N/A	N/A	N/A			High	QGPGEPPPRPDLDPELYLSVHDPAGALQA	10	O15533		0	8.114e-06	5.16e-05	3.4328	3	3036.51	2.76346	48.8082	0
DC1L2_HUMAN	O43237	DYNC1LI2	Cytoplasmic dynein 1 light intermediate chain 2 OS	492	22	N/A	N/A	N/A	N/A			High	GAPAPHcEMSR	3	O15533	C7(Carbamidomethyl)	0	5.007e-05	0.0003307	1.9214	2	1212.53	0.238167	5.0136	0
DYHC2_HUMAN	Q8NCM8	DYNC2H1	Cytoplasmic dynein 2 heavy chain 1 OS	4307	4	N/A	N/A	N/A	N/A			High	GPAVIEcWFVEDASGK	2	O15533	C7(Carbamidomethyl)	0	7.501e-05	0.000704	2.85762	2	1764.83	0.607882	47.0836	0
CYFP1_HUMAN	Q7L576	CYFIP1	Cytoplasmic FMR1-interacting protein 1 OS	1253	20	N/A	N/A	N/A	N/A			High	APGPPPFGLEWR	5	O15533		0	0.0006779	0.007866	2.46106	2	1323.68	-0.103899	45.4412	0
CPEB4_HUMAN	Q17RY0	CPEB4	Cytoplasmic polyadenylation element-binding protein 4 OS	729	21	N/A	Yes	N/A	N/A			High	APAPHcEMSR	1	O15533	C6(Carbamidomethyl)	0	0.001625	0.02044	1.72068	2	1155.5	0.871334	2.97195	0
NCK1_HUMAN	P16333	NCK1	Cytoplasmic protein NCK1 OS	377	7	N/A	N/A	N/A	N/A			High	PPVTTEQHGAR	1	O15533		0	0.002857	0.03554	1.93284	2	1192.61	0.937882	1.89325	0
CTU1_HUMAN	Q7Z7A3	CTU1	Cytoplasmic tRNA 2-thiolation protein 1 OS	348	7	N/A	N/A	N/A	N/A			High	TAPLNEDVFTPPAPSPAPSLDTDIQELSEQIHR	6	O15534		0	0	1.708e-05	4.27449	3	3585.78	2.02468	60.431	0
CKAP4_HUMAN	Q07065	CKAP4	Cytoskeleton-associated protein 4 OS	602	117	Yes	N/A	N/A	N/A			High	TPSDHLLSTLEELVPYDFEK	3	O15553		0	0	2.314e-05	3.48952	3	2333.16	1.15018	64.8477	0
CKAP5_HUMAN	Q14008	CKAP5	Cytoskeleton-associated protein 5 OS	2032	52	Yes	N/A	N/A	N/A			High	RPTPDGGASADLK	1	O15553		0	0.003803	0.04732	2.35118	2	1284.66	1.24554	9.27616	0
AMPL_HUMAN	P28838	LAP3	Cytosol aminopeptidase OS	519	39	N/A	N/A	N/A	N/A			High	cVKPPYmLVVGNIVIKPASQTITCENCR	1	O42043	C1(Carbamidomethyl); M7(Oxidation)	0	0.006772	0.0913	3.26355	3	3149.6	0.553805	38.4977	0
BACH_HUMAN	O00154	ACOT7	Cytosolic acyl coenzyme A thioester hydrolase OS	380	33	N/A	N/A	N/A	N/A			High	LAALNDDGDLTELGSMMAEFPLDPQLAK	8	O43143		0	0	1.819e-06	5.27554	3	2975.44	1.78733	68.2733	0
NARFL_HUMAN	Q9H6Q4	NARFL	Cytosolic Fe-S cluster assembly factor NARFL OS	476	5	N/A	N/A	N/A	N/A			High	LGIDDLVHFDFMDPPAPETLMR	8	O43143		0	0	2.021e-08	4.5272	3	2529.22	1.48625	67.4384	0
NUBP1_HUMAN	P53384	NUBP1	Cytosolic Fe-S cluster assembly factor NUBP1 OS	320	12	N/A	N/A	N/A	N/A			High	LGIDDLVHFDFMDPPAPETLmR	9	O43143	M21(Oxidation)	0	0	1.592e-06	4.03271	3	2545.21	-0.362077	63.7613	0
NUBP2_HUMAN	Q9Y5Y2	NUBP2	Cytosolic Fe-S cluster assembly factor NUBP2 OS	271	15	N/A	N/A	N/A	N/A			High	DDLVHFDFMDPPAPETLMR	9	O43143		0	0	1.101e-06	3.7106	3	2246.03	0.276061	56.2844	0
CNDP2_HUMAN	Q96KP4	CNDP2	Cytosolic non-specific dipeptidase OS	475	14	N/A	N/A	N/A	N/A			High	DDLVHFDFmDPPAPETLMR	8	O43143	M9(Oxidation)	0	0	2.444e-07	3.56847	3	2262.02	0.228579	51.4664	0
PA24A_HUMAN	P47712	PLA2G4A	Cytosolic phospholipase A2 OS	749	18	N/A	N/A	N/A	N/A			High	GIDDLVHFDFMDPPAPETLMR	3	O43143		0	0	9.457e-06	3.52484	3	2416.12	-5.05255	61.9987	0
CYTSA_HUMAN	Q69YQ0	SPECC1L	Cytospin-A OS	1117	9	N/A	Yes	N/A	N/A			High	DDLGPEVGDIK	7	O43143		0	8.114e-06	3.619e-05	3.40077	2	1157.57	-1.16194	25.7342	0
CYTSB_HUMAN	Q5M775	SPECC1	Cytospin-B OS	1068	2	N/A	N/A	N/A	N/A			High	YLAALNDDGDLTELGSMMAEFPLDPQLAK	1	O43143		0	1.364e-05	0.0001807	4.96938	3	3138.49	-2.04786	69.9794	0
SERA_HUMAN	O43175	PHGDH	D-3-phosphoglycerate dehydrogenase OS	533	20	N/A	N/A	N/A	N/A			High	EVDDLGPEVGDIK	5	O43143		0	1.364e-05	0.0001509	4.31578	2	1385.68	2.86355	27.8445	0
DAZP1_HUMAN	Q96EP5	DAZAP1	DAZ-associated protein 1 OS	407	16	N/A	N/A	N/A	N/A			High	HPVEIFYTPEPER	6	O43143		0	1.364e-05	0.0001287	3.5204	2	1613.8	1.39547	27.0799	0
ZN326_HUMAN	Q5BKZ1	ZNF326	DBIRD complex subunit ZNF326 OS	582	12	N/A	N/A	N/A	N/A			High	DPPAPETLMR	6	O43143		0	3.831e-05	0.0002639	2.52739	2	1126.56	3.04166	23.3201	0
DP13A_HUMAN	Q9UKG1	APPL1	DCC-interacting protein 13-alpha OS	709	5	N/A	N/A	N/A	N/A			High	DMSNFPQcEAK	2	O43143	C8(Carbamidomethyl)	0	4.451e-05	0.0003054	3.66296	2	1326.55	2.64628	18.2253	0
DP13B_HUMAN	Q8NEU8	APPL2	DCC-interacting protein 13-beta OS	664	3	N/A	N/A	N/A	N/A			High	DLGPEVGDIK	4	O43143		0	0.0001206	0.00116	2.85265	2	1042.54	1.84484	23.28	0
DCNL3_HUMAN	Q8IWE4	DCUN1D3	DCN1-like protein 3 OS	304	8	N/A	N/A	N/A	N/A			High	cPLLTIPGR	3	O43143	C1(Carbamidomethyl)	0	0.0002655	0.003093	2.43945	2	1026.58	-0.525988	33.7909	0
DCTP1_HUMAN	Q9H773	DCTPP1	dCTP pyrophosphatase 1 OS	170	5	N/A	N/A	N/A	N/A			High	DDLVHFDFmDPPAPETLmR	2	O43143	M9(Oxidation); M18(Oxidation)	0	0.0003632	0.004595	2.94171	3	2278.01	-0.943547	47.2694	0
DCA11_HUMAN	Q8TEB1	DCAF11	DDB1- and CUL4-associated factor 11 OS	546	2	N/A	N/A	N/A	N/A			High	NPFTNLPHTPR	4	O43143		0	0.0005671	0.006102	1.48273	3	1293.67	-0.162275	24.6393	0
DCA13_HUMAN	Q9NV06	DCAF13	DDB1- and CUL4-associated factor 13 OS	445	2	N/A	N/A	N/A	N/A			High	YLAALNDDGDLTELGSmMAEFPLDPQLAK	1	O43143	M17(Oxidation)	0	0.001387	0.01696	2.92508	3	3154.5	1.1224	62.0497	0
DCAF5_HUMAN	Q96JK2	DCAF5	DDB1- and CUL4-associated factor 5 OS	942	13	N/A	N/A	N/A	N/A			High	DPLLER	12	O43143		0	0.002283	0.02796	2.43015	2	742.411	1.87619	10.1932	0
DCAF6_HUMAN	Q58WW2	DCAF6	DDB1- and CUL4-associated factor 6 OS	860	4	N/A	N/A	N/A	N/A			High	LPVWEYK	3	O43143		0	0.003496	0.0434	2.15344	2	934.503	-0.226798	31.3869	0
DCAF7_HUMAN	P61962	DCAF7	DDB1- and CUL4-associated factor 7 OS	342	8	N/A	N/A	N/A	N/A			High	DFMDPPAPETLMR	1	O43143		0	0.007018	0.095	2.36284	2	1519.69	-3.93407	40.773	0
DOPD_HUMAN	P30046	DDT	D-dopachrome decarboxylase OS	118	10	N/A	N/A	N/A	N/A			High	NLEEGHSSTVAAHYNELQEVGLEK	3	O43148		0	0	5.975e-08	4.76353	3	2654.28	2.56036	28.8297	0
DDRGK_HUMAN	Q96HY6	DDRGK1	DDRGK domain-containing protein 1 OS	314	22	Yes	Yes	N/A	N/A			High	DQATAESNPVTQK	5	O43149		0	1.364e-05	0.0001036	4.12854	2	1388.67	2.85579	6.13004	0
DAXX_HUMAN	Q9UER7	DAXX	Death domain-associated protein 6 OS	740	2	N/A	N/A	N/A	N/A			High	VPVGLPVDLQELR	1	O43155		0	9.009e-05	0.0008315	2.33452	2	1434.83	0.779115	47.9546	0
DAP1_HUMAN	P51397	DAP	Death-associated protein 1 OS	102	9	N/A	N/A	N/A	N/A			High	VDENDTRPDVEPPLPLQIQIAMDVMER	1	O43156		0	0	7.658e-08	3.98368	3	3120.54	2.25653	66.0508	0
DIDO1_HUMAN	Q9BTC0	DIDO1	Death-inducer obliterator 1 OS	2240	31	N/A	N/A	N/A	N/A			High	LPGLPEDPWVR	4	O43157		0	0.0006411	0.007323	2.98374	2	1278.68	-1.75097	43.1434	0
DOCK1_HUMAN	Q14185	DOCK1	Dedicator of cytokinesis protein 1 OS	1865	5	N/A	N/A	N/A	N/A			High	DEFEELDSVPLVK	3	O43164		0.038	0.00057	0.006289	3.54089	2	1519.75	-3.03789	43.3211	0
DOCK2_HUMAN	Q92608	DOCK2	Dedicator of cytokinesis protein 2 OS	1830	4	Yes	N/A	N/A	N/A			High	AGQSTEEEMYNNESAGPAFEEFLQLLGER	8	O43166		0	0	1.359e-08	4.73752	3	3246.46	2.82345	70.9396	0
DOCK4_HUMAN	Q8N1I0	DOCK4	Dedicator of cytokinesis protein 4 OS	1966	12	Yes	Yes	N/A	N/A			High	DEQGLNYQQK	4	O43166		0	9.961e-05	0.001062	3.82231	2	1222.57	2.97947	5.72441	0
DOCK5_HUMAN	Q9H7D0	DOCK5	Dedicator of cytokinesis protein 5 OS	1870	23	N/A	N/A	N/A	N/A			High	SPQSPFPSTPTSR	1	O43166		0	0.001212	0.0144	2.78158	2	1388.68	-0.741958	18.4867	0
DOCK6_HUMAN	Q96HP0	DOCK6	Dedicator of cytokinesis protein 6 OS	2047	11	N/A	N/A	N/A	N/A			High	FLNEHPGGEEVLLEQAGVDASESFEDVGH	9	O43169		0	0	1.371e-09	5.92471	3	3111.41	-1.44823	53.0186	0
DOCK7_HUMAN	Q96N67	DOCK7	Dedicator of cytokinesis protein 7 OS	2140	59	Yes	Yes	N/A	N/A			High	NSLKELWLVIHGR	4	O43169		0	0	3.829e-07	4.96604	3	1564.89	-1.08129	41.1054	1
DOCK9_HUMAN	Q9BZ29	DOCK9	Dedicator of cytokinesis protein 9 OS	2069	20	N/A	N/A	N/A	N/A			High	IGDIHPSDLKPESGSK	6	O43169		0	0	2.015e-05	4.35201	3	1679.86	-0.479974	18.2974	0
DHDDS_HUMAN	Q86SQ9	DHDDS	Dehydrodolichyl diphosphate syntase complex subunit DHDDS OS	333	5	N/A	N/A	N/A	N/A			High	DIHPSDLKPESGSK	4	O43169		0	1.364e-05	0.0001057	3.57167	2	1509.75	0.168882	14.31	0
NGBR_HUMAN	Q96E22	NUS1	Dehydrodolichyl diphosphate syntase complex subunit NUS1 OS	293	2	N/A	N/A	N/A	N/A			High	GDIHPSDLKPESGSK	3	O43169		0	9.009e-05	0.0008149	3.41958	2	1566.78	0.951028	13.3423	0
DHRS4_HUMAN	Q9BTZ2	DHRS4	Dehydrogenase/reductase SDR family member 4 OS	278	16	N/A	N/A	N/A	N/A			High	PSDLKPESGSK	1	O43169		0	0.0009632	0.01167	2.73799	2	1144.59	0.549812	13.351	0
DHRS7_HUMAN	Q9Y394	DHRS7	Dehydrogenase/reductase SDR family member 7 OS	339	88	Yes	N/A	N/A	N/A			High	FLNEHPGGEEVLLEQAGVDASESFEDVGHSSDAR	2	O43169		0	0.003243	0.04052	2.41878	3	3627.65	-0.334126	99.2476	0
DRS7B_HUMAN	Q6IAN0	DHRS7B	Dehydrogenase/reductase SDR family member 7B OS	325	9	Yes	N/A	N/A	N/A			High	LWDLEAQEEILHQEGH	6	O43172		0	1.364e-05	9.876e-05	2.3643	3	1946.92	-0.193614	43.097	0
DHRSX_HUMAN	Q8N5I4	DHRSX	Dehydrogenase/reductase SDR family member on chromosome X OS	330	5	N/A	N/A	N/A	N/A			High	SLDSDEPVADIEGHTVR	3	O43172		0	0.0001435	0.001494	1.97511	3	1839.87	1.1508	30.0349	0
DIA1_HUMAN	Q8NDZ4	C3orf58	Deleted in autism protein 1 OS	430	3	N/A	N/A	N/A	N/A			High	DSDEPVADIEGHTVR	2	O43172		0	0.005154	0.06749	2.54415	3	1639.76	2.15414	28.4142	0
DHC24_HUMAN	Q15392	DHCR24	Delta(24)-sterol reductase OS	516	6	Yes	N/A	N/A	N/A			High	DHENVIScPHLGASTK	10	O43175	C8(Carbamidomethyl)	0	0	2.288e-07	4.95907	2	1764.84	1.93462	19.584	0
ECH1_HUMAN	Q13011	ECH1	Delta(3,5)-Delta(2,4)-dienoyl-CoA isomerase, mitochondrial OS	328	67	N/A	N/A	N/A	N/A			High	NAGNcLSPAVIVGLLK	4	O43175	C5(Carbamidomethyl)	0	0	2.228e-06	4.85932	2	1625.9	0.100445	58.3774	0
P5CS_HUMAN	P54886	ALDH18A1	Delta-1-pyrroline-5-carboxylate synthase OS	795	73	N/A	N/A	N/A	N/A			High	RPEVPLR	3	O43175		0	0.002624	0.03205	2.65372	2	866.521	0.313157	10.6362	0
DEN1A_HUMAN	Q8TEH3	DENND1A	DENN domain-containing protein 1A OS	1009	2	N/A	Yes	N/A	N/A			High	DVFTEEPPR	1	O43175		0	0.004718	0.06086	2.20511	2	1089.53	4.81263	19.9074	0
DEND3_HUMAN	A2RUS2	DENND3	DENN domain-containing protein 3 OS	1198	8	N/A	N/A	N/A	N/A			High	DGGLQVVEK	1	O43175		0	0.008255	0.1148	2.99057	2	944.507	1.89206	12.4421	0
DEN4C_HUMAN	Q5VZ89	DENND4C	DENN domain-containing protein 4C OS	1673	18	Yes	N/A	N/A	N/A			High	DEGALLR	1	O43175		0	0.009022	0.1258	2.48754	2	773.417	1.69405	10.2567	0
DEN5B_HUMAN	Q6ZUT9	DENND5B	DENN domain-containing protein 5B OS	1274	6	N/A	N/A	N/A	N/A			High	DQTQDTQLITVDEK	8	O43181		0	0	4.465e-07	4.60657	2	1633.79	-1.30065	25.6212	0
DENR_HUMAN	O43583	DENR	Density-regulated protein OS	198	22	N/A	N/A	N/A	N/A			High	DITTLTGVPEEHIK	5	O43181		0	0.0001485	0.001657	1.80274	3	1552.82	-0.177084	33.7618	0
DCK_HUMAN	P27707	DCK	Deoxycytidine kinase OS	260	5	N/A	N/A	N/A	N/A			High	VPEEHIK	2	O43181		0	0.004659	0.05953	2.40938	2	851.463	0.673921	3.1469	0
DHYS_HUMAN	P49366	DHPS	Deoxyhypusine synthase OS	369	4	N/A	N/A	N/A	N/A			High	IPLQQGGR	2	O43184		0	0.001725	0.0213	2.32945	2	868.499	-0.544638	0.709592	0
DNS2A_HUMAN	O00115	DNASE2	Deoxyribonuclease-2-alpha OS	360	8	N/A	N/A	N/A	N/A			High	GPGEWNLK	2	O43189		0	0.001621	0.02034	2.39915	2	900.456	-1.21591	21.7581	0
DEOC_HUMAN	Q9Y315	DERA	Deoxyribose-phosphate aldolase OS	318	4	N/A	N/A	N/A	N/A			High	PGEWNLK	4	O43189		0	0.003342	0.04175	2.2115	2	843.436	0.276874	20.9671	0
DUT_HUMAN	P33316	DUT	Deoxyuridine 5'-triphosphate nucleotidohydrolase, mitochondrial OS	252	9	N/A	N/A	N/A	N/A			High	GPLTSGSDEENVALPLGDNVLTHNLGIPVLVVcTK	10	O43237	C33(Carbamidomethyl)	0	0	6.122e-11	6.02708	3	3628.88	-2.3238	64.9118	0
DCAKD_HUMAN	Q8WVC6	DCAKD	Dephospho-CoA kinase domain-containing protein OS	231	6	Yes	N/A	N/A	N/A			High	LLLGPNGPAVAAAGDLTSEEEEGQSLWSSILSEVSTR	1	O43237		0	1.364e-05	8.454e-05	3.9996	3	3783.89	-1.37665	77.8619	0
DERL1_HUMAN	Q9BUN8	DERL1	Derlin-1 OS	251	11	Yes	N/A	N/A	N/A			High	DFQDYMEPEEGcQGSPQR	1	O43237	C12(Carbamidomethyl)	0	2.666e-05	0.0002134	2.29833	2	2172.86	-0.400846	29.3696	0
DERL2_HUMAN	Q9GZP9	DERL2	Derlin-2 OS	239	26	Yes	N/A	N/A	N/A			High	GPASVPSSSPGTSVK	3	O43237		0	7.501e-05	0.00068	3.20945	2	1357.7	0.986857	12.0122	0
DSE_HUMAN	Q9UL01	DSE	Dermatan-sulfate epimerase OS	958	20	Yes	N/A	N/A	N/A			High	KPDSMVTNSSTENEA	1	O43237		0	0.0002513	0.003005	3.82199	2	1609.7	1.83002	12.112	0
DCD_HUMAN	P81605	DCD	Dermcidin OS	110	3	N/A	Yes	N/A	N/A			High	IPAGWDNEK	4	O43237		0	0.0005821	0.006536	2.2371	2	1029.5	-2.60248	15.0233	0
DESM_HUMAN	P17661	DES	Desmin OS	470	14	N/A	N/A	N/A	N/A			High	GGPASVPSSSPGTSVK	2	O43237		0	0.001088	0.01293	2.73886	2	1414.71	-2.32163	12.1629	0
DSG2_HUMAN	Q14126	DSG2	Desmoglein-2 OS	1118	124	Yes	Yes	Yes	N/A			High	AKPPPGGGEQEPPPPPAPQDVEmK	15	O43242	M23(Oxidation)	0	0	3.792e-06	4.65762	3	2466.2	1.36538	19.4726	0
DESP_HUMAN	P15924	DSP	Desmoplakin OS	2871	12	N/A	Yes	N/A	N/A			High	AKPPPGGGEQEPPPPPAPQDVEMK	15	O43242		0	0	5.327e-07	4.56394	3	2450.21	2.61201	23.8081	0
DEST_HUMAN	P60981	DSTN	Destrin OS	165	13	N/A	N/A	N/A	N/A			High	SPEDAEFIVAK	6	O43242		0	0	2.88e-05	4.18004	2	1205.6	-1.01692	23.9347	0
DESI2_HUMAN	Q9BSY9	DESI2	Desumoylating isopeptidase 2 OS	194	15	N/A	N/A	N/A	N/A			High	FPEQANNNEWAR	9	O43242		0	0	2.81e-05	3.82634	2	1475.67	0.927606	22.2102	0
VCIP1_HUMAN	Q96JH7	VCPIP1	Deubiquitinating protein VCIP135 OS	1222	10	N/A	N/A	N/A	N/A			High	ELDTVTLEDIK	2	O43242		0	8.114e-06	2.927e-05	3.69002	2	1275.67	2.48246	32.5359	0
DRG1_HUMAN	Q9Y295	DRG1	Developmentally-regulated GTP-binding protein 1 OS	367	13	Yes	N/A	N/A	N/A			High	DSPEDAEFIVAK	4	O43242		0	1.364e-05	0.0001685	3.52085	2	1320.63	-2.10913	28.7239	0
DRG2_HUMAN	P55039	DRG2	Developmentally-regulated GTP-binding protein 2 OS	364	3	N/A	N/A	N/A	N/A			High	DFLLPFLEEPMDTEADLQFRPR	6	O43242		0	6.54e-05	0.0005141	1.18608	3	2679.31	0.710595	67.5522	0
GLCE_HUMAN	O94923	GLCE	D-glucuronyl C5-epimerase OS	617	8	Yes	N/A	N/A	N/A			High	DGVIEASINHEK	3	O43242		0	7.501e-05	0.0006979	3.08835	2	1311.66	2.60352	20.4603	0
DBLOH_HUMAN	Q9NR28	DIABLO	Diablo homolog, mitochondrial OS	239	7	N/A	N/A	N/A	N/A			High	PEDAEFIVAK	1	O43242		0	0.000125	0.001211	3.25823	2	1118.57	-0.398728	28.698	0
DGKZ_HUMAN	Q13574	DGKZ	Diacylglycerol kinase zeta OS	1117	5	N/A	N/A	N/A	N/A			High	LPFLEEPMDTEADLQFRPR	2	O43242		0	0.0001896	0.002125	3.08085	3	2304.14	3.12941	47.571	0
DGAT1_HUMAN	O75907	DGAT1	Diacylglycerol O-acyltransferase 1 OS	488	42	Yes	N/A	N/A	N/A			High	DFLLPFLEEPmDTEADLQFRPR	5	O43242	M11(Oxidation)	0	0.0005983	0.006838	2.08531	3	2695.3	-2.45684	63.2882	0
DLDH_HUMAN	P09622	DLD	Dihydrolipoyl dehydrogenase, mitochondrial OS	509	204	N/A	N/A	N/A	N/A			High	DLQFRPR	1	O43242		0	0.005853	0.07745	2.27015	2	931.512	0.829811	14.4136	0
ODP2_HUMAN	P10515	DLAT	Dihydrolipoyllysine-residue acetyltransferase component of pyruvate dehydrogenase complex, mitochondrial OS	647	85	N/A	N/A	N/A	N/A			High	DIHNMSVK	1	O43242		0	0.007343	0.09999	2.27841	2	943.466	-0.151608	8.03387	0
ODO2_HUMAN	P36957	DLST	Dihydrolipoyllysine-residue succinyltransferase component of 2-oxoglutarate dehydrogenase complex, mitochondrial OS	453	103	N/A	N/A	N/A	N/A			High	TDScDVNDcVQQVVELLQER	10	O43252	C4(Carbamidomethyl); C9(Carbamidomethyl)	0	0	1.701e-07	4.98729	2	2407.08	-1.33761	56.6537	0
PYRD_HUMAN	Q02127	DHODH	Dihydroorotate dehydrogenase (quinone), mitochondrial OS	395	5	Yes	N/A	N/A	N/A			High	DSEYEKPEAPELVLK	4	O43252		0	0	2.214e-05	3.71955	3	1746.88	0.158397	33.0946	0
DHPR_HUMAN	P09417	QDPR	Dihydropteridine reductase OS	244	4	N/A	N/A	N/A	N/A			High	GFTGIDSEYEKPEAPELVLK	6	O43252		0	0	3.521e-06	3.28195	3	2222.12	-0.949833	39.0989	0
DPYL2_HUMAN	Q16555	DPYSL2	Dihydropyrimidinase-related protein 2 OS	572	34	N/A	N/A	N/A	N/A			High	DPAGMPHPETGK	3	O43252		0	1.364e-05	0.0001698	3.26922	2	1236.57	2.94155	14.3355	0
DPYL3_HUMAN	Q14195	DPYSL3	Dihydropyrimidinase-related protein 3 OS	570	16	N/A	N/A	N/A	N/A			High	QIHEGASLPFFEVFVDAPLHVcEQR	1	O43252	C22(Carbamidomethyl)	0	2.002e-05	0.0001954	4.05347	3	2925.43	-3.30276	56.6304	0
GNPAT_HUMAN	O15228	GNPAT	Dihydroxyacetone phosphate acyltransferase OS	680	61	N/A	N/A	N/A	N/A			High	DLYEPSHGAK	5	O43252		0	0.000125	0.001281	2.5428	2	1116.53	0.0902714	6.97069	0
TFB1M_HUMAN	Q8WVM0	TFB1M	Dimethyladenosine transferase 1, mitochondrial OS	346	15	N/A	N/A	N/A	N/A			High	QHAAVLEEGVLNPETTVVAIFPSPM	5	O43252		0	0.0001296	0.001323	3.91079	3	2649.35	-2.69245	64.7152	0
TFB2M_HUMAN	Q9H5Q4	TFB2M	Dimethyladenosine transferase 2, mitochondrial OS	396	9	N/A	N/A	N/A	N/A			High	DDDVPLMWR	1	O43252		0	0.0003673	0.004681	2.15903	2	1146.53	2.28701	35.4472	0
CATC_HUMAN	P53634	CTSC	Dipeptidyl peptidase 1 OS	463	71	N/A	N/A	N/A	N/A			High	VPVDASYEVK	2	O43252		0	0.0005671	0.006093	3.50049	2	1106.57	-1.48812	16.1666	0
DPP3_HUMAN	Q9NY33	DPP3	Dipeptidyl peptidase 3 OS	737	4	N/A	N/A	N/A	N/A			High	NPEFFEHR	1	O43252		0	0.003638	0.04526	2.06149	2	1075.5	0.492841	15.6754	0
DPP9_HUMAN	Q86TI2	DPP9	Dipeptidyl peptidase 9 OS	863	4	N/A	N/A	N/A	N/A			High	KPEAPELVLK	1	O43252		0	0.005268	0.06899	2.91039	2	1123.67	0.729689	21.2896	0
DI3L2_HUMAN	Q8IYB7	DIS3L2	DIS3-like exonuclease 2 OS	885	4	N/A	N/A	N/A	N/A			High	DLQVLDR	1	O43252		0	0.006878	0.09331	2.40815	2	858.471	2.91831	19.7307	0
DAB2_HUMAN	P98082	DAB2	Disabled homolog 2 OS	770	3	N/A	Yes	N/A	N/A			High	TVMDEGPQVFAPLSEESK	2	O43264		0	0	3.04e-07	5.96918	2	1963.94	2.34614	38.8472	0
DAB2P_HUMAN	Q5VWQ8	DAB2IP	Disabled homolog 2-interacting protein OS	1189	7	N/A	Yes	N/A	N/A			High	QQYEEIIQSTEEFENALK	7	O43264		0	0	1.209e-08	5.32575	2	2199.05	2.97588	53.7638	0
DCBD2_HUMAN	Q96PD2	DCBLD2	Discoidin, CUB and LCCL domain-containing protein 2 OS	775	48	Yes	Yes	Yes	N/A			High	DDEENYSAASK	15	O43264		0	0	1.93e-05	4.33523	2	1228.5	-0.0617101	3.47895	0
DIP2A_HUMAN	Q14689	DIP2A	Disco-interacting protein 2 homolog A OS	1571	2	Yes	N/A	N/A	N/A			High	VSNTQYHEVMNLEPENTLDQHSF	4	O43264		0	0	6.118e-06	3.22061	3	2732.23	1.62008	39.1229	0
DIP2B_HUMAN	Q9P265	DIP2B	Disco-interacting protein 2 homolog B OS	1576	21	Yes	N/A	N/A	N/A			High	DLPLDTDLENEK	7	O43264		0	8.114e-06	4.59e-05	3.34898	2	1401.67	-0.933169	31.8632	0
ADA10_HUMAN	O14672	ADAM10	Disintegrin and metalloproteinase domain-containing protein 10 OS	748	24	Yes	Yes	Yes	CD156c			High	LPLDTDLENEK	4	O43264		0	1.364e-05	8.375e-05	3.28148	2	1286.65	2.85186	25.5836	0
ADA12_HUMAN	O43184	ADAM12	Disintegrin and metalloproteinase domain-containing protein 12 OS	909	2	Yes	Yes	Yes	N/A			High	DLHVSTGEFTDLK	2	O43264		0	1.364e-05	0.0001334	2.96772	3	1461.72	1.30725	33.3005	0
ADA15_HUMAN	Q13444	ADAM15	Disintegrin and metalloproteinase domain-containing protein 15 OS	863	62	Yes	Yes	Yes	N/A			High	PLDTDLENEK	1	O43264		0	0.0001532	0.001677	3.18462	2	1173.56	-1.06506	31.9255	0
ADA17_HUMAN	P78536	ADAM17	Disintegrin and metalloproteinase domain-containing protein 17 OS	824	25	Yes	Yes	Yes	CD156b			High	VPVYVPK	6	O43264		0	0.002616	0.03197	2.29538	2	801.487	-0.160115	16.0892	0
ADAM9_HUMAN	Q13443	ADAM9	Disintegrin and metalloproteinase domain-containing protein 9 OS	819	65	Yes	Yes	Yes	N/A			High	INVPELPTPDEDNKLEVQK	1	O43264		0	0.007723	0.106	1.34812	3	2178.13	0.382711	38.2539	1
DLG1_HUMAN	Q12959	DLG1	Disks large homolog 1 OS	904	24	N/A	Yes	N/A	N/A			High	NPFSEHcAR	10	O43278	C7(Carbamidomethyl)	0	0.0003098	0.003835	2.7678	2	1117.48	0.242902	4.19998	0
DLG3_HUMAN	Q92796	DLG3	Disks large homolog 3 OS	817	4	N/A	Yes	N/A	N/A			High	HPVcSGTcQP	2	O43278	C4(Carbamidomethyl); C8(Carbamidomethyl)	0	0.003049	0.03811	2.49527	2	1142.47	-0.259223	2.07285	0
DLG5_HUMAN	Q8TDM6	DLG5	Disks large homolog 5 OS	1919	10	N/A	Yes	N/A	N/A			High	FPQGPSmER	1	O43278	M7(Oxidation)	0	0.008515	0.1194	1.88337	2	1064.48	-0.28435	9.17121	0
DLGP4_HUMAN	Q9Y2H0	DLGAP4	Disks large-associated protein 4 OS	992	3	N/A	Yes	N/A	N/A			High	DPTEQIcK	1	O43278	C7(Carbamidomethyl)	0	0.009365	0.1313	2.12927	2	990.459	3.06802	3.15083	0
DLGP5_HUMAN	Q15398	DLGAP5	Disks large-associated protein 5 OS	846	5	N/A	N/A	N/A	N/A			High	EAAGTTAAAGTGGATEQPPR	4	O43290		0	0	6.473e-09	5.23748	2	1813.87	3.16302	11.033	0
DIRC2_HUMAN	Q96SL1	DIRC2	Disrupted in renal carcinoma protein 2 OS	478	8	Yes	N/A	N/A	N/A			High	TLGEDDPWLDDTAAWIER	7	O43290		0	0	7.582e-09	4.94183	2	2102.98	4.61948	54.1306	0
DISC1_HUMAN	Q9NRI5	DISC1	Disrupted in schizophrenia 1 protein OS	854	6	N/A	N/A	N/A	N/A			High	KPDYLPYAEDESVDDLAQQKPR	2	O43290		0	0	2.425e-06	4.84596	3	2577.25	2.1151	30.4206	0
DMXL1_HUMAN	Q9Y485	DMXL1	DmX-like protein 1 OS	3027	4	N/A	Yes	N/A	N/A			High	DDLLPLGDQTQDGDFGSR	5	O43290		0	0	1.493e-07	4.32896	2	1948.89	-1.39751	38.1273	0
DMXL2_HUMAN	Q8TDJ6	DMXL2	DmX-like protein 2 OS	3036	9	N/A	N/A	N/A	N/A			High	DESVDDLAQQKPR	2	O43290		0	0	7.673e-06	4.24805	2	1500.73	0.880177	19.0495	0
DNMT1_HUMAN	P26358	DNMT1	DNA (cytosine-5)-methyltransferase 1 OS	1616	37	N/A	N/A	N/A	N/A			High	VSEVEEEKEPVPQPLPSDDTR	7	O43290		0	0	2.566e-06	3.22959	3	2380.14	-3.93937	27.6004	1
DDB1_HUMAN	Q16531	DDB1	DNA damage-binding protein 1 OS	1140	22	N/A	N/A	N/A	N/A			High	DQTQDGDFGSR	2	O43290		0	8.114e-06	4.088e-05	3.37669	2	1225.51	-0.645898	9.01156	0
DRAM2_HUMAN	Q6UX65	DRAM2	DNA damage-regulated autophagy modulator protein 2 OS	266	7	Yes	N/A	N/A	N/A			High	DDGYEAAASSK	9	O43290		0	1.364e-05	0.0001039	3.5935	2	1113.47	1.54266	6.06197	0
ABC3C_HUMAN	Q9NRW3	APOBEC3C	DNA dC->dU-editing enzyme APOBEC-3C OS	190	6	N/A	N/A	N/A	N/A			High	TPYIVLSGSGK	2	O43290		0	9.443e-05	0.0009537	2.8478	2	1121.62	-0.305562	22.0875	0
ERCC6_HUMAN	Q03468	ERCC6	DNA excision repair protein ERCC-6 OS	1493	2	N/A	N/A	N/A	N/A			High	TLGEIPTYGLAGNREEQEELMDFER	1	O43290		0	0.001798	0.02235	3.00795	3	2897.37	1.73344	46.9968	1
DNLI3_HUMAN	P49916	LIG3	DNA ligase 3 OS	1009	2	N/A	N/A	N/A	N/A			High	EDESVDDLAQQKPR	3	O43290		0	0.002639	0.03221	2.16895	3	1629.77	1.47789	19.5661	0
DMAP1_HUMAN	Q9NPF5	DMAP1	DNA methyltransferase 1-associated protein 1 OS	467	16	N/A	N/A	N/A	N/A			High	DEEPIVNR	2	O43290		0	0.004183	0.05303	2.18145	2	971.481	1.87899	6.31457	0
MLH1_HUMAN	P40692	MLH1	DNA mismatch repair protein Mlh1 OS	756	8	N/A	N/A	N/A	N/A			High	EGGAPPPGSPQVLEEDEAELELQK	1	O43290		0	0.006372	0.08567	2.81647	3	2519.22	3.23326	96.2982	0
MSH2_HUMAN	P43246	MSH2	DNA mismatch repair protein Msh2 OS	934	8	N/A	N/A	N/A	N/A			High	LPFPDETHER	7	O43292		0	8.114e-06	3.716e-05	2.72631	2	1240.6	0.606036	19.608	0
MSH6_HUMAN	P52701	MSH6	DNA mismatch repair protein Msh6 OS	1360	43	N/A	N/A	N/A	N/A			High	FPDETHER	8	O43292		0	0.0003363	0.004231	2.75124	2	1030.46	1.20267	6.44466	0
DPOLA_HUMAN	P09884	POLA1	DNA polymerase alpha catalytic subunit OS	1462	9	N/A	N/A	N/A	N/A			High	PFPDETHER	2	O43292		0	0.0008609	0.01045	2.20824	2	1127.51	0.526229	19.6898	0
DPOA2_HUMAN	Q14181	POLA2	DNA polymerase alpha subunit B OS	598	4	N/A	N/A	N/A	N/A			High	VQNHLPASGPTQPPVVSSTNEGSPSPPEPTGK	4	O43294		0	0	8.196e-12	5.89575	3	3193.58	2.0621	26.9919	0
DPOD1_HUMAN	P28340	POLD1	DNA polymerase delta catalytic subunit OS	1107	13	N/A	N/A	N/A	N/A			High	DLSQDTcPGDK	2	O43296	C7(Carbamidomethyl)	0	5.007e-05	0.0003238	3.56219	2	1235.52	0.40032	10.7205	0
DPOE1_HUMAN	Q07864	POLE	DNA polymerase epsilon catalytic subunit A OS	2286	11	Yes	N/A	N/A	N/A			High	KPYEcVEcGK	2	O43296	C5(Carbamidomethyl); C8(Carbamidomethyl)	0	0.0002084	0.002618	3.33132	2	1269.56	-0.705386	0.808005	0
DPOE3_HUMAN	Q9NRF9	POLE3	DNA polymerase epsilon subunit 3 OS	147	2	N/A	N/A	N/A	N/A			High	TLAHSPATSSTHSEEGAEAIR	4	O43299		0	0	2.077e-06	3.82387	3	2152.03	0.1907	14.1582	0
DPOG1_HUMAN	P54098	POLG	DNA polymerase subunit gamma-1 OS	1239	9	N/A	N/A	N/A	N/A			High	TPSTEVcSPR	1	O43299	C7(Carbamidomethyl)	0	0.00417	0.05251	2.52181	2	1133.52	-2.93854	2.88992	0
PRI2_HUMAN	P49643	PRIM2	DNA primase large subunit OS	509	3	N/A	N/A	N/A	N/A			High	SPATSSTHSEEGAEAIR	1	O43299		0	0.00824	0.1142	1.62678	2	1729.8	0.807722	10.7128	0
XPC_HUMAN	Q01831	XPC	DNA repair protein complementing XP-C cells OS	940	9	N/A	N/A	N/A	N/A			High	GTQDALNPEDEVDEFLSR	1	O43306		0	0	3.157e-07	5.0911	2	2034.93	3.8024	50.2135	0
ERCC5_HUMAN	P28715	ERCC5	DNA repair protein complementing XP-G cells OS	1186	13	N/A	N/A	N/A	N/A			High	MEAVIEKEcSALGGLFQTIIS	26	O43312	C9(Carbamidomethyl)	0	2.002e-05	0.0002056	3.6917	3	2296.16	0.643162	39.6301	1
RAD50_HUMAN	Q92878	RAD50	DNA repair protein RAD50 OS	1312	25	N/A	N/A	N/A	N/A			High	MEAVIEKECSALGGLFQTIIS	3	O43312		0	0.002705	0.03321	3.20202	3	2239.14	1.3319	36.8333	1
MCM2_HUMAN	P49736	MCM2	DNA replication licensing factor MCM2 OS	904	31	N/A	N/A	N/A	N/A			High	DTNMEQVPATNDTIK	4	O43318		0	0	1.399e-06	4.32206	2	1676.78	-1.57812	24.0036	0
MCM3_HUMAN	P25205	MCM3	DNA replication licensing factor MCM3 OS	808	54	Yes	N/A	N/A	N/A			High	KQELVAELDQDEKDQQNTSR	1	O43318		0	0	8.09e-06	4.22018	3	2374.15	2.02049	22.3737	2
MCM4_HUMAN	P33991	MCM4	DNA replication licensing factor MCM4 OS	863	33	N/A	N/A	N/A	N/A			High	DTNmEQVPATNDTIK	2	O43318	M4(Oxidation)	0	0	1.301e-06	4.10066	2	1692.77	0.142708	19.1314	0
MCM5_HUMAN	P33992	MCM5	DNA replication licensing factor MCM5 OS	734	61	N/A	N/A	N/A	N/A			High	KPFDEIGGPA	4	O43318		0	0.0003189	0.003987	2.84544	2	1030.52	-0.254337	23.7658	0
MCM6_HUMAN	Q14566	MCM6	DNA replication licensing factor MCM6 OS	821	19	N/A	N/A	N/A	N/A			High	DPSQRPSMEEIVK	1	O43318		0	0.001488	0.01861	2.23168	3	1515.75	1.73529	24.1278	0
MCM7_HUMAN	P33993	MCM7	DNA replication licensing factor MCM7 OS	719	42	N/A	N/A	N/A	N/A			High	DLNSYLEDK	1	O43324		0	0.001681	0.02093	2.79675	2	1096.52	1.95032	25.97	0
TOP1_HUMAN	P11387	TOP1	DNA topoisomerase 1 OS	765	94	N/A	N/A	N/A	N/A			High	DTTDIQGEEFAK	2	O43353		0	0.0001435	0.00163	3.55475	2	1353.62	-0.226469	22.1068	0
TOP2A_HUMAN	P11388	TOP2A	DNA topoisomerase 2-alpha OS	1531	89	N/A	N/A	N/A	N/A			High	TPPLLHHDLK	1	O43353		0	0.007148	0.09669	1.84298	3	1170.66	0.145067	16.1514	0
TOP2B_HUMAN	Q02880	TOP2B	DNA topoisomerase 2-beta OS	1626	60	N/A	N/A	N/A	N/A			High	GPPPDSVYSGVQPGIGTEVFVGK	4	O43390		0	0	3.964e-06	5.73106	2	2287.17	3.24202	39.8413	0
TOP3A_HUMAN	Q13472	TOP3A	DNA topoisomerase 3-alpha OS	1001	8	N/A	N/A	N/A	N/A			High	VWGNVVTVEWADPVEEPDPEVMAK	9	O43390		0	0	1.392e-08	5.48252	3	2696.3	1.61265	51.321	0
TOP3B_HUMAN	O95985	TOP3B	DNA topoisomerase 3-beta-1 OS	862	21	N/A	N/A	N/A	N/A			High	YGGPPPDSVYSGVQPGIGTEVFVGK	5	O43390		0	0	1.165e-06	4.78856	2	2507.25	2.63612	41.4662	0
APEX1_HUMAN	P27695	APEX1	DNA-(apurinic or apyrimidinic site) lyase OS	318	4	N/A	N/A	N/A	N/A			High	VVTVEWADPVEEPDPEVMAK	8	O43390		0	0	1.557e-06	4.56441	2	2240.08	-0.48601	42.7034	0
3MG_HUMAN	P29372	MPG	DNA-3-methyladenine glycosylase OS	298	10	N/A	N/A	N/A	N/A			High	NLATTVTEEILEK	5	O43390		0	0	2.835e-06	4.35447	2	1460.78	-0.572594	51.6421	0
RFX7_HUMAN	Q2KHR2	RFX7	DNA-binding protein RFX7 OS	1363	3	N/A	N/A	N/A	N/A			High	DLYEDELVPLFEK	8	O43390		0	0	1.404e-05	3.73728	2	1609.8	0.276511	51.1416	0
PRKDC_HUMAN	P78527	PRKDC	DNA-dependent protein kinase catalytic subunit OS	4128	478	N/A	N/A	N/A	N/A			High	IEGEEIEIVLAKPPDK	2	O43390		0	0	6.806e-06	3.00484	3	1779.98	0.691888	39.3432	0
RPA1_HUMAN	O95602	POLR1A	DNA-directed RNA polymerase I subunit RPA1 OS	1720	12	N/A	N/A	N/A	N/A			High	TEGLVDVILYHQPDDK	3	O43390		0	2.002e-05	0.0001967	2.20981	3	1841.93	3.06615	42.0186	0
RPA2_HUMAN	Q9H9Y6	POLR1B	DNA-directed RNA polymerase I subunit RPA2 OS	1135	10	N/A	N/A	N/A	N/A			High	EIEGEEIEIVLAKPPDK	6	O43390		0	0.0002562	0.003025	1.79609	3	1909.02	-0.0889075	41.0864	0
RPA43_HUMAN	Q3B726	TWISTNB	DNA-directed RNA polymerase I subunit RPA43 OS	338	4	N/A	N/A	N/A	N/A			High	EGLVDVILYHQPDDK	3	O43390		0	0.0002961	0.003501	1.90565	3	1740.88	2.09378	43.0196	0
RPB1_HUMAN	P24928	POLR2A	DNA-directed RNA polymerase II subunit RPB1 OS	1970	35	N/A	N/A	N/A	N/A			High	EIEGEEIEIVLAKPPDKK	3	O43390		0	0.0002961	0.00348	1.81793	3	2037.11	1.32522	32.5522	1
RPB2_HUMAN	P30876	POLR2B	DNA-directed RNA polymerase II subunit RPB2 OS	1174	45	N/A	N/A	N/A	N/A			High	QPGIGTEVFVGK	4	O43390		0	0.0007946	0.009527	1.60774	2	1231.67	-0.629474	27.3933	0
RPB3_HUMAN	P19387	POLR2C	DNA-directed RNA polymerase II subunit RPB3 OS	275	13	N/A	N/A	N/A	N/A			High	DSYEIRPGK	2	O43390		0	0.001209	0.01436	2.88959	2	1064.54	0.702742	9.35562	0
RPB4_HUMAN	O15514	POLR2D	DNA-directed RNA polymerase II subunit RPB4 OS	142	12	N/A	N/A	N/A	N/A			High	EEEEPMDTSSVTHTEHYK	1	O43390		0	0.005698	0.07514	1.40211	3	2148.9	0.166592	17.756	0
RPB9_HUMAN	P36954	POLR2I	DNA-directed RNA polymerase II subunit RPB9 OS	125	10	N/A	N/A	N/A	N/A			High	GDDDEESDEEAVK	3	O43395		0	0	3.938e-06	4.6822	2	1437.55	-0.053524	8.87193	0
RPC1_HUMAN	O14802	POLR3A	DNA-directed RNA polymerase III subunit RPC1 OS	1390	15	N/A	N/A	N/A	N/A			High	GDDDEESDEEAVKK	1	O43395		0	0	9.519e-06	3.7205	2	1565.65	0.185208	4.20632	1
RPC2_HUMAN	Q9NW08	POLR3B	DNA-directed RNA polymerase III subunit RPC2 OS	1133	3	N/A	N/A	N/A	N/A			High	DDEESDEEAVKK	1	O43395		0	0.004806	0.06222	2.35309	2	1393.6	1.75468	5.54279	1
RPC4_HUMAN	P05423	POLR3D	DNA-directed RNA polymerase III subunit RPC4 OS	398	9	N/A	N/A	N/A	N/A			High	DQYQGADAVGLEEK	4	O43396		0	0	7.869e-07	4.534	2	1522.7	-0.793352	22.8109	0
RPC5_HUMAN	Q9NVU0	POLR3E	DNA-directed RNA polymerase III subunit RPC5 OS	708	5	N/A	N/A	N/A	N/A			High	HLENDPGSNEDTDIPK	6	O43396		0	0	4.138e-07	4.5223	2	1780.8	0.421516	15.7349	0
RPC9_HUMAN	O75575	CRCP	DNA-directed RNA polymerase III subunit RPC9 OS	148	4	N/A	Yes	N/A	N/A			High	DPDFQPELSGAGSR	2	O43396		0	0	2.416e-06	3.78019	2	1475.67	-1.40372	26.8177	0
RPOM_HUMAN	O00411	POLRMT	DNA-directed RNA polymerase, mitochondrial OS	1230	19	N/A	N/A	N/A	N/A			High	GVKPVGSDPDFQPELSGAGSR	1	O43396		0	0	1.009e-05	3.05168	3	2100.04	1.71401	26.5486	0
RPAC1_HUMAN	O15160	POLR1C	DNA-directed RNA polymerases I and III subunit RPAC1 OS	346	16	N/A	N/A	N/A	N/A			High	VGVKPVGSDPDFQPELSGAGSR	1	O43396		0	0	3.335e-06	2.63191	3	2199.11	2.33084	30.1105	0
RPAB1_HUMAN	P19388	POLR2E	DNA-directed RNA polymerases I, II, and III subunit RPABC1 OS	210	9	N/A	N/A	N/A	N/A			High	KPVGSDPDFQPELSGAGSR	5	O43396		0	8.114e-06	2.971e-05	2.65931	3	1943.95	0.713724	24.2148	0
RPAB3_HUMAN	P52434	POLR2H	DNA-directed RNA polymerases I, II, and III subunit RPABC3 OS	150	15	N/A	N/A	N/A	N/A			High	DPGSNEDTDIPK	6	O43396		0	1.364e-05	0.0001203	3.31648	2	1287.57	-2.64482	15.9016	0
DNJA1_HUMAN	P31689	DNAJA1	DnaJ homolog subfamily A member 1 OS	397	65	Yes	N/A	N/A	N/A			High	SEPTQALELTEDDIKEDGIVPLR	3	O43396		0	3.26e-05	0.0002175	1.85793	3	2568.29	-4.89597	49.2718	1
DNJA2_HUMAN	O60884	DNAJA2	DnaJ homolog subfamily A member 2 OS	412	98	N/A	N/A	N/A	N/A			High	TPAVEGLTEAEEEELR	13	O43399		0	0	7.842e-09	5.53102	2	1772.86	0.037661	35.7525	0
DNJA3_HUMAN	Q96EY1	DNAJA3	DnaJ homolog subfamily A member 3, mitochondrial OS	480	8	N/A	N/A	N/A	N/A			High	ENGSDNLPSSAGSGDKPLSDPAPF	3	O43399		0	0	8.93e-06	4.86089	2	2359.07	-0.789851	34.2023	0
DNJB1_HUMAN	P25685	DNAJB1	DnaJ homolog subfamily B member 1 OS	340	8	N/A	N/A	N/A	N/A			High	DSmTDVPVDTGVAAR	4	O43399	M3(Oxidation)	0	0	2.439e-06	4.20124	2	1549.71	-1.65423	22.515	0
DJB11_HUMAN	Q9UBS4	DNAJB11	DnaJ homolog subfamily B member 11 OS	358	75	Yes	N/A	N/A	N/A			High	DSMTDVPVDTGVAAR	4	O43399		0	0	2.224e-06	4.19366	2	1533.72	-2.75841	27.0427	0
DJB12_HUMAN	Q9NXW2	DNAJB12	DnaJ homolog subfamily B member 12 OS	375	7	Yes	N/A	N/A	N/A			High	DVPVDTGVAAR	6	O43399		0	0	2.693e-05	2.90754	2	1099.57	-0.124613	18.8123	0
DJB14_HUMAN	Q8TBM8	DNAJB14	DnaJ homolog subfamily B member 14 OS	379	5	Yes	N/A	N/A	N/A			High	TPAVEGLTEAEEEELRAELTK	6	O43399		0	5.007e-05	0.0003365	2.96887	3	2315.16	1.08513	45.0253	1
DNJB2_HUMAN	P25686	DNAJB2	DnaJ homolog subfamily B member 2 OS	324	5	Yes	N/A	N/A	N/A			High	DPHHDYcEDWPEAQR	11	O43402	C7(Carbamidomethyl)	0	0	5.473e-06	4.57841	3	1954.78	1.03682	19.9023	0
DNJB6_HUMAN	O75190	DNAJB6	DnaJ homolog subfamily B member 6 OS	326	12	N/A	N/A	N/A	N/A			High	APTIHVYEHHENR	1	O43402		0	0.0004386	0.005402	2.73876	3	1602.78	0.490994	11.0374	0
DNJC1_HUMAN	Q96KC8	DNAJC1	DnaJ homolog subfamily C member 1 OS	554	38	Yes	N/A	N/A	N/A			High	DNHLDDIR	6	O43402		0	0.0008936	0.01086	2.459	2	997.47	0.227578	10.4327	0
DJC10_HUMAN	Q8IXB1	DNAJC10	DnaJ homolog subfamily C member 10 OS	793	48	Yes	N/A	N/A	N/A			High	DFDNHLDDIR	1	O43402		0	0.009127	0.1277	2.00588	3	1259.57	1.54854	25.3008	0
DJC11_HUMAN	Q9NVH1	DNAJC11	DnaJ homolog subfamily C member 11 OS	559	12	N/A	N/A	N/A	N/A			High	cTELTGIIQAMVDGQPSLQQVLER	1	O43414	C1(Carbamidomethyl)	0	0	3.3e-06	4.16137	3	2686.35	-1.0065	70.8828	0
DJC13_HUMAN	O75165	DNAJC13	DnaJ homolog subfamily C member 13 OS	2243	86	Yes	N/A	N/A	N/A			High	DIELPSTIYEALHLPDIK	6	O43422		0	0.0001896	0.002224	1.61067	3	2067.1	-0.0324462	64.5456	0
DJC14_HUMAN	Q6Y2X3	DNAJC14	DnaJ homolog subfamily C member 14 OS	702	7	Yes	N/A	N/A	N/A			High	DFLPEGEDVHNFLLEQK	1	O43432		0	0	2.011e-05	3.79903	2	2029.98	-4.28006	47.1052	0
DJC15_HUMAN	Q9Y5T4	DNAJC15	DnaJ homolog subfamily C member 15 OS	150	2	Yes	N/A	N/A	N/A			High	APIIVPTQQQPPPAK	1	O43432		0	0	2.528e-05	3.70714	2	1584.91	1.88317	21.8912	0
DJC16_HUMAN	Q9Y2G8	DNAJC16	DnaJ homolog subfamily C member 16 OS	782	18	Yes	N/A	N/A	N/A			High	EFLLDFQFMPAcIQKPEGLPPISDVVLDK	1	O43432	C12(Carbamidomethyl)	0	1.364e-05	7.857e-05	4.68895	3	3346.7	-1.91612	71.0091	0
DNJC2_HUMAN	Q99543	DNAJC2	DnaJ homolog subfamily C member 2 OS	621	7	N/A	N/A	N/A	N/A			High	DSQADDPENIK	2	O43432		0	6.54e-05	0.0004379	3.23931	2	1231.54	-0.505773	13.1789	0
DJC21_HUMAN	Q5F1R6	DNAJC21	DnaJ homolog subfamily C member 21 OS	531	12	N/A	N/A	N/A	N/A			High	KPKPDPVLK	1	O43432		0	0.003071	0.03852	2.65522	2	1021.64	0.944319	0.314215	0
DJC25_HUMAN	Q9H1X3	DNAJC25	DnaJ homolog subfamily C member 25 OS	360	18	Yes	N/A	N/A	N/A			High	DVSIGGQEVGR	4	O43447		0	0	6.419e-06	3.35399	2	1116.57	1.36514	19.2149	0
DNJC3_HUMAN	Q13217	DNAJC3	DnaJ homolog subfamily C member 3 OS	504	56	N/A	N/A	N/A	N/A			High	ENVPTGPNNKPK	3	O43447		0	0.004583	0.05856	2.36135	2	1294.68	0.69486	4.45387	0
DNJC5_HUMAN	Q9H3Z4	DNAJC5	DnaJ homolog subfamily C member 5 OS	198	43	Yes	Yes	N/A	N/A			High	TAPAVVYIEILDR	1	O43464		0	3.831e-05	0.0002822	3.30856	2	1459.81	-1.40233	53.3803	0
DNJC7_HUMAN	Q99615	DNAJC7	DnaJ homolog subfamily C member 7 OS	494	18	N/A	N/A	N/A	N/A			High	IQTKEPLPTLPLGR	1	O43464		0	0.0001727	0.001923	2.90263	3	1562.93	0.127728	31.916	1
DNJC8_HUMAN	O75937	DNAJC8	DnaJ homolog subfamily C member 8 OS	253	5	N/A	N/A	N/A	N/A			High	QGEFVVAMGSPFALQNTITSGIVSSAQRPAR	1	O43464		0	0.0003811	0.004812	2.49543	3	3219.67	4.65809	57.5456	0
DNJC9_HUMAN	Q8WXX5	DNAJC9	DnaJ homolog subfamily C member 9 OS	260	10	N/A	N/A	N/A	N/A			High	EPLPTLPLGR	3	O43464		0	0.001919	0.02375	2.31358	2	1092.64	-1.18165	35.3371	0
DPM1_HUMAN	O60762	DPM1	Dolichol-phosphate mannosyltransferase subunit 1 OS	260	4	N/A	N/A	N/A	N/A			High	EPSFPDVQHGVL	1	O43464		0	0.004223	0.05366	2.11167	2	1324.65	-0.741343	38.7119	0
ALG6_HUMAN	Q9Y672	ALG6	Dolichyl pyrophosphate Man9GlcNAc2 alpha-1,3-glucosyltransferase OS	507	4	Yes	N/A	N/A	N/A			High	APDHGTPVEETLHAcQR	4	O43488	C15(Carbamidomethyl)	0	0	3.167e-06	4.00356	3	1917.89	-0.553586	17.7673	0
OST48_HUMAN	P39656	DDOST	Dolichyl-diphosphooligosaccharide--protein glycosyltransferase 48 kDa subunit OS	456	178	Yes	N/A	N/A	N/A			High	EEAVPEASPVTQAGASVITVETVIQENVGAQK	18	O43491		0	0	1.523e-07	6.41572	3	3251.67	1.97689	60.9212	0
RPN1_HUMAN	P04843	RPN1	Dolichyl-diphosphooligosaccharide--protein glycosyltransferase subunit 1 OS	607	309	Yes	N/A	N/A	N/A			High	EVAENQQNQSSDPEEEKGSQPPPAAESQSSLR	4	O43491		0	0	1.198e-10	6.08754	3	3453.56	-0.284336	18.338	1
RPN2_HUMAN	P04844	RPN2	Dolichyl-diphosphooligosaccharide--protein glycosyltransferase subunit 2 OS	631	1031	Yes	N/A	N/A	N/A			High	KEPTQAVVEEQVLDKEEPLPEEQR	4	O43491		0	0	1.917e-07	5.7361	3	2820.44	3.09541	30.6347	2
STT3A_HUMAN	P46977	STT3A	Dolichyl-diphosphooligosaccharide--protein glycosyltransferase subunit STT3A OS	705	52	Yes	Yes	Yes	N/A			High	QAELGDYDPEEHGSIDLSEFQFAPTQTK	2	O43491		0	0	1.252e-08	5.58915	3	3152.43	0.535567	48.8183	0
STT3B_HUMAN	Q8TCJ2	STT3B	Dolichyl-diphosphooligosaccharide--protein glycosyltransferase subunit STT3B OS	826	60	Yes	N/A	N/A	N/A			High	DMGEEAEEEPQK	7	O43491		0	0	1.514e-05	4.71378	2	1391.56	-1.4347	13.4243	0
ALG5_HUMAN	Q9Y673	ALG5	Dolichyl-phosphate beta-glucosyltransferase OS	324	21	Yes	N/A	N/A	N/A			High	DmGEEAEEEPQK	8	O43491	M2(Oxidation)	0	0	2.63e-05	4.56119	2	1407.56	0.89337	4.798	0
AG10A_HUMAN	Q5BKT4	ALG10	Dol-P-Glc:Glc(2)Man(9)GlcNAc(2)-PP-Dol alpha-1,2-glucosyltransferase OS	473	16	Yes	N/A	N/A	N/A			High	SPAQADSQFLENAK	1	O43491		0	0	1.918e-05	4.18589	2	1505.72	-4.01316	21.9732	0
ALG12_HUMAN	Q9BV10	ALG12	Dol-P-Man:Man(7)GlcNAc(2)-PP-Dol alpha-1,6-mannosyltransferase OS	488	4	Yes	N/A	N/A	N/A			High	EEQEYEEEVEEEPRPAAK	13	O43491		0	0	1.386e-05	2.41842	3	2190.97	1.28605	21.9931	0
MRE11_HUMAN	P49959	MRE11A	Double-strand break repair protein MRE11A OS	708	17	N/A	N/A	N/A	N/A			High	DSSQLGTDATK	7	O43491		0	5.007e-05	0.0003547	4.37114	2	1122.53	-0.634616	5.24083	0
RAD21_HUMAN	O60216	RAD21	Double-strand-break repair protein rad21 homolog OS	631	31	N/A	N/A	N/A	N/A			High	DGTEYScDLEK	2	O43491	C7(Carbamidomethyl)	0	6.54e-05	0.0005239	3.18561	2	1316.53	-0.43305	17.9235	0
STAU1_HUMAN	O95793	STAU1	Double-stranded RNA-binding protein Staufen homolog 1 OS	577	21	N/A	N/A	N/A	N/A			High	VNGEVSHVDIDVLPQIIccSEPPVVK	2	O43491	C18(Carbamidomethyl); C19(Carbamidomethyl)	0	0.0003673	0.004723	3.29749	3	2903.45	-4.31347	52.6238	0
STAU2_HUMAN	Q9NUL3	STAU2	Double-stranded RNA-binding protein Staufen homolog 2 OS	570	11	N/A	N/A	N/A	N/A			High	VPIVQTETK	1	O43491		0	0.008019	0.1115	2.18357	2	1014.58	-0.577814	10.4295	0
DSRAD_HUMAN	P55265	ADAR	Double-stranded RNA-specific adenosine deaminase OS	1226	64	N/A	N/A	N/A	N/A			High	EAEDDDTGPEEGSPPKEEK	5	O43493		0	0	2.108e-06	4.39617	2	2058.86	-0.217254	11.2573	1
NC2A_HUMAN	Q14919	DRAP1	Dr1-associated corepressor OS	205	9	Yes	N/A	N/A	N/A			High	EAEDDDTGPEEGSPPK	10	O43493		0	0	1.756e-05	4.12517	2	1672.68	-0.343847	11.5479	0
DREB_HUMAN	Q16643	DBN1	Drebrin OS	649	104	N/A	N/A	N/A	N/A			High	EDDDTGPEEGSPPK	4	O43493		0	1.364e-05	0.000128	4.08906	2	1472.6	-0.0534967	9.59587	0
DBNL_HUMAN	Q9UJU6	DBNL	Drebrin-like protein OS	430	13	N/A	N/A	N/A	N/A			High	AEDDDTGPEEGSPPKEEK	5	O43493		0	0.0008647	0.01048	2.65348	3	1929.82	0.202719	10.5693	1
DUSTY_HUMAN	Q6XUX3	DSTYK	Dual serine/threonine and tyrosine protein kinase OS	929	2	N/A	N/A	N/A	N/A			High	EEQGPIDGPSK	1	O43493		0	0.003561	0.0443	2.24543	2	1156.55	-0.0865234	0.158247	0
MP2K1_HUMAN	Q02750	MAP2K1	Dual specificity mitogen-activated protein kinase kinase 1 OS	393	16	N/A	N/A	N/A	N/A			High	GPEEGSPPKEEK	1	O43493		0	0.008019	0.1115	3.19095	2	1283.61	2.12061	11.5451	1
MP2K2_HUMAN	P36507	MAP2K2	Dual specificity mitogen-activated protein kinase kinase 2 OS	400	23	N/A	N/A	N/A	N/A			High	LTSDPTDIPVVcLESDNGNIMIQK	10	O43504	C12(Carbamidomethyl)	0	0	5.958e-07	4.89515	3	2659.29	-0.700203	45.3234	0
MP2K3_HUMAN	P46734	MAP2K3	Dual specificity mitogen-activated protein kinase kinase 3 OS	347	4	N/A	N/A	N/A	N/A			High	LTSDPTDIPVVcLESDNGNImIQK	3	O43504	C12(Carbamidomethyl); M21(Oxidation)	0	0	1.181e-06	4.47111	3	2675.29	0.223692	42.9599	0
MP2K4_HUMAN	P45985	MAP2K4	Dual specificity mitogen-activated protein kinase kinase 4 OS	399	7	N/A	N/A	N/A	N/A			High	TLSDEHAGVISVLAQQAAK	3	O43504		0	0	1.946e-05	3.85116	3	1938.03	2.69636	36.6323	0
MP2K7_HUMAN	O14733	MAP2K7	Dual specificity mitogen-activated protein kinase kinase 7 OS	419	6	N/A	N/A	N/A	N/A			High	DSQGLNLGcR	7	O43504	C9(Carbamidomethyl)	0	3.831e-05	0.000287	3.07207	2	1119.52	1.72715	14.6981	0
CLK4_HUMAN	Q9HAZ1	CLK4	Dual specificity protein kinase CLK4 OS	481	2	N/A	N/A	N/A	N/A			High	DFEVLNEGFLVHK	4	O43505		0	1.364e-05	5.438e-05	1.70028	3	1546.79	-0.0511513	46.0052	0
DUS12_HUMAN	Q9UNI6	DUSP12	Dual specificity protein phosphatase 12 OS	340	13	N/A	N/A	N/A	N/A			High	VPTFDER	3	O43505		0	0.006543	0.0884	1.83626	2	863.427	1.72845	12.9433	0
DUS23_HUMAN	Q9BVJ7	DUSP23	Dual specificity protein phosphatase 23 OS	150	8	N/A	N/A	N/A	N/A			High	EYTDENIQEGLAPKPPPPIK	6	O43513		0	6.54e-05	0.000493	2.39893	3	2236.15	-0.0814123	32.8034	0
DUS4_HUMAN	Q13115	DUSP4	Dual specificity protein phosphatase 4 OS	394	8	N/A	N/A	N/A	N/A			High	TEPMDADDSNNcTGQNEHQR	1	O43513	C12(Carbamidomethyl)	0	0.0004612	0.005674	1.08859	3	2318.9	1.833	11.2767	0
DYRK3_HUMAN	O43781	DYRK3	Dual specificity tyrosine-phosphorylation-regulated kinase 3 OS	588	2	N/A	N/A	N/A	N/A			High	AAIVHNVDSDDLISMGSNDIEVLK	8	O43567		0	0	6.163e-07	4.24891	3	2555.28	4.16085	47.2939	0
DYM_HUMAN	Q7RTS9	DYM	Dymeclin OS	669	4	Yes	N/A	N/A	N/A			High	FGYRLPAEGLK	1	O43567		0	0.0007543	0.008842	3.71552	3	1250.69	-0.218137	27.8142	1
DCTN1_HUMAN	Q14203	DCTN1	Dynactin subunit 1 OS	1278	36	Yes	N/A	N/A	N/A			High	NPVQISQEQLLALETALYcTHMDDPSPR	1	O43570	C19(Carbamidomethyl)	0	0	1.201e-06	4.17899	3	3226.54	-4.53344	60.6624	0
DCTN2_HUMAN	Q13561	DCTN2	Dynactin subunit 2 OS	401	9	N/A	N/A	N/A	N/A			High	GSLTTPPcNPTVLWTVFR	3	O43570	C8(Carbamidomethyl)	0	6.54e-05	0.0003926	4.16976	2	2046.04	-1.79875	58.8129	0
DCTN3_HUMAN	O75935	DCTN3	Dynactin subunit 3 OS	186	4	N/A	N/A	N/A	N/A			High	VPGFNIEELLPER	4	O43570		0	9.443e-05	0.0009327	3.44936	2	1512.8	-0.752425	56.624	0
DCTN4_HUMAN	Q9UJW0	DCTN4	Dynactin subunit 4 OS	460	14	N/A	N/A	N/A	N/A			High	GDEFLGGNVSLTAPGSVGPPDESHPGSSDSSASQSSVK	6	O43572		0	0	8.641e-09	5.79009	3	3643.65	-2.79171	40.5024	0
DNM1L_HUMAN	O00429	DNM1L	Dynamin-1-like protein OS	736	16	N/A	N/A	N/A	N/A			High	WPEVDDDSIEDLGEVK	10	O43583		0	0	6.438e-07	5.68777	2	1845.83	-3.40881	42.8935	0
DYN2_HUMAN	P50570	DNM2	Dynamin-2 OS	870	32	N/A	Yes	N/A	N/A			High	WPEVDDDSIEDLGEVKK	12	O43583		0	0	4.196e-08	4.47527	3	1973.93	-0.318437	40.8635	1
DNMBP_HUMAN	Q6XZF7	DNMBP	Dynamin-binding protein OS	1577	37	N/A	N/A	N/A	N/A			High	NPFIEDILNR	6	O43592		0	0	2.207e-05	3.47138	2	1230.65	0.282443	48.7306	0
OPA1_HUMAN	O60313	OPA1	Dynamin-like 120 kDa protein, mitochondrial OS	960	91	N/A	N/A	N/A	N/A			High	DQEEDVDFLAR	1	O43592		0	7.034e-05	0.0006059	3.37163	2	1336.6	-4.02687	31.3273	0
DYH5_HUMAN	Q8TE73	DNAH5	Dynein heavy chain 5, axonemal OS	4624	4	N/A	N/A	N/A	N/A			High	YPDPIAQK	1	O43592		0	0.005416	0.07096	1.88366	2	931.489	0.522674	15.532	0
DYL1_HUMAN	P63167	DYNLL1	Dynein light chain 1, cytoplasmic OS	89	38	N/A	N/A	N/A	N/A			High	DDSVLGQTGPYR	10	O43615		0	0	2.688e-05	4.00827	2	1307.62	-0.98332	24.5271	0
DYL2_HUMAN	Q96FJ2	DYNLL2	Dynein light chain 2, cytoplasmic OS	89	13	N/A	N/A	N/A	N/A			High	DIDNVDLAmGK	2	O43615	M9(Oxidation)	0	1.364e-05	5.812e-05	3.99697	2	1206.57	-0.076332	23.4177	0
DYSF_HUMAN	O75923	DYSF	Dysferlin OS	2080	4	Yes	Yes	N/A	N/A			High	DIDNVDLAMGK	5	O43615		0	1.364e-05	6.486e-05	3.92632	2	1190.57	-1.88768	28.7783	0
K319L_HUMAN	Q8IZA0	KIAA0319L	Dyslexia-associated protein KIAA0319-like protein OS	1049	12	Yes	N/A	N/A	N/A			High	DSVLGQTGPYR	1	O43615		0	0.005689	0.07462	3.1572	2	1192.6	1.86709	19.9977	0
DYST_HUMAN	Q03001	DST	Dystonin OS	7570	78	N/A	Yes	N/A	N/A			High	DYENDEDVNK	5	O43617		0	0.0001896	0.002182	3.15518	2	1240.5	-1.14356	9.08505	0
DTNB_HUMAN	O60941	DTNB	Dystrobrevin beta OS	627	8	N/A	Yes	N/A	N/A			High	DADADLEER	6	O43633		0	9.009e-05	0.0008941	2.5555	2	1033.44	-0.389579	12.1899	0
DAG1_HUMAN	Q14118	DAG1	Dystroglycan OS	895	38	Yes	Yes	Yes	N/A			High	TPEELLR	3	O43633		0	0.002474	0.03051	2.53542	2	857.473	0.514104	16.5694	0
DMD_HUMAN	P11532	DMD	Dystrophin OS	3685	3	N/A	Yes	N/A	N/A			High	AVGLLTVISK	2	O43653		0	3.831e-05	0.0002756	2.50324	2	1000.64	-0.952936	37.673	0
EP400_HUMAN	Q96L91	EP400	E1A-binding protein p400 OS	3159	4	N/A	N/A	N/A	N/A			High	VNNEGcFIK	5	O43657	C6(Carbamidomethyl)	0	0.001197	0.01416	2.6983	2	1080.51	-0.316225	15.2455	0
UBE2O_HUMAN	Q9C0C9	UBE2O	E2/E3 hybrid ubiquitin-protein ligase UBE2O OS	1292	7	N/A	N/A	N/A	N/A			High	DADKVNNEGcFIK	2	O43657	C10(Carbamidomethyl)	0	0.00431	0.05473	3.35645	2	1509.7	1.82501	17.4208	1
EAPP_HUMAN	Q56P03	EAPP	E2F-associated phosphoprotein OS	285	2	N/A	N/A	N/A	N/A			High	YPANQGQEVEYFVAGTHPYPPGPGVALTADTK	4	O43660		0	0	2.363e-06	5.17996	3	3374.62	-4.41715	45.6048	0
RBP2_HUMAN	P49792	RANBP2	E3 SUMO-protein ligase RanBP2 OS	3224	210	N/A	N/A	N/A	N/A			High	HYTFASGSPDNIKQWK	4	O43660		0	0	3.595e-06	4.35265	3	1878.91	-0.236475	25.8002	1
TRI25_HUMAN	Q14258	TRIM25	E3 ubiquitin/ISG15 ligase TRIM25 OS	630	42	N/A	N/A	N/A	N/A			High	EDDTATEETHPVSWKPEIIK	1	O43660		0	0	1.784e-05	3.39665	3	2325.13	2.78493	29.1243	0
AMFR_HUMAN	Q9UKV5	AMFR	E3 ubiquitin-protein ligase AMFR OS	643	63	Yes	Yes	N/A	N/A			High	LLQEQDQELcEILcMPHYDIDSASVPSLEELNQFR	2	O43663	C10(Carbamidomethyl); C14(Carbamidomethyl)	0	0	7.555e-07	5.6433	3	4219.96	-0.895765	64.6658	0
ARI1_HUMAN	Q9Y4X5	ARIH1	E3 ubiquitin-protein ligase ARIH1 OS	557	33	N/A	N/A	N/A	N/A			High	HPDEDISLEER	6	O43670		0	3.831e-05	0.0002708	2.74478	2	1339.61	1.33927	16.1247	0
ARI2_HUMAN	O95376	ARIH2	E3 ubiquitin-protein ligase ARIH2 OS	493	10	N/A	N/A	N/A	N/A			High	TPLETIQK	8	O43676		0	0.000637	0.007295	2.67615	2	929.529	-1.77428	12.7064	0
BRE1A_HUMAN	Q5VTR2	RNF20	E3 ubiquitin-protein ligase BRE1A OS	975	15	N/A	N/A	N/A	N/A			High	NPDLPILIR	15	O43678		0	6.54e-05	0.0004546	2.95486	2	1050.63	-1.97373	38.0254	0
BRE1B_HUMAN	O75150	RNF40	E3 ubiquitin-protein ligase BRE1B OS	1001	7	N/A	N/A	N/A	N/A			High	PDLPILIR	2	O43678		0	0.0005626	0.006068	2.48868	2	936.587	-0.300407	38.6814	0
CBL_HUMAN	P22681	CBL	E3 ubiquitin-protein ligase CBL OS	906	22	N/A	N/A	N/A	N/A			High	DPAHNISDAFDQK	6	O43681		0	0	2.576e-05	4.27212	3	1457.67	1.01263	26.1481	0
CHIP_HUMAN	Q9UNE7	STUB1	E3 ubiquitin-protein ligase CHIP OS	303	13	N/A	N/A	N/A	N/A			High	DQmEDLYEDFHIVK	2	O43681	M3(Oxidation)	0	0	7.76e-06	3.82322	3	1797.8	-1.79007	41.4373	0
DTX3L_HUMAN	Q8TDB6	DTX3L	E3 ubiquitin-protein ligase DTX3L OS	740	22	N/A	N/A	N/A	N/A			High	DQMEDLYEDFHIVK	6	O43681		0	0	2.907e-05	2.37991	3	1781.81	0.409708	47.6718	0
HAKAI_HUMAN	Q75N03	CBLL1	E3 ubiquitin-protein ligase Hakai OS	491	2	N/A	N/A	N/A	N/A			High	ESVLIISTDPAHNISDAFDQK	2	O43681		0	1.364e-05	0.0001782	3.02985	3	2300.13	-4.74255	46.3157	0
HECD1_HUMAN	Q9ULT8	HECTD1	E3 ubiquitin-protein ligase HECTD1 OS	2610	10	N/A	N/A	N/A	N/A			High	FPDPEKPcK	4	O43681	C8(Carbamidomethyl)	0	0.003685	0.0459	2.57156	2	1117.54	2.51256	12.2097	0
HECD3_HUMAN	Q5T447	HECTD3	E3 ubiquitin-protein ligase HECTD3 OS	861	2	N/A	N/A	N/A	N/A			High	FPTIVER	3	O43681		0	0.002892	0.03638	2.20048	2	861.482	-0.737022	24.5582	0
HERC2_HUMAN	O95714	HERC2	E3 ubiquitin-protein ligase HERC2 OS	4834	37	N/A	N/A	N/A	N/A			High	SNDGTTLAIASSYMYEMDDTEHPEDGIFIR	2	O43684		0	0	2.339e-06	4.48706	3	3378.48	0.992455	56.4712	0
HUWE1_HUMAN	Q7Z6Z7	HUWE1	E3 ubiquitin-protein ligase HUWE1 OS	4374	34	Yes	N/A	N/A	N/A			High	DPTHAWSGGLDHQLK	1	O43684		0	0	2.74e-05	4.38717	3	1661.81	1.33632	24.0995	0
ITCH_HUMAN	Q96J02	ITCH	E3 ubiquitin-protein ligase Itchy homolog OS	903	13	N/A	N/A	N/A	N/A			High	TPcNAGTFSQPEK	4	O43684	C3(Carbamidomethyl)	0	0	6.757e-06	4.0924	2	1436.65	1.35479	11.941	0
LTN1_HUMAN	O94822	LTN1	E3 ubiquitin-protein ligase listerin OS	1766	14	N/A	N/A	N/A	N/A			High	DQENLVGTHDAPIR	2	O43684		0	8.055e-05	0.0007171	2.28844	3	1564.77	1.89607	22.4946	0
MKRN1_HUMAN	Q9UHC7	MKRN1	E3 ubiquitin-protein ligase makorin-1 OS	482	2	N/A	N/A	N/A	N/A			High	EMDDTEHPEDGIFIR	4	O43684		0	0.0001435	0.001505	2.47945	3	1803.79	-0.104684	32.5854	0
MARH5_HUMAN	Q9NX47	MARCH5	E3 ubiquitin-protein ligase MARCH5 OS	278	2	Yes	N/A	N/A	N/A			High	GNPADVTEAR	1	O43688		0	0.000372	0.004767	2.38669	2	1029.5	-0.357682	0.605607	0
MGRN1_HUMAN	O60291	MGRN1	E3 ubiquitin-protein ligase MGRN1 OS	552	22	N/A	N/A	N/A	N/A			High	VEQIAAIAQELNELDYYDSHNVNTR	248	O43707		0	0	1.192e-08	5.85845	3	2905.38	-3.9759	54.2422	0
MIB1_HUMAN	Q86YT6	MIB1	E3 ubiquitin-protein ligase MIB1 OS	1006	8	N/A	N/A	N/A	N/A			High	HTIEEIEGLISAHDQFK	8	O43707		0	0	4.775e-11	5.65991	3	1966.99	1.61931	41.7562	0
MYCB2_HUMAN	O75592	MYCBP2	E3 ubiquitin-protein ligase MYCBP2 OS	4640	14	N/A	N/A	N/A	N/A			High	ETTDTDTADQVIASFK	14	O43707		0	0	1.114e-08	5.51388	2	1741.82	3.25274	36.7801	0
NEDD4_HUMAN	P46934	NEDD4	E3 ubiquitin-protein ligase NEDD4 OS	1319	36	N/A	N/A	N/A	N/A			High	SIVDYKPNLDLLEQQHQLIQEALIFDNK	8	O43707		0	0	2.379e-08	5.28081	3	3324.76	3.25878	55.559	0
NED4L_HUMAN	Q96PU5	NEDD4L	E3 ubiquitin-protein ligase NEDD4-like OS	975	45	N/A	N/A	N/A	N/A			High	VEQIAAIAQELNELDYYDSHNVN	8	O43707		0	0	2.326e-07	5.25983	2	2648.25	0.112917	57.8933	0
PJA2_HUMAN	O43164	PJA2	E3 ubiquitin-protein ligase Praja-2 OS	708	3	N/A	N/A	N/A	N/A			High	TTDTDTADQVIASFK	5	O43707		0	0	9.969e-07	4.99784	2	1612.77	2.37608	36.5132	0
RAD18_HUMAN	Q9NS91	RAD18	E3 ubiquitin-protein ligase RAD18 OS	495	2	N/A	N/A	N/A	N/A			High	DDPVTNLNNAFEVAEK	12	O43707		0	0	4.659e-07	4.88891	2	1775.84	-3.61343	40.63	0
RBBP6_HUMAN	Q7Z6E9	RBBP6	E3 ubiquitin-protein ligase RBBP6 OS	1792	23	N/A	N/A	N/A	N/A			High	SIVDYKPNLDLLEQQHQ	5	O43707		0	0	1.398e-05	4.81901	3	2040.05	4.93444	41.1102	0
RBX1_HUMAN	P62877	RBX1	E3 ubiquitin-protein ligase RBX1 OS	108	27	N/A	N/A	N/A	N/A			High	NQENEHLMEDYEK	9	O43707		0	0	4.853e-06	4.69	2	1678.7	1.41874	16.4089	0
RING1_HUMAN	Q06587	RING1	E3 ubiquitin-protein ligase RING1 OS	406	2	N/A	N/A	N/A	N/A			High	DINNGWQHLEQAEK	5	O43707		0	0	1.163e-05	4.59597	2	1681.8	1.42371	26.7824	0
RN114_HUMAN	Q9Y508	RNF114	E3 ubiquitin-protein ligase RNF114 OS	228	7	N/A	Yes	N/A	N/A			High	ELNELDYYDSHNVNTR	5	O43707		0	0	1.014e-06	4.59524	2	1981.89	-1.76189	26.1654	0
RN126_HUMAN	Q9BV68	RNF126	E3 ubiquitin-protein ligase RNF126 OS	326	41	N/A	N/A	N/A	N/A			High	SGSNPYTTVTPQIINSK	4	O43707		0	0	2.254e-05	4.51125	2	1806.92	-0.138395	30.8187	0
RNF13_HUMAN	O43567	RNF13	E3 ubiquitin-protein ligase RNF13 OS	381	9	Yes	N/A	N/A	N/A			High	DTDTADQVIASFK	8	O43707		0	0	3.794e-06	4.46209	2	1410.67	-0.728479	36.3565	0
GOLI_HUMAN	Q86XS8	RNF130	E3 ubiquitin-protein ligase RNF130 OS	419	2	Yes	N/A	N/A	N/A			High	IVHTIEEIEGLISAHDQFK	2	O43707		0	0	3.253e-07	4.41798	3	2179.14	-0.42603	47.125	0
RN138_HUMAN	Q8WVD3	RNF138	E3 ubiquitin-protein ligase RNF138 OS	245	2	N/A	N/A	N/A	N/A			High	VNQENEHLMEDYEK	3	O43707		0	0	5.45e-06	4.34844	2	1777.77	0.756263	18.657	0
RN139_HUMAN	Q8WU17	RNF139	E3 ubiquitin-protein ligase RNF139 OS	664	7	Yes	N/A	N/A	N/A			High	NQENEHLmEDYEK	4	O43707	M8(Oxidation)	0	0	2.721e-06	4.27973	2	1694.7	1.30857	10.5167	0
RNF14_HUMAN	Q9UBS8	RNF14	E3 ubiquitin-protein ligase RNF14 OS	474	11	N/A	N/A	N/A	N/A			High	DHGGALGPEEFK	6	O43707		0	0	2.634e-05	3.84735	2	1256.59	0.747286	18.3779	0
RN167_HUMAN	Q9H6Y7	RNF167	E3 ubiquitin-protein ligase RNF167 OS	350	9	Yes	N/A	N/A	N/A			High	DAEDIVNTARPDEK	10	O43707		0	0	1.259e-05	3.74477	2	1572.75	1.13645	22.7511	0
RN169_HUMAN	Q8NCN4	RNF169	E3 ubiquitin-protein ligase RNF169 OS	708	4	N/A	N/A	N/A	N/A			High	ELDYYDSHNVNTR	4	O43707		0	0	5.453e-06	3.70468	2	1625.72	1.18321	17.6342	0
RN170_HUMAN	Q96K19	RNF170	E3 ubiquitin-protein ligase RNF170 OS	258	8	Yes	N/A	N/A	N/A			High	PVTNLNNAFEVAEK	1	O43707		0	0	2.248e-05	2.88149	2	1545.79	1.42001	32.6756	0
RN181_HUMAN	Q9P0P0	RNF181	E3 ubiquitin-protein ligase RNF181 OS	153	3	N/A	N/A	N/A	N/A			High	ENEHLMEDYEK	7	O43707		0	8.114e-06	4.399e-05	3.43651	2	1436.6	0.771576	15.569	0
RN213_HUMAN	Q63HN8	RNF213	E3 ubiquitin-protein ligase RNF213 OS	5207	91	N/A	N/A	N/A	N/A			High	QENEHLMEDYEK	2	O43707		0	8.114e-06	5.124e-05	3.26269	2	1564.66	1.49739	16.2642	0
RNF31_HUMAN	Q96EP0	RNF31	E3 ubiquitin-protein ligase RNF31 OS	1072	4	N/A	N/A	N/A	N/A			High	VLAVNQENEHLmEDYEK	6	O43707	M12(Oxidation)	0	8.114e-06	4.305e-05	2.28411	3	2076.96	1.22102	23.1609	0
RNF34_HUMAN	Q969K3	RNF34	E3 ubiquitin-protein ligase RNF34 OS	372	4	N/A	N/A	N/A	N/A			High	NPYTTVTPQIINSK	8	O43707		0	1.364e-05	9.612e-05	5.03291	2	1575.83	-1.81163	29.0767	0
SMUF2_HUMAN	Q9HAU4	SMURF2	E3 ubiquitin-protein ligase SMURF2 OS	748	3	N/A	N/A	N/A	N/A			High	AVNQENEHLMEDYEK	5	O43707		0	1.364e-05	0.0001741	4.63398	2	1848.81	1.11762	20.2963	0
SYVN1_HUMAN	Q86TM6	SYVN1	E3 ubiquitin-protein ligase synoviolin OS	617	10	Yes	N/A	N/A	N/A			High	mLDAEDIVNTARPDEK	3	O43707	M1(Oxidation)	0	1.364e-05	5.89e-05	3.21613	3	1832.87	1.61245	30.9224	0
TRAF7_HUMAN	Q6Q0C0	TRAF7	E3 ubiquitin-protein ligase TRAF7 OS	670	3	N/A	N/A	N/A	N/A			High	VLAVNQENEHLMEDYEK	12	O43707		0	1.364e-05	0.0001171	2.38708	3	2060.96	1.19162	28.5686	0
TRI22_HUMAN	Q8IYM9	TRIM22	E3 ubiquitin-protein ligase TRIM22 OS	498	5	Yes	N/A	N/A	N/A			High	TIEEIEGLISAHDQFK	7	O43707		0	1.364e-05	0.0001262	2.31755	3	1829.93	1.37975	46.0612	0
TRI32_HUMAN	Q13049	TRIM32	E3 ubiquitin-protein ligase TRIM32 OS	653	11	N/A	N/A	N/A	N/A			High	DYETATLSDIK	3	O43707		0	2.002e-05	0.0001948	3.75512	2	1255.61	2.32604	26.6936	0
TRI33_HUMAN	Q9UPN9	TRIM33	E3 ubiquitin-protein ligase TRIM33 OS	1127	6	N/A	N/A	N/A	N/A			High	NEHLMEDYEK	4	O43707		0	4.451e-05	0.0003094	3.38113	2	1307.56	1.49928	13.2377	0
TRI37_HUMAN	O94972	TRIM37	E3 ubiquitin-protein ligase TRIM37 OS	964	4	N/A	N/A	N/A	N/A			High	DIVNTARPDEK	15	O43707		0	6.54e-05	0.0004192	3.06586	2	1257.64	1.2116	12.2396	0
TRI56_HUMAN	Q9BRZ2	TRIM56	E3 ubiquitin-protein ligase TRIM56 OS	755	7	N/A	N/A	N/A	N/A			High	EDIVNTARPDEK	9	O43707		0	7.501e-05	0.0006526	3.48979	2	1386.69	1.18871	13.7618	0
TRI62_HUMAN	Q9BVG3	TRIM62	E3 ubiquitin-protein ligase TRIM62 OS	475	2	N/A	N/A	N/A	N/A			High	VNTARPDEK	4	O43707		0	9.009e-05	0.0007654	3.13889	2	1029.53	0.232214	22.8724	0
TRIPC_HUMAN	Q14669	TRIP12	E3 ubiquitin-protein ligase TRIP12 OS	1992	48	N/A	N/A	N/A	N/A			High	RPELIEYDK	8	O43707		0	0.0001485	0.001669	3.02855	2	1162.61	-0.344415	16.8802	0
UBR1_HUMAN	Q8IWV7	UBR1	E3 ubiquitin-protein ligase UBR1 OS	1749	2	Yes	N/A	N/A	N/A			High	DHALLEEQSK	3	O43707		0	0.0001682	0.001807	2.9943	2	1169.58	-0.819397	8.70588	0
UBR2_HUMAN	Q8IWV8	UBR2	E3 ubiquitin-protein ligase UBR2 OS	1755	4	N/A	N/A	N/A	N/A			High	AEDIVNTARPDEK	2	O43707		0	0.0001871	0.002094	2.80975	2	1457.72	0.0348694	14.1841	0
UBR4_HUMAN	Q5T4S7	UBR4	E3 ubiquitin-protein ligase UBR4 OS	5183	135	N/A	N/A	N/A	N/A			High	GPDAVPGALDYK	4	O43707		0	0.0003632	0.004623	3.90531	2	1202.6	-0.380319	22.9798	0
UBR5_HUMAN	O95071	UBR5	E3 ubiquitin-protein ligase UBR5 OS	2799	52	N/A	N/A	N/A	N/A			High	TPQIINSK	2	O43707		0	0.0006158	0.007043	2.16952	2	900.515	0.473199	3.9892	0
UHRF2_HUMAN	Q96PU4	UHRF2	E3 ubiquitin-protein ligase UHRF2 OS	802	20	N/A	N/A	N/A	N/A			High	VNQENEHLmEDYEK	2	O43707	M9(Oxidation)	0	0.0006779	0.007849	1.92413	3	1793.77	0.378373	13.0433	0
XIAP_HUMAN	P98170	XIAP	E3 ubiquitin-protein ligase XIAP OS	497	10	N/A	N/A	N/A	N/A			High	GTLEDQLSHLK	2	O43707		0	0.001149	0.01354	2.80655	2	1240.65	-2.16097	36.6912	0
ZFP91_HUMAN	Q96JP5	ZFP91	E3 ubiquitin-protein ligase ZFP91 OS	570	31	N/A	N/A	N/A	N/A			High	IPWLEDR	22	O43707		0	0.001426	0.01743	2.67374	2	928.489	-0.115538	34.7526	0
UFL1_HUMAN	O94874	UFL1	E3 UFM1-protein ligase 1 OS	794	59	N/A	N/A	N/A	N/A			High	EHLMEDYEK	1	O43707		0	0.001653	0.02069	2.14919	2	1193.51	-0.333206	12.5237	0
EEA1_HUMAN	Q15075	EEA1	Early endosome antigen 1 OS	1411	10	N/A	N/A	N/A	N/A			High	NTARPDEK	1	O43707		0	0.008501	0.1194	1.86165	2	930.464	-0.399467	13.6213	0
EMAL2_HUMAN	O95834	EML2	Echinoderm microtubule-associated protein-like 2 OS	649	6	Yes	N/A	N/A	N/A			High	PWLEDR	1	O43707		0	0.009599	0.135	2.38474	2	815.404	-1.07449	34.5721	0
EMAL3_HUMAN	Q32P44	EML3	Echinoderm microtubule-associated protein-like 3 OS	896	4	N/A	N/A	N/A	N/A			High	DNVVEGNcADELLQNSHR	5	O43716	C8(Carbamidomethyl)	0	0.0001206	0.001159	2.46514	3	2069.93	0.344585	31.5617	0
EMAL4_HUMAN	Q9HC35	EML4	Echinoderm microtubule-associated protein-like 4 OS	981	2	Yes	N/A	N/A	N/A			High	DEQEPFPHS	3	O43716		0	0.000372	0.00476	2.90182	2	1085.45	-1.51225	18.209	0
ENPP1_HUMAN	P22413	ENPP1	Ectonucleotide pyrophosphatase/phosphodiesterase family member 1 OS	925	4	Yes	Yes	Yes	N/A			High	APPGNISLPK	2	O43716		0	0.0005075	0.005844	2.29692	2	993.572	-0.624159	23.7592	0
EFHD2_HUMAN	Q96C19	EFHD2	EF-hand domain-containing protein D2 OS	240	11	N/A	N/A	N/A	N/A			High	DGTTDYQVEETSR	6	O43719		0	0	9.454e-06	4.58686	2	1500.64	-1.04166	16.3312	0
EOGT_HUMAN	Q5NDL2	EOGT	EGF domain-specific O-linked N-acetylglucosamine transferase OS	527	5	N/A	Yes	Yes	N/A			High	DPEEADYcIQTLDGR	1	O43719	C8(Carbamidomethyl)	0	0	1.693e-05	3.87165	2	1781.77	1.75363	30.9621	0
FBLN3_HUMAN	Q12805	EFEMP1	EGF-containing fibulin-like extracellular matrix protein 1 OS	493	5	N/A	Yes	Yes	N/A			High	ESEDDLNKESEEEVGPTK	2	O43719		0	6.54e-05	0.0005438	3.35285	3	2034.9	1.06675	19.2185	1
EGLN1_HUMAN	Q9GZT9	EGLN1	Egl nine homolog 1 OS	426	4	N/A	N/A	N/A	N/A			High	DGDTQTDAGGEPDSLGQQPTDTPYEWDLDKK	2	O43719		0	7.501e-05	0.0006879	4.56223	3	3379.46	-2.29641	36.2905	1
EHBP1_HUMAN	Q8NDI1	EHBP1	EH domain-binding protein 1 OS	1231	7	N/A	N/A	N/A	N/A			High	DGASSSTANVEDVHAR	1	O43719		0	0.001344	0.01637	2.17186	3	1615.73	0.645739	14.5182	0
EH1L1_HUMAN	Q8N3D4	EHBP1L1	EH domain-binding protein 1-like protein 1 OS	1523	39	Yes	N/A	N/A	N/A			High	NDDDSSEAMNDILAQVATNTETSK	9	O43747		0	0	8.108e-08	6.26518	3	2569.12	-0.772159	47.2014	0
EHD1_HUMAN	Q9H4M9	EHD1	EH domain-containing protein 1 OS	534	99	N/A	N/A	N/A	N/A			High	NLImSGYSPEHDVSGISDPFLQVR	10	O43747	M4(Oxidation)	0	0	6.086e-11	5.82823	3	2677.3	2.23505	47.4699	0
EHD2_HUMAN	Q9NZN4	EHD2	EH domain-containing protein 2 OS	543	74	N/A	N/A	N/A	N/A			High	NLIMSGYSPEHDVSGISDPFLQVR	8	O43747		0	0	8.719e-11	5.75733	3	2661.3	1.59916	49.6527	0
EHD4_HUMAN	Q9H223	EHD4	EH domain-containing protein 4 OS	541	16	N/A	Yes	N/A	N/A			High	DPFLQVR	3	O43747		0	0.001516	0.01891	2.84604	2	874.478	0.0991997	22.8748	0
LAGE3_HUMAN	Q14657	LAGE3	EKC/KEOPS complex subunit LAGE3 OS	143	4	N/A	N/A	N/A	N/A			High	DLDVSIK	1	O43747		0	0.003699	0.04612	2.0941	2	789.437	1.53109	20.1691	0
ELAV1_HUMAN	Q15717	ELAVL1	ELAV-like protein 1 OS	326	34	N/A	N/A	N/A	N/A			High	IGGELEEQAVMLEDFSHELESTQSR	16	O43752		0	0	1.452e-11	5.59417	3	2834.32	0.820173	59.9863	0
ELAV2_HUMAN	Q12926	ELAVL2	ELAV-like protein 2 OS	359	4	N/A	N/A	N/A	N/A			High	DSGSQNWSTGTTDK	7	O43752		0	0	3.462e-06	4.50582	2	1483.63	3.17709	6.14504	0
ETFA_HUMAN	P13804	ETFA	Electron transfer flavoprotein subunit alpha, mitochondrial OS	333	46	N/A	N/A	N/A	N/A			High	QEEENPAEETGEEK	7	O43768		0	0	2.447e-06	4.31899	2	1618.68	4.52178	3.92863	0
ETFB_HUMAN	P38117	ETFB	Electron transfer flavoprotein subunit beta OS	255	33	N/A	N/A	N/A	N/A			High	NLVTGDHIPTPQDLPQR	5	O43768		0	0.000125	0.001265	3.05794	3	1900.99	0.841472	31.4339	0
RB6I2_HUMAN	Q8IUD2	ERC1	ELKS/Rab6-interacting/CAST family member 1 OS	1116	16	N/A	N/A	N/A	N/A			High	HPEDVLSYPQ	2	O43772		0	0.003074	0.0387	2.70873	2	1184.56	-0.400524	25.8414	0
EMSA1_HUMAN	Q6PJG2	ELMSAN1	ELM2 and SANT domain-containing protein 1 OS	1045	11	N/A	N/A	N/A	N/A			High	HLAEYTHVEAEcPFLTFDDLLNR	6	O43776	C12(Carbamidomethyl)	0	0	2.115e-10	6.1233	3	2790.33	2.76103	50.9511	0
ELMD2_HUMAN	Q8IZ81	ELMOD2	ELMO domain-containing protein 2 OS	293	5	N/A	N/A	N/A	N/A			High	DGTFYEFGEDIPEAPER	5	O43776		0	0	8.26e-07	5.00012	2	1971.86	-2.72688	41.7195	0
EF1A1_HUMAN	P68104	EEF1A1	Elongation factor 1-alpha 1 OS	462	442	N/A	N/A	N/A	N/A			High	KEDGTFYEFGEDIPEAPER	8	O43776		0	0	9.996e-06	3.54874	3	2229	-0.335825	36.2762	1
EF1B_HUMAN	P24534	EEF1B2	Elongation factor 1-beta OS	225	107	N/A	N/A	N/A	N/A			High	EDGTFYEFGEDIPEAPER	9	O43776		0	8.114e-06	4.19e-05	4.41263	2	2100.9	-0.698858	41.0855	0
EF1D_HUMAN	P29692	EEF1D	Elongation factor 1-delta OS	281	149	N/A	N/A	N/A	N/A			High	SPAGSIVHELNPNFQPPK	1	O43776		0	9.009e-05	0.0008061	3.65586	3	1932	1.48449	33.1127	0
EF1G_HUMAN	P26641	EEF1G	Elongation factor 1-gamma OS	437	59	N/A	N/A	N/A	N/A			High	EPFPTIYVDSQK	4	O43776		0	0.001194	0.01412	2.83224	2	1423.72	3.65415	32.7787	0
EF2_HUMAN	P13639	EEF2	Elongation factor 2 OS	858	147	N/A	N/A	N/A	N/A			High	DPSLPEPK	1	O43776		0	0.006355	0.08532	2.52167	2	882.459	2.35429	14.7645	0
EFGM_HUMAN	Q96RP9	GFM1	Elongation factor G, mitochondrial OS	751	48	N/A	N/A	N/A	N/A			High	FPVEIK	1	O43776		0	0.008467	0.1187	2.22192	2	732.429	-0.370997	24.0069	0
EFTS_HUMAN	P43897	TSFM	Elongation factor Ts, mitochondrial OS	325	19	N/A	N/A	N/A	N/A			High	ILAELLTGQPLFPGEDEGDQLACMMELLGMPPPK	2	O43781		0	0.005416	0.07093	2.47445	3	3653.81	2.3691	78.4747	0
ETUD1_HUMAN	Q7Z2Z2	EFTUD1	Elongation factor Tu GTP-binding domain-containing protein 1 OS	1120	13	N/A	N/A	N/A	N/A			High	LLDNMIGVGDMVLLEPLNEETFINNLK	4	O43795		0	0	2.816e-07	6.70576	3	3044.57	-0.977959	75.6938	0
EFTU_HUMAN	P49411	TUFM	Elongation factor Tu, mitochondrial OS	452	82	N/A	N/A	N/A	N/A			High	IGVGDMVLLEPLNEETFINNLK	1	O43795		0	0	2.294e-07	5.63201	3	2458.3	2.91704	66.955	0
ELOV1_HUMAN	Q9BW60	ELOVL1	Elongation of very long chain fatty acids protein 1 OS	279	17	Yes	N/A	N/A	N/A			High	SGVEVLFNELEIPVEEYSFGR	21	O43795		0	0	1.549e-09	5.16167	3	2413.19	0.55792	70.8574	0
ELOV5_HUMAN	Q9NYP7	ELOVL5	Elongation of very long chain fatty acids protein 5 OS	299	26	Yes	N/A	N/A	N/A			High	LDEEcLRPGTVTDETFLEK	8	O43795	C5(Carbamidomethyl)	0	0	7.315e-09	4.95525	3	2252.08	-0.0479138	37.9772	0
ELP1_HUMAN	O95163	IKBKAP	Elongator complex protein 1 OS	1332	56	N/A	N/A	N/A	N/A			High	DPLGGVISNYLLEK	2	O43795		0	0	5.961e-07	4.61539	2	1517.82	0.188007	49.6144	0
ELP3_HUMAN	Q9H9T3	ELP3	Elongator complex protein 3 OS	547	8	N/A	N/A	N/A	N/A			High	LNQVcATHQHFESR	1	O43795	C5(Carbamidomethyl)	0	0	1.669e-05	3.47564	2	1726.81	0.590795	13.019	0
ELP4_HUMAN	Q96EB1	ELP4	Elongator complex protein 4 OS	424	5	N/A	N/A	N/A	N/A			High	EVLFNELEIPVEEYSFGR	3	O43795		0	8.114e-06	5.067e-05	3.73397	2	2170.08	4.26996	59.466	0
EMB_HUMAN	Q6PCB8	EMB	Embigin OS	327	2	Yes	Yes	Yes	N/A			High	MLDEEcLRPGTVTDETFLEK	2	O43795	C6(Carbamidomethyl)	0	8.114e-06	3.639e-05	3.08995	3	2383.11	-1.10949	41.1688	0
EMD_HUMAN	P50402	EMD	Emerin OS	254	6	Yes	N/A	N/A	N/A			High	EPLNEETFINNLK	6	O43795		0	1.364e-05	7.89e-05	3.88395	2	1560.79	-0.722109	41.351	0
EBPL_HUMAN	Q9BY08	EBPL	Emopamil-binding protein-like OS	206	9	Yes	N/A	N/A	N/A			High	TSLLDNmIGVGDMVLLEPLNEETFINNLK	1	O43795	M7(Oxidation)	0	3.831e-05	0.0002683	3.79909	3	3248.64	-1.624	70.158	0
EGLN_HUMAN	P17813	ENG	Endoglin OS	658	14	Yes	Yes	Yes	CD105			High	TSLLDNMIGVGDMVLLEPLNEETFINNLK	2	O43795		0	0.0001296	0.001324	3.89497	3	3232.65	-0.184114	85.0169	0
ENDD1_HUMAN	O94919	ENDOD1	Endonuclease domain-containing 1 protein OS	500	26	Yes	Yes	N/A	N/A			High	VPLVDVTK	3	O43795		0	0.001725	0.02134	2.44023	2	870.528	-1.3479	18.9864	0
NUCG_HUMAN	Q14249	ENDOG	Endonuclease G, mitochondrial OS	297	5	N/A	N/A	N/A	N/A			High	DHLIEMATK	3	O43795		0	0.002132	0.02644	2.36839	2	1057.53	0.119464	17.5109	0
SH3G1_HUMAN	Q99961	SH3GL1	Endophilin-A2 OS	368	13	N/A	N/A	N/A	N/A			High	NPVLEAFGNAK	13	O43795		0	0	2.144e-05	4.12631	2	1159.61	0.300284	33.0175	0
SHLB1_HUMAN	Q9Y371	SH3GLB1	Endophilin-B1 OS	365	3	N/A	N/A	N/A	N/A			High	LPGGELNPGEDEVEGLK	10	O43809		0	0	1.139e-08	5.20221	2	1752.87	3.21406	31.7085	0
SHLB2_HUMAN	Q9NR46	SH3GLB2	Endophilin-B2 OS	395	3	N/A	N/A	N/A	N/A			High	LPGGELNPGEDEVEGLKR	14	O43809		0	0	4.412e-07	4.32225	3	1908.97	1.22566	28.3778	1
ERAP1_HUMAN	Q9NZ08	ERAP1	Endoplasmic reticulum aminopeptidase 1 OS	941	5	N/A	Yes	Yes	N/A			High	IPAHITKPK	4	O43809		0	0.0002961	0.003531	2.29105	2	1004.62	-0.305394	5.27492	0
ERLEC_HUMAN	Q96DZ1	ERLEC1	Endoplasmic reticulum lectin 1 OS	483	13	N/A	N/A	N/A	N/A			High	ETILTSGENLAR	3	O43813		0	3.831e-05	0.0002959	3.13761	2	1303.69	0.333857	26.6975	0
MA1B1_HUMAN	Q9UKM7	MAN1B1	Endoplasmic reticulum mannosyl-oligosaccharide 1,2-alpha-mannosidase OS	699	10	Yes	N/A	N/A	N/A			High	IPQSHIQQ	1	O43813		0	0.001617	0.02028	2.61783	2	950.505	-0.270118	0.884095	0
ERMP1_HUMAN	Q7Z2K6	ERMP1	Endoplasmic reticulum metallopeptidase 1 OS	904	30	Yes	N/A	N/A	N/A			High	TPEFSQR	2	O43813		0	0.006831	0.09238	2.14579	2	864.42	-0.886896	0.243607	0
ERP29_HUMAN	P30040	ERP29	Endoplasmic reticulum resident protein 29 OS	261	54	N/A	N/A	N/A	N/A			High	SAGDGTDWEKEDQcLMPEAWNVDQGVITK	8	O43815	C14(Carbamidomethyl)	0	0	1.483e-08	5.35544	3	3279.45	-1.24388	47.7447	1
ERP44_HUMAN	Q9BS26	ERP44	Endoplasmic reticulum resident protein 44 OS	406	45	N/A	N/A	N/A	N/A			High	HPIEPVLITASEDHTLK	4	O43815		0	0	9.564e-09	4.99912	3	1900.02	-1.0817	28.0195	0
ERGI1_HUMAN	Q969X5	ERGIC1	Endoplasmic reticulum-Golgi intermediate compartment protein 1 OS	290	69	Yes	N/A	N/A	N/A			High	DVDELPSLQPSVGSPSR	6	O43815		0	0	8.396e-09	4.66569	2	1782.88	-1.5932	33.998	0
ERGI2_HUMAN	Q96RQ1	ERGIC2	Endoplasmic reticulum-Golgi intermediate compartment protein 2 OS	377	17	Yes	N/A	N/A	N/A			High	SSDVTDREDDKNQDSVVNGTEAEVK	1	O43815		0	1.364e-05	0.0001118	4.75539	3	2737.24	-0.138961	18.8381	2
ERGI3_HUMAN	Q9Y282	ERGIC3	Endoplasmic reticulum-Golgi intermediate compartment protein 3 OS	383	52	Yes	N/A	N/A	N/A			High	EDDKNQDSVVNGTEAEVK	1	O43815		0	6.54e-05	0.0004763	3.90987	3	1976.91	3.1293	19.4353	1
ENPL_HUMAN	P14625	HSP90B1	Endoplasmin OS	803	1089	Yes	N/A	N/A	N/A			High	DELPSLQPSVGSPSRPSSSR	2	O43815		0	0.0004386	0.005465	1.94559	3	2083.04	0.325555	29.6781	0
DICER_HUMAN	Q9UPY3	DICER1	Endoribonuclease Dicer OS	1922	8	N/A	N/A	N/A	N/A			High	LPEHEINR	7	O43815		0	0.0006197	0.007105	2.57924	2	1007.53	-0.613963	5.79897	0
ECE1_HUMAN	P42892	ECE1	Endothelin-converting enzyme 1 OS	770	11	Yes	Yes	Yes	N/A			High	PEHEINR	1	O43815		0	0.004906	0.06368	2.0097	2	894.443	0.0182877	4.83071	0
ECEL1_HUMAN	O95672	ECEL1	Endothelin-converting enzyme-like 1 OS	775	5	Yes	Yes	N/A	N/A			High	KPEEEEEEELEETAQEK	6	O43818		0	0	2.459e-05	4.69143	3	2075.91	0.134137	22.8924	0
ELMO2_HUMAN	Q96JJ3	ELMO2	Engulfment and cell motility protein 2 OS	720	23	N/A	N/A	N/A	N/A			High	DEDQDYIVDHSIAIYLLNPDGLFTDYYGR	8	O43819		0	0	6.83e-06	4.58418	3	3420.59	-0.668659	74.8344	0
EDC3_HUMAN	Q96F86	EDC3	Enhancer of mRNA-decapping protein 3 OS	508	27	N/A	N/A	N/A	N/A			High	QLEAEPGLPPVQPVFITVDPER	6	O43819		0	0	1.52e-08	4.3329	2	2431.29	-0.187863	49.838	0
EDC4_HUMAN	Q6P2E9	EDC4	Enhancer of mRNA-decapping protein 4 OS	1401	78	N/A	N/A	N/A	N/A			High	GPAETGGQGQPQGPGLR	2	O43819		0	0	8.737e-07	4.3203	2	1606.79	-0.861085	12.0192	0
ERH_HUMAN	P84090	ERH	Enhancer of rudimentary homolog OS	104	10	N/A	N/A	N/A	N/A			High	cPDIcPDELEK	8	O43819	C1(Carbamidomethyl); C5(Carbamidomethyl)	0	0	2.717e-05	3.73049	2	1375.59	0.0453343	23.379	0
ENOPH_HUMAN	Q9UHY7	ENOPH1	Enolase-phosphatase E1 OS	261	4	N/A	N/A	N/A	N/A			High	NPDGLFTDYYGR	3	O43819		0	0	1.755e-05	3.70159	2	1417.64	0.460141	34.2635	0
ECI2_HUMAN	O75521	ECI2	Enoyl-CoA delta isomerase 2, mitochondrial OS	394	58	N/A	N/A	N/A	N/A			High	DEDQDYIVDHS	2	O43819		0	8.114e-06	4.069e-05	3.86096	2	1335.53	-1.79387	22.1898	0
ECHD3_HUMAN	Q96DC8	ECHDC3	Enoyl-CoA hydratase domain-containing protein 3, mitochondrial OS	303	13	N/A	N/A	N/A	N/A			High	QLEAEPGLPPVQPVFITVDPERDDVEAMAR	8	O43819		0	8.114e-06	4.493e-05	2.62602	3	3318.67	1.07768	54.5178	1
ECHM_HUMAN	P30084	ECHS1	Enoyl-CoA hydratase, mitochondrial OS	290	86	N/A	N/A	N/A	N/A			High	GFTHcPDIcPDELEK	2	O43819	C5(Carbamidomethyl); C9(Carbamidomethyl)	0	9.009e-05	0.0007927	3.05676	3	1817.78	0.593404	27.256	0
NGEF_HUMAN	Q8N5V2	NGEF	Ephexin-1 OS	710	4	N/A	N/A	N/A	N/A			High	QLEAEPGLPPVQPVFITVDPERDDVEAmAR	1	O43819	M28(Oxidation)	0	0.0006575	0.007577	2.351	3	3334.66	0.327801	52.1263	1
EPHA2_HUMAN	P29317	EPHA2	Ephrin type-A receptor 2 OS	976	42	Yes	Yes	Yes	N/A			High	DEDQDYIVDHSIAIY	1	O43819		0	0.006355	0.08541	2.6729	2	1795.8	-0.600462	42.1061	0
EPHB2_HUMAN	P29323	EPHB2	Ephrin type-B receptor 2 OS	1055	8	Yes	Yes	Yes	N/A			High	SEAAEAGNGAETMAAEAESAQTR	6	O43823		0	0	5.627e-09	6.56445	3	2251.97	-0.402347	27.7204	0
EPHB4_HUMAN	P54760	EPHB4	Ephrin type-B receptor 4 OS	987	14	Yes	Yes	Yes	N/A			High	VAPAPAAADAEVEQTDAESK	12	O43823		0	0	5.89e-11	5.62038	2	1969.94	4.07091	20.505	0
EFNA5_HUMAN	P52803	EFNA5	Ephrin-A5 OS	228	6	Yes	Yes	Yes	N/A			High	APAPAAADAEVEQTDAESK	4	O43823		0	0	6.73e-09	5.39023	2	1870.87	3.40542	18.0345	0
EFNB1_HUMAN	P98172	EFNB1	Ephrin-B1 OS	346	14	Yes	Yes	Yes	N/A			High	GEDPFTSETVDPEMEGDDNLGGEDKK	18	O43823		0	0	1.013e-07	5.30603	3	2811.18	0.326654	36.5576	1
EFNB2_HUMAN	P52799	EFNB2	Ephrin-B2 OS	333	3	Yes	Yes	Yes	N/A			High	GEDPFTSETVDPEmEGDDNLGGEDKK	11	O43823	M14(Oxidation)	0	0	1.338e-07	5.29076	3	2827.17	0.288378	32.194	1
EPS8_HUMAN	Q12929	EPS8	Epidermal growth factor receptor kinase substrate 8 OS	822	44	N/A	Yes	N/A	N/A			High	SGDEEFKGEDELcDSGR	3	O43823	C13(Carbamidomethyl)	0	0	1.745e-06	5.17089	3	1929.78	2.13633	22.4371	1
ES8L2_HUMAN	Q9H6S3	EPS8L2	Epidermal growth factor receptor kinase substrate 8-like protein 2 OS	715	18	N/A	N/A	N/A	N/A			High	VPPAASSEPLSTPWNELNYVGGR	1	O43823		0	0	6.217e-06	3.35952	3	2441.22	2.40781	46.0654	0
EGFR_HUMAN	P00533	EGFR	Epidermal growth factor receptor OS	1210	69	Yes	Yes	Yes	N/A			High	DAEVEQTDAESK	6	O43823		0	8.114e-06	4.722e-05	3.66401	2	1321.58	0.758423	4.49311	0
EPS15_HUMAN	P42566	EPS15	Epidermal growth factor receptor substrate 15 OS	896	29	N/A	N/A	N/A	N/A			High	GPEPcTDNSDSLIAK	1	O43823	C5(Carbamidomethyl)	0	1.364e-05	7.849e-05	2.96938	2	1603.73	-0.488539	18.5438	0
EP15R_HUMAN	Q9UBC2	EPS15L1	Epidermal growth factor receptor substrate 15-like 1 OS	864	28	N/A	Yes	N/A	N/A			High	SDPFVPPAASSEPLSTPWNELNYVGGR	1	O43823		0	0.0003275	0.004102	2.57057	3	2887.4	2.62962	53.1351	0
EGFL7_HUMAN	Q9UHF1	EGFL7	Epidermal growth factor-like protein 7 OS	273	4	N/A	Yes	N/A	N/A			High	TGDDEEEPEDADENAEEELLR	3	O43824		0	0	3.66e-07	5.44467	2	2404.97	-0.563428	33.3201	0
NPC2_HUMAN	P61916	NPC2	Epididymal secretory protein E1 OS	151	33	N/A	Yes	N/A	N/A			High	EATVQEVDVIPEDGAADVR	7	O43824		0	0	5.351e-07	5.08726	2	2012.97	-1.21326	34.1424	0
D39U1_HUMAN	Q9NRG7	SDR39U1	Epimerase family protein SDR39U1 OS	319	7	N/A	N/A	N/A	N/A			High	DVSHPEAELQK	3	O43824		0	0.0001896	0.002114	3.21172	2	1252.62	2.92962	15.7937	0
EPIPL_HUMAN	P58107	EPPK1	Epiplakin OS	5090	16	N/A	N/A	N/A	N/A			High	TFSFVMPSLVEEIPLDKDDLGFITSSQSAAYAISK	3	O43826		0	0	3.643e-06	4.08021	3	3806.9	-2.94919	70.956	1
EMP3_HUMAN	P54852	EMP3	Epithelial membrane protein 3 OS	163	3	Yes	Yes	Yes	N/A			High	VMPSLVEEIPLDKDDLGFITSSQSAAYAISK	3	O43826		0	8.114e-06	4.036e-05	4.66915	3	3324.7	1.10163	61.591	1
HYEP_HUMAN	P07099	EPHX1	Epoxide hydrolase 1 OS	455	284	Yes	N/A	N/A	N/A			High	EQTEGEYSSLEHESAR	6	O43837		0	0	1.475e-07	5.00265	2	1851.8	1.80178	16.7816	0
EPN1_HUMAN	Q9Y6I3	EPN1	Epsin-1 OS	576	11	N/A	Yes	N/A	N/A			High	LGDGLFLQccEEVAELYPK	5	O43837	C9(Carbamidomethyl); C10(Carbamidomethyl)	0	0	4.051e-06	4.50629	2	2241.06	0.421893	51.623	0
EPN2_HUMAN	O95208	EPN2	Epsin-2 OS	641	7	N/A	N/A	N/A	N/A			High	VEGSFPVTmLPGDGVGPELmHAVK	6	O43837	M9(Oxidation); M20(Oxidation)	0	0	3.007e-06	4.31536	3	2499.23	-0.0876831	43.2151	0
S29A1_HUMAN	Q99808	SLC29A1	Equilibrative nucleoside transporter 1 OS	456	15	Yes	Yes	Yes	N/A			High	VEFQEHHLSEVQNMASEEK	1	O43837		0	0	6.826e-08	4.11919	3	2271.03	-0.147226	26.1398	0
EDEM1_HUMAN	Q92611	EDEM1	ER degradation-enhancing alpha-mannosidase-like protein 1 OS	657	5	Yes	N/A	N/A	N/A			High	VEGSFPVTMLPGDGVGPELMHAVK	7	O43837		0	0	1.436e-05	3.35609	3	2467.24	0.736812	51.3506	0
EDEM3_HUMAN	Q9BZQ6	EDEM3	ER degradation-enhancing alpha-mannosidase-like protein 3 OS	932	7	N/A	N/A	N/A	N/A			High	AAAVPVEFQEHHLSEVQNMASEEK	12	O43837		0	0	2.209e-06	2.07058	3	2680.27	1.42149	30.9478	0
EMC1_HUMAN	Q8N766	EMC1	ER membrane protein complex subunit 1 OS	993	49	N/A	Yes	Yes	N/A			High	PVEFQEHHLSEVQNMASEEK	4	O43837		0	1.364e-05	0.0001116	3.45164	3	2368.09	1.44175	31.0758	0
EMC10_HUMAN	Q5UCC4	EMC10	ER membrane protein complex subunit 10 OS	262	201	Yes	N/A	N/A	N/A			High	AAAVPVEFQEHHLSEVQNmASEEK	4	O43837	M19(Oxidation)	0	1.364e-05	7.748e-05	1.95714	3	2696.27	4.09128	27.3663	0
EMC2_HUMAN	Q15006	EMC2	ER membrane protein complex subunit 2 OS	297	32	N/A	N/A	N/A	N/A			High	VEGSFPVTmLPGDGVGPELMHAVK	3	O43837	M9(Oxidation)	0	0.000105	0.001081	2.95355	3	2483.23	-0.784143	48.3712	0
EMC3_HUMAN	Q9P0I2	EMC3	ER membrane protein complex subunit 3 OS	261	73	Yes	N/A	N/A	N/A			High	SIEDIENSWAELWNSNFELNPDLHLPAENK	9	O43847		0	0	2.531e-09	4.76041	3	3524.66	-1.07467	73.1206	0
EMC4_HUMAN	Q5J8M3	EMC4	ER membrane protein complex subunit 4 OS	183	27	Yes	N/A	N/A	N/A			High	EEIVDKYDLFVGSQATDFGEALVR	104	O43852		0	0	3.573e-08	6.03247	3	2701.33	-1.06743	54.7928	1
EMC7_HUMAN	Q9NPA0	EMC7	ER membrane protein complex subunit 7 OS	242	22	Yes	N/A	N/A	N/A			High	VHNDAQSFDYDHDAFLGAEEAK	29	O43852		0	0	1.424e-11	5.90064	3	2479.08	-1.63511	28.3908	0
EMC8_HUMAN	O43402	EMC8	ER membrane protein complex subunit 8 OS	210	19	N/A	N/A	N/A	N/A			High	HNDAQSFDYDHDAFLGAEEAK	2	O43852		0	0	4.38e-06	5.55847	2	2380.02	1.71308	29.6129	0
ERRFI_HUMAN	Q9UJM3	ERRFI1	ERBB receptor feedback inhibitor 1 OS	462	8	N/A	N/A	N/A	N/A			High	NADGFIDLEEYIGDMYSHDGNTDEPEWVK	89	O43852		0	0	1.948e-10	5.44433	3	3359.42	-4.22316	66.7132	0
ERLN1_HUMAN	O75477	ERLIN1	Erlin-1 OS	346	53	Yes	Yes	Yes	N/A			High	NADGFIDLEEYIGDmYSHDGNTDEPEWVK	22	O43852	M15(Oxidation)	0	0	6.28e-10	5.07689	3	3375.43	-0.59912	57.447	0
ERLN2_HUMAN	O94905	ERLIN2	Erlin-2 OS	339	52	N/A	Yes	N/A	N/A			High	ADGFIDLEEYIGDMYSHDGNTDEPEWVK	3	O43852		0	0	3.234e-08	4.83122	3	3245.39	-0.509298	65.0264	0
ERO1A_HUMAN	Q96HE7	ERO1L	ERO1-like protein alpha OS	468	90	N/A	N/A	N/A	N/A			High	DIVVQETmEDIDK	14	O43852	M8(Oxidation)	0	0	3.201e-06	4.81211	2	1550.72	-1.73492	26.7875	0
ERO1B_HUMAN	Q86YB8	ERO1LB	ERO1-like protein beta OS	467	10	N/A	N/A	N/A	N/A			High	DIVVQETMEDIDK	46	O43852		0	0	3.715e-06	4.62715	2	1534.73	-0.7712	37.8374	0
STOM_HUMAN	P27105	STOM	Erythrocyte band 7 integral membrane protein OS	288	121	Yes	Yes	N/A	N/A			High	LPSDYDHAEAEAR	22	O43852		0	0	4.004e-06	4.58008	2	1473.66	0.695765	14.6447	0
ES1_HUMAN	P30042	C21orf33	ES1 protein homolog, mitochondrial OS	268	16	N/A	N/A	N/A	N/A			High	DYDHDAFLGAEEAK	8	O43852		0	0	5.985e-07	4.41682	2	1580.69	-0.130623	28.2017	0
DHB11_HUMAN	Q8NBQ5	HSD17B11	Estradiol 17-beta-dehydrogenase 11 OS	300	21	N/A	N/A	N/A	N/A			High	DMYSHDGNTDEPEWVK	2	O43852		0	0	2.606e-05	4.31131	3	1922.79	-0.0548008	28.5969	0
DHB12_HUMAN	Q53GQ0	HSD17B12	Estradiol 17-beta-dehydrogenase 12 OS	312	92	Yes	N/A	N/A	N/A			High	DAQSFDYDHDAFLGAEEAK	8	O43852		0	0	4.026e-07	4.29046	3	2128.91	-0.311742	36.6684	0
DHB2_HUMAN	P37059	HSD17B2	Estradiol 17-beta-dehydrogenase 2 OS	387	18	Yes	N/A	N/A	N/A			High	DLNEDGLVSWEEYK	6	O43852		0	0	2.588e-05	3.8512	2	1696.77	-1.48257	40.697	0
ST1E1_HUMAN	P49888	SULT1E1	Estrogen sulfotransferase OS	294	2	N/A	N/A	N/A	N/A			High	DDPDPDDGFNYK	11	O43852		0	0	4.222e-06	3.65416	2	1397.55	-0.174238	21.5628	0
EPT1_HUMAN	Q9C0D9	EPT1	Ethanolaminephosphotransferase 1 OS	397	3	Yes	N/A	N/A	N/A			High	DHDAFLGAEEAK	1	O43852		0	0	2.504e-05	3.49041	2	1302.6	1.01214	18.2254	0
ECHD1_HUMAN	Q9NTX5	ECHDC1	Ethylmalonyl-CoA decarboxylase OS	307	7	N/A	N/A	N/A	N/A			High	VLDDPDPDDGFNYK	4	O43852		0	0	3.688e-06	3.26593	2	1609.71	2.41206	27.9532	0
ERF_HUMAN	P50548	ERF	ETS domain-containing transcription factor ERF OS	548	2	N/A	N/A	N/A	N/A			High	ILPSDYDHAEAEAR	5	O43852		0	0	1.403e-05	2.26518	2	1586.75	0.669148	38.1126	0
ELF2_HUMAN	Q15723	ELF2	ETS-related transcription factor Elf-2 OS	593	4	N/A	N/A	N/A	N/A			High	SFDYDHDAFLGAEEAK	1	O43852		0	1.364e-05	6.077e-05	3.31832	2	1814.79	3.72792	29.8675	0
IF4A1_HUMAN	P60842	EIF4A1	Eukaryotic initiation factor 4A-I OS	406	57	N/A	N/A	N/A	N/A			High	PSDYDHAEAEAR	12	O43852		0	1.364e-05	5.302e-05	3.16817	2	1360.58	-0.349827	38.0826	0
IF4A2_HUMAN	Q14240	EIF4A2	Eukaryotic initiation factor 4A-II OS	407	32	N/A	N/A	N/A	N/A			High	SDYDHAEAEAR	5	O43852		0	6.54e-05	0.0004001	2.47948	2	1263.53	1.29388	1.81855	0
IF4A3_HUMAN	P38919	EIF4A3	Eukaryotic initiation factor 4A-III OS	411	53	N/A	N/A	N/A	N/A			High	DPDPDDGFNYK	4	O43852		0	7.501e-05	0.0006893	2.63402	2	1282.52	-1.73422	22.5032	0
ERF3A_HUMAN	P15170	GSPT1	Eukaryotic peptide chain release factor GTP-binding subunit ERF3A OS	499	13	N/A	N/A	N/A	N/A			High	EEFTAFLHPEEYDYMK	4	O43852		0	0.0002084	0.002585	1.94361	3	2048.9	2.50043	44.8455	0
ERF1_HUMAN	P62495	ETF1	Eukaryotic peptide chain release factor subunit 1 OS	437	12	N/A	N/A	N/A	N/A			High	DGDLIATK	12	O43852		0	0.0002562	0.003028	3.28479	2	832.443	2.01254	4.53439	0
EIF1B_HUMAN	O60739	EIF1B	Eukaryotic translation initiation factor 1b OS	113	12	N/A	N/A	N/A	N/A			High	HPEEYDYMK	10	O43852		0	0.0003632	0.004565	2.72023	2	1211.5	0.343944	11.9924	0
IF2A_HUMAN	P05198	EIF2S1	Eukaryotic translation initiation factor 2 subunit 1 OS	315	35	N/A	N/A	N/A	N/A			High	DKDGDLIATK	8	O43852		0	0.001212	0.01439	2.71656	2	1075.56	0.789421	9.15608	1
IF2B_HUMAN	P20042	EIF2S2	Eukaryotic translation initiation factor 2 subunit 2 OS	333	102	N/A	N/A	N/A	N/A			High	HPEEYDYmK	2	O43852	M8(Oxidation)	0	0.001383	0.01685	2.77234	2	1227.5	0.404731	0.159648	0
IF2G_HUMAN	P41091	EIF2S3	Eukaryotic translation initiation factor 2 subunit 3 OS	472	69	N/A	N/A	N/A	N/A			High	EEFTAFLHPEEYDYmK	2	O43852	M15(Oxidation)	0	0.003572	0.04438	1.27852	3	2064.9	2.69721	40.4948	0
EIF2A_HUMAN	Q9BY44	EIF2A	Eukaryotic translation initiation factor 2A OS	585	30	N/A	N/A	N/A	N/A			High	DWILPSDYDHAEAEAR	2	O43852		0	0.006959	0.09425	1.76873	3	1887.85	0.0985438	38.0173	0
E2AK3_HUMAN	Q9NZJ5	EIF2AK3	Eukaryotic translation initiation factor 2-alpha kinase 3 OS	1116	14	Yes	N/A	N/A	N/A			High	DAHLTELTDDQAK	4	O43865		0	0	1.177e-05	4.31594	2	1456.69	0.979886	21.9548	0
EIF2D_HUMAN	P41214	EIF2D	Eukaryotic translation initiation factor 2D OS	584	35	N/A	N/A	N/A	N/A			High	DVVITcTGNK	3	O43865	C6(Carbamidomethyl)	0	0.001068	0.01272	2.68644	2	1106.56	3.62929	9.41786	0
EIF3A_HUMAN	Q14152	EIF3A	Eukaryotic translation initiation factor 3 subunit A OS	1382	47	N/A	N/A	N/A	N/A			High	VIPLAQDHEDENEEGGEVPWAPPEGSEAAEEAAPSDR	4	O43896		0	0	8.236e-09	4.77962	3	3927.74	-0.361794	39.4924	0
EIF3B_HUMAN	P55884	EIF3B	Eukaryotic translation initiation factor 3 subunit B OS	814	57	N/A	N/A	N/A	N/A			High	ESWPGMGSGEAPTPLQPPEEVTPHPATPAR	2	O43896		0	0	1.912e-05	2.8109	3	3123.47	-4.24877	41.1353	0
EIF3C_HUMAN	Q99613	EIF3C	Eukaryotic translation initiation factor 3 subunit C OS	913	73	N/A	N/A	N/A	N/A			High	VPPPPGPPSEPVDWNFAQK	1	O43896		0	1.364e-05	0.0001715	2.87966	2	2059.03	1.49606	37.0607	0
EIF3D_HUMAN	O15371	EIF3D	Eukaryotic translation initiation factor 3 subunit D OS	548	20	N/A	N/A	N/A	N/A			High	ESWPGmGSGEAPTPLQPPEEVTPHPATPA	1	O43896	M6(Oxidation)	0	0.004601	0.05878	2.80089	3	2983.38	-0.478072	20.3828	0
EIF3E_HUMAN	P60228	EIF3E	Eukaryotic translation initiation factor 3 subunit E OS	445	6	N/A	N/A	N/A	N/A			High	DDTDPGQLK	4	O43913		0	0.0006121	0.006938	2.67506	2	988.458	-0.486682	9.22502	0
EIF3F_HUMAN	O00303	EIF3F	Eukaryotic translation initiation factor 3 subunit F OS	357	21	N/A	N/A	N/A	N/A			High	DDFVEcLLR	2	O43920	C6(Carbamidomethyl)	0	0.0001296	0.001337	3.37435	2	1166.55	1.86443	44.0656	0
EIF3G_HUMAN	O75821	EIF3G	Eukaryotic translation initiation factor 3 subunit G OS	320	64	N/A	N/A	N/A	N/A			High	DDDLLVSTSR	1	O43924		0	0.0003406	0.004304	2.11291	2	1120.55	-0.625069	23.7197	0
EIF3H_HUMAN	O15372	EIF3H	Eukaryotic translation initiation factor 3 subunit H OS	352	13	N/A	N/A	N/A	N/A			High	LPAEFPDK	2	O43929		0	0.002675	0.03276	2.6339	2	916.477	-0.250759	18.0169	0
EIF3I_HUMAN	Q13347	EIF3I	Eukaryotic translation initiation factor 3 subunit I OS	325	17	N/A	N/A	N/A	N/A			High	LEILNVLSDSLPLADDVDLQHVASVTDSFTGADLK	7	O43933		0	0	1.103e-10	6.32521	3	3710.91	1.53177	78.0097	0
EIF3J_HUMAN	O75822	EIF3J	Eukaryotic translation initiation factor 3 subunit J OS	258	6	N/A	N/A	N/A	N/A			High	TPVEVTPK	2	O43933		0	0.0009671	0.01189	2.71096	2	870.492	-0.772046	1.45785	0
EIF3K_HUMAN	Q9UBQ5	EIF3K	Eukaryotic translation initiation factor 3 subunit K OS	218	12	N/A	N/A	N/A	N/A			High	ELTQEEPYSDIIATPGPR	6	O60216		0	0	1.342e-07	5.39144	2	2016	2.42289	34.3252	0
EIF3L_HUMAN	Q9Y262	EIF3L	Eukaryotic translation initiation factor 3 subunit L OS	564	6	N/A	N/A	N/A	N/A			High	EKEDDEEEEDEDASGGDQDQEER	7	O60216		0	0	1.707e-08	5.27859	3	2682.99	-0.715256	8.37847	1
EIF3M_HUMAN	Q7L2H7	EIF3M	Eukaryotic translation initiation factor 3 subunit M OS	374	15	N/A	N/A	N/A	N/A			High	DVIDEPIIEEPSR	7	O60216		0	0	4.832e-06	4.46378	2	1511.76	-1.22751	32.4459	0
IF4G1_HUMAN	Q04637	EIF4G1	Eukaryotic translation initiation factor 4 gamma 1 OS	1599	68	N/A	N/A	N/A	N/A			High	EGSAFEDDDMLVSTTTSNLLLESEQSTSNLNEK	1	O60216		0	0	2.076e-06	4.14344	3	3604.64	2.15085	57.2923	0
IF4G2_HUMAN	P78344	EIF4G2	Eukaryotic translation initiation factor 4 gamma 2 OS	907	13	Yes	N/A	N/A	N/A			High	MTDQTTLVPNEEEAFALEPIDITVK	1	O60216		0	1.364e-05	0.0001464	4.55358	3	2804.4	1.75795	54.3671	0
IF4G3_HUMAN	O43432	EIF4G3	Eukaryotic translation initiation factor 4 gamma 3 OS	1585	6	N/A	N/A	N/A	N/A			High	NIDESAMPPPPPQGVK	4	O60216		0	1.364e-05	8.09e-05	3.18955	2	1676.84	3.13933	22.7606	0
IF4B_HUMAN	P23588	EIF4B	Eukaryotic translation initiation factor 4B OS	611	13	N/A	N/A	N/A	N/A			High	DEPIIEEPSR	4	O60216		0	6.54e-05	0.0004865	3.12886	2	1184.58	-1.15718	21.714	0
IF4E_HUMAN	P06730	EIF4E	Eukaryotic translation initiation factor 4E OS	217	2	N/A	N/A	N/A	N/A			High	AITLPEEFHDFDQPLPDLDDIDVAQQFSLNQSR	1	O60216		0	0.0001206	0.001157	3.73285	3	3813.84	3.43125	64.609	0
4ET_HUMAN	Q9NRA8	EIF4ENIF1	Eukaryotic translation initiation factor 4E transporter OS	985	5	N/A	N/A	N/A	N/A			High	DLVEEESGAPGEEQR	6	O60231		0	0	5.906e-07	4.26797	2	1644.73	-1.36786	20.5183	0
IF4E2_HUMAN	O60573	EIF4E2	Eukaryotic translation initiation factor 4E type 2 OS	245	13	N/A	N/A	N/A	N/A			High	ELEETTVPEIQR	2	O60231		0	2.002e-05	0.0001984	3.01021	2	1443.74	1.8326	24.4167	0
4EBP1_HUMAN	Q13541	EIF4EBP1	Eukaryotic translation initiation factor 4E-binding protein 1 OS	118	4	N/A	N/A	N/A	N/A			High	KPESEDEWER	3	O60231		0	3.26e-05	0.0002319	3.61138	2	1304.57	-0.589265	6.43626	0
IF4H_HUMAN	Q15056	EIF4H	Eukaryotic translation initiation factor 4H OS	248	4	N/A	N/A	N/A	N/A			High	FPVDIFYTK	4	O60231		0	0.0009479	0.01147	2.57495	2	1129.59	0.828881	43.9371	0
IF5_HUMAN	P55010	EIF5	Eukaryotic translation initiation factor 5 OS	431	26	N/A	N/A	N/A	N/A			High	EKLEDLEAELADEEFLFGD	2	O60231		0	0.006092	0.081	3.48829	3	2212.02	2.70825	13.3148	1
IF5A1_HUMAN	P63241	EIF5A	Eukaryotic translation initiation factor 5A-1 OS	154	162	N/A	N/A	N/A	N/A			High	VAcQELDSDVDKDNPALNAQAALSQAR	1	O60232	C3(Carbamidomethyl)	0	0	9.869e-08	5.8397	3	2899.37	-4.11164	38.6746	1
IF2P_HUMAN	O60841	EIF5B	Eukaryotic translation initiation factor 5B OS	1220	51	N/A	N/A	N/A	N/A			High	IYcVAcQELDSDVDKDNPALNAQAALSQAR	3	O60232	C3(Carbamidomethyl); C6(Carbamidomethyl)	0	0.0001435	0.001624	3.77658	3	3335.56	0.395439	43.8116	1
IF6_HUMAN	P56537	EIF6	Eukaryotic translation initiation factor 6 OS	245	36	N/A	N/A	N/A	N/A			High	DcGTILLQDK	2	O60232	C2(Carbamidomethyl)	0	0.000452	0.005555	2.34396	2	1162.58	0.641014	21.8255	0
ECSIT_HUMAN	Q9BQ95	ECSIT	Evolutionarily conserved signaling intermediate in Toll pathway, mitochondrial OS	431	43	N/A	N/A	N/A	N/A			High	APQPPVPRPEHcEGAAAGLK	1	O60232	C12(Carbamidomethyl)	0	0.002405	0.0292	1.68401	3	2082.06	1.25647	19.9722	0
EAA1_HUMAN	P43003	SLC1A3	Excitatory amino acid transporter 1 OS	542	13	Yes	Yes	Yes	N/A			High	DHSSQSEEEVVEGEK	4	O60238		0	0	1.368e-07	5.28776	2	1688.73	1.88278	15.1188	0
EXOC1_HUMAN	Q9NV70	EXOC1	Exocyst complex component 1 OS	894	16	N/A	N/A	N/A	N/A			High	TPENAGQWKPDELQVLEK	6	O60244		0	0	3.997e-07	4.07692	3	2082.05	0.0955436	32.3552	0
EXOC3_HUMAN	O60645	EXOC3	Exocyst complex component 3 OS	756	4	N/A	Yes	N/A	N/A			High	IEESAIDEVVVTNTIPHEVQK	6	O60256		0	0	5.344e-07	3.67351	3	2350.22	0.791002	41.2178	0
EXOC4_HUMAN	Q96A65	EXOC4	Exocyst complex component 4 OS	974	25	N/A	N/A	N/A	N/A			High	IDEAESLNDEELEEK	8	O60264		0	0	4.582e-08	5.40406	2	1762.79	2.66967	24.1986	0
EXOC5_HUMAN	O00471	EXOC5	Exocyst complex component 5 OS	708	8	N/A	N/A	N/A	N/A			High	DEAESLNDEELEEK	4	O60264		0	0	3.105e-07	4.9243	2	1649.7	-0.721195	23.7332	0
EXOC6_HUMAN	Q8TAG9	EXOC6	Exocyst complex component 6 OS	804	4	N/A	Yes	N/A	N/A			High	ESEITDEDIDGILER	4	O60264		0	0	7.994e-07	4.76734	2	1733.82	4.71342	39.3387	0
EXC6B_HUMAN	Q9Y2D4	EXOC6B	Exocyst complex component 6B OS	811	8	N/A	N/A	N/A	N/A			High	EITDEDIDGILER	1	O60264		0	0	3.032e-06	4.31909	2	1517.74	3.40341	38.2452	0
EXOC7_HUMAN	Q9UPT5	EXOC7	Exocyst complex component 7 OS	735	15	N/A	N/A	N/A	N/A			High	NPELPNAAQAQK	6	O60264		0	0	8.798e-06	3.41874	2	1280.66	-1.18438	13.3614	0
EXOC8_HUMAN	Q8IYI6	EXOC8	Exocyst complex component 8 OS	725	15	N/A	Yes	N/A	N/A			High	TEQEEDEELLTESSK	2	O60264		0	1.364e-05	0.0001334	3.3244	2	1766.79	3.82293	22.2219	0
EXD2_HUMAN	Q9NVH0	EXD2	Exonuclease 3'-5' domain-containing protein 2 OS	621	4	Yes	N/A	N/A	N/A			High	IDEAESLNDEELEEKEK	6	O60264		0	3.831e-05	0.0002672	2.62147	3	2019.92	-0.576019	26.07	1
EXOS6_HUMAN	Q5RKV6	EXOSC6	Exosome complex component MTR3 OS	272	2	N/A	N/A	N/A	N/A			High	DIDILNSAGK	4	O60264		0	9.009e-05	0.0008224	3.35111	2	1045.55	2.39867	26.3486	0
EXOS3_HUMAN	Q9NQT5	EXOSC3	Exosome complex component RRP40 OS	275	8	N/A	N/A	N/A	N/A			High	VVDASEDEHELNQLLNEALLER	10	O60266		0	0	7.54e-06	4.50224	3	2536.26	1.27047	59.0077	0
EXOS8_HUMAN	Q96B26	EXOSC8	Exosome complex component RRP43 OS	276	12	N/A	N/A	N/A	N/A			High	YTEESINNGGIEcLR	3	O60266	C13(Carbamidomethyl)	0	0.0002797	0.003249	3.06347	2	1754.81	4.0255	38.838	0
EXOS9_HUMAN	Q06265	EXOSC9	Exosome complex component RRP45 OS	439	4	N/A	N/A	N/A	N/A			High	DDDDSDIPTAQR	6	O60271		0	0	8.093e-06	4.37798	2	1347.56	-0.993278	15.1775	0
EXOS5_HUMAN	Q9NQT4	EXOSC5	Exosome complex component RRP46 OS	235	3	N/A	N/A	N/A	N/A			High	GPSAQEPGSQTPLK	4	O60271		0	0	1.271e-06	4.28579	2	1396.71	-0.11508	11.979	0
RRP44_HUMAN	Q9Y2L1	DIS3	Exosome complex exonuclease RRP44 OS	958	24	N/A	N/A	N/A	N/A			High	ETDYPAGEDLSESGQVDK	1	O60271		0	0	2.257e-07	4.07285	2	1939.84	-2.2869	23.8242	0
EXOSX_HUMAN	Q01780	EXOSC10	Exosome component 10 OS	885	6	N/A	N/A	N/A	N/A			High	ATTPASTANSDVATIPTDTPLKEENEGFVK	8	O60271		0	0	1.043e-05	3.31424	3	3104.51	-4.7012	38.2515	1
EXT1_HUMAN	Q16394	EXT1	Exostosin-1 OS	746	2	Yes	N/A	N/A	N/A			High	DELSDVSQGGSK	1	O60271		0	0.0002655	0.003068	2.00333	2	1221.56	-1.82946	15.3665	0
EXT2_HUMAN	Q93063	EXT2	Exostosin-2 OS	718	17	Yes	N/A	N/A	N/A			High	VELELLR	1	O60271		0	0.006793	0.09162	2.49058	2	871.526	1.51265	43.6969	0
XPO1_HUMAN	O14980	XPO1	Exportin-1 OS	1071	173	N/A	N/A	N/A	N/A			High	DEEKPcGDPPSFPHTILQGR	1	O60279	C6(Carbamidomethyl)	0	0.001145	0.01354	2.5467	3	2280.07	0.205374	29.9082	0
XPO2_HUMAN	P55060	CSE1L	Exportin-2 OS	971	104	N/A	N/A	N/A	N/A			High	FVSSPEEVmDVIDEGK	1	O60282	M9(Oxidation)	0	0.008679	0.1222	2.35422	2	1796.82	-4.14469	38.8807	0
XPO4_HUMAN	Q9C0E2	XPO4	Exportin-4 OS	1151	16	N/A	N/A	N/A	N/A			High	DENLEFHIK	4	O60282		0	0.000452	0.005564	2.33339	3	1144.56	0.0505539	25.2287	0
XPO5_HUMAN	Q9HAV4	XPO5	Exportin-5 OS	1204	25	Yes	N/A	N/A	N/A			High	NNQETKPSDDENSDNSNEcVVcLSDLR	8	O60291	C19(Carbamidomethyl); C22(Carbamidomethyl)	0	0	1.835e-10	6.43839	3	3139.32	0.577139	33.7129	0
XPO6_HUMAN	Q96QU8	XPO6	Exportin-6 OS	1125	8	N/A	N/A	N/A	N/A			High	DFSEWKDDELNFDLDR	4	O60291		0	0	2.774e-07	5.27866	3	2043.89	0.637035	47.4539	1
XPO7_HUMAN	Q9UIA9	XPO7	Exportin-7 OS	1087	7	N/A	N/A	N/A	N/A			High	SPSSPIHEEDEEK	5	O60291		0	0	1.734e-05	4.01215	2	1483.66	1.68695	9.54471	0
XPOT_HUMAN	O43592	XPOT	Exportin-T OS	962	12	N/A	N/A	N/A	N/A			High	ETNSDSVPPGYEPISLLEALNGLR	2	O60291		0	1.364e-05	6.954e-05	3.53889	3	2571.3	4.29448	67.5784	0
ESYT1_HUMAN	Q9BSJ8	ESYT1	Extended synaptotagmin-1 OS	1104	278	Yes	N/A	N/A	N/A			High	DEHScPFK	2	O60291	C5(Carbamidomethyl)	0	0.004274	0.05423	1.75389	2	1019.43	0.371163	1.11837	0
ESYT2_HUMAN	A0FGR8	ESYT2	Extended synaptotagmin-2 OS	921	56	Yes	Yes	N/A	N/A			High	DTLILPcR	2	O60291	C7(Carbamidomethyl)	0	0.006355	0.0854	2.74575	2	987.53	1.23318	22.6898	0
ECM2_HUMAN	O94769	ECM2	Extracellular matrix protein 2 OS	699	2	N/A	Yes	N/A	N/A			High	TPTMSEEPPLDLTGK	1	O60292		0	0	7.883e-06	3.9992	2	1615.79	2.14534	31.8879	0
DMP4_HUMAN	Q8IXL6	FAM20C	Extracellular serine/threonine protein kinase FAM20C OS	584	27	Yes	Yes	N/A	N/A			High	HPHPPVGPGATPAAGSGFPEK	5	O60292		0	0	1.119e-05	3.08049	3	2008.01	2.06389	21.7009	0
EYA3_HUMAN	Q99504	EYA3	Eyes absent homolog 3 OS	573	4	N/A	N/A	N/A	N/A			High	EPSFASPAGLEPGLPSDVLFTSTcAFPSSTLPAR	1	O60292	C24(Carbamidomethyl)	0	0.002854	0.03542	3.43623	3	3506.72	0.648177	59.1307	0
EZRI_HUMAN	P15311	EZR	Ezrin OS	586	60	N/A	Yes	N/A	N/A			High	TLDTEENDVDDEILSGSSR	3	O60293		0	0	1.942e-09	6.30265	2	2094.92	-2.95429	34.1818	0
SP16H_HUMAN	Q9Y5B9	SUPT16H	FACT complex subunit SPT16 OS	1047	38	N/A	N/A	N/A	N/A			High	YFTNETDDIANLEASVLENPSHVQLWLK	1	O60293		0	0	2.544e-06	5.68445	3	3246.59	-2.71924	65.3712	0
SSRP1_HUMAN	Q08945	SSRP1	FACT complex subunit SSRP1 OS	709	44	N/A	N/A	N/A	N/A			High	EQQNISPVVEEEPEFSLPQPSLHDLTQDK	5	O60293		0	0	4.975e-06	3.93008	3	3333.61	0.554221	50.3607	0
CAZA1_HUMAN	P52907	CAPZA1	F-actin-capping protein subunit alpha-1 OS	286	53	N/A	N/A	N/A	N/A			High	IPGPIDIPSR	3	O60293		0	1.364e-05	6.412e-05	3.63637	2	1064.61	1.93007	29.2388	0
CAPZB_HUMAN	P47756	CAPZB	F-actin-capping protein subunit beta OS	277	48	N/A	N/A	N/A	N/A			High	IPVEGEVPEAR	4	O60294		0	0	2.797e-05	3.41825	2	1195.63	-0.645898	18.7729	0
FAD1_HUMAN	Q8NFF5	FLAD1	FAD synthase OS	587	13	N/A	N/A	N/A	N/A			High	KDADVEDEDTEEAK	4	O60306		0	0	1.427e-05	4.88449	2	1593.68	2.67826	3.68513	1
FXRD1_HUMAN	Q96CU9	FOXRED1	FAD-dependent oxidoreductase domain-containing protein 1 OS	486	14	N/A	N/A	N/A	N/A			High	DADVEDEDTEEAK	8	O60306		0	0	1.008e-05	4.38444	2	1465.58	-1.00282	10.5379	0
FANCA_HUMAN	O15360	FANCA	Fanconi anemia group A protein OS	1455	2	Yes	N/A	N/A	N/A			High	DPALQIPPFR	1	O60306		0	6.54e-05	0.000439	3.38301	2	1153.64	1.83429	36.9595	0
FACD2_HUMAN	Q9BXW9	FANCD2	Fanconi anemia group D2 protein OS	1451	5	Yes	N/A	N/A	N/A			High	KPNIGENWPTR	4	O60306		0	7.501e-05	0.0006779	3.68651	2	1311.68	0.648567	19.8467	0
FANCI_HUMAN	Q9NVI1	FANCI	Fanconi anemia group I protein OS	1328	15	N/A	N/A	N/A	N/A			High	DVEDEDTEEAK	1	O60306		0	9.443e-05	0.0009365	3.39456	2	1279.52	0.459989	6.03993	0
FUBP1_HUMAN	Q96AE4	FUBP1	Far upstream element-binding protein 1 OS	644	29	N/A	N/A	N/A	N/A			High	GSTLPDVTEVSTFFPFHEYFANAPQPIFK	1	O60306		0	0.0003985	0.00506	2.96486	3	3286.6	-4.18394	69.4481	0
FUBP2_HUMAN	Q92945	KHSRP	Far upstream element-binding protein 2 OS	711	77	N/A	N/A	N/A	N/A			High	IPTEPFPTTR	1	O60306		0	0.0005579	0.006054	2.33487	2	1158.61	-1.57802	23.3241	0
FUBP3_HUMAN	Q96I24	FUBP3	Far upstream element-binding protein 3 OS	572	57	N/A	N/A	N/A	N/A			High	HGEEELETEK	1	O60306		0	0.001307	0.01604	3.45254	2	1200.54	2.09203	0.517772	0
FPPS_HUMAN	P14324	FDPS	Farnesyl pyrophosphate synthase OS	419	42	N/A	N/A	N/A	N/A			High	MAAPAQPK	1	O60306		0	0.002641	0.03245	1.96369	2	813.429	0.559996	13.218	0
FAF1_HUMAN	Q9UNN5	FAF1	FAS-associated factor 1 OS	650	8	N/A	N/A	N/A	N/A			High	DHHQLPPVIK	1	O60306		0	0.004687	0.06008	2.88557	3	1183.66	-0.149207	15.991	0
FAF2_HUMAN	Q96CS3	FAF2	FAS-associated factor 2 OS	445	85	N/A	N/A	N/A	N/A			High	NPLIGRPNK	2	O60306		0	0.005126	0.06699	2.52779	2	1008.6	0.98407	8.26554	0
FEZ2_HUMAN	Q9UHY8	FEZ2	Fasciculation and elongation protein zeta-2 OS	353	4	N/A	N/A	N/A	N/A			High	IFPADILLLSSSDPDGLcHIETANLDGETNLK	1	O60312	C18(Carbamidomethyl)	0	0.00243	0.02982	2.12016	3	3468.72	-0.569756	77.8082	0
FSCN1_HUMAN	Q16658	FSCN1	Fascin OS	493	4	N/A	N/A	N/A	N/A			High	ENLILR	2	O60312		0.0126	0.008782	0.1229	2.36108	2	757.456	-0.307348	13.3231	0
FAKD2_HUMAN	Q9NYY8	FASTKD2	FAST kinase domain-containing protein 2 OS	710	27	N/A	N/A	N/A	N/A			High	NEEHPAYLASDEITTVR	6	O60313		0	0	1.486e-07	5.27043	3	1944.93	2.14034	26.7821	0
FAKD3_HUMAN	Q14CZ7	FASTKD3	FAST kinase domain-containing protein 3 OS	662	5	N/A	N/A	N/A	N/A			High	SLIDMYSEVLDVLSDYDASYNTQDHLPR	26	O60313		0	0	1.218e-07	5.00087	3	3259.53	4.87887	80.4037	0
FAKD5_HUMAN	Q7L8L6	FASTKD5	FAST kinase domain-containing protein 5 OS	764	11	N/A	N/A	N/A	N/A			High	DTENAIENMVGPDWK	5	O60313		0	0	3.772e-06	4.89419	2	1718.77	-2.07752	41.7313	0
FADS1_HUMAN	O60427	FADS1	Fatty acid desaturase 1 OS	444	17	Yes	Yes	N/A	N/A			High	SLIDmYSEVLDVLSDYDASYNTQDHLPR	5	O60313	M5(Oxidation)	0	0	7.07e-09	4.37363	3	3275.52	3.42608	69.263	0
FADS2_HUMAN	O95864	FADS2	Fatty acid desaturase 2 OS	444	19	Yes	Yes	N/A	N/A			High	EEHPAYLASDEITTVR	3	O60313		0	0	1.105e-05	4.33601	3	1830.89	0.71902	27.2865	0
FADS3_HUMAN	Q9Y5Q0	FADS3	Fatty acid desaturase 3 OS	445	7	Yes	Yes	N/A	N/A			High	DLPGVINTVTSGMAPDTK	5	O60313		0	0	7.988e-06	4.31539	2	1815.91	-0.858593	45.2095	0
FAS_HUMAN	P49327	FASN	Fatty acid synthase OS	2511	418	N/A	N/A	N/A	N/A			High	EGcTVSPETISLNVK	7	O60313	C3(Carbamidomethyl)	0	0	5.758e-06	4.10604	2	1633.81	2.68543	30.878	0
FACR1_HUMAN	Q8WVX9	FAR1	Fatty acyl-CoA reductase 1 OS	515	17	Yes	N/A	N/A	N/A			High	EVLEDFAEDGEK	6	O60313		0	0	9.026e-06	3.38454	2	1380.62	2.30858	26.4962	0
AL3A2_HUMAN	P51648	ALDH3A2	Fatty aldehyde dehydrogenase OS	485	88	Yes	N/A	N/A	N/A			High	VLEDFAEDGEK	2	O60313		0	8.114e-06	3.72e-05	3.46935	2	1251.58	2.54458	20.7163	0
FBX21_HUMAN	O94952	FBXO21	F-box only protein 21 OS	628	6	N/A	Yes	N/A	N/A			High	DQLQEELLHTQLK	3	O60313		0	8.114e-06	3.42e-05	1.8915	3	1594.84	-0.0578887	35.1541	0
FBX38_HUMAN	Q6PIJ6	FBXO38	F-box only protein 38 OS	1188	6	N/A	N/A	N/A	N/A			High	SPETISLNVK	11	O60313		0	6.54e-05	0.0004763	3.40243	2	1087.6	-0.110829	25.1992	0
FBX44_HUMAN	Q9H4M3	FBXO44	F-box only protein 44 OS	255	4	N/A	N/A	N/A	N/A			High	LPSSEDLVK	4	O60313		0	0.0001896	0.002431	2.36854	2	987.534	-1.48145	18.2859	0
FBX7_HUMAN	Q9Y3I1	FBXO7	F-box only protein 7 OS	522	3	N/A	N/A	N/A	N/A			High	IPDLSEYK	6	O60313		0	0.0003899	0.004951	2.31619	2	964.498	-0.799345	23.4482	0
FXL15_HUMAN	Q9H469	FBXL15	F-box/LRR-repeat protein 15 OS	300	2	N/A	N/A	N/A	N/A			High	SPEETAFR	2	O60313		0	0.002426	0.02973	2.22102	2	936.442	-0.0598697	4.95609	0
TBL1R_HUMAN	Q9BZK7	TBL1XR1	F-box-like/WD repeat-containing protein TBL1XR1 OS	514	3	N/A	N/A	N/A	N/A			High	DcEEATDFLTcHGLTVSDGcVELNR	5	O60318	C2(Carbamidomethyl); C11(Carbamidomethyl); C20(Carbamidomethyl)	0	0	5.902e-09	6.13487	3	2898.23	-0.389902	47.8617	0
FCRL2_HUMAN	Q96LA5	FCRL2	Fc receptor-like protein 2 OS	508	3	Yes	N/A	N/A	CD307b			High	KPGDGEVSPSTEDAPFQHSPLGK	5	O60318		0	0	1.143e-06	5.0762	3	2380.13	-3.01105	24.9669	0
FLVC1_HUMAN	Q9Y5Y0	FLVCR1	Feline leukemia virus subgroup C receptor-related protein 1 OS	555	22	Yes	Yes	N/A	N/A			High	YIGESLAAELPVSTQRPGSDTVGGGR	1	O60318		0	0	3.403e-06	3.88039	3	2617.32	-0.610454	39.4692	0
FR1L5_HUMAN	A0AVI2	FER1L5	Fer-1-like protein 5 OS	2093	2	Yes	N/A	N/A	N/A			High	LPDVEEQSPEScGR	2	O60318	C12(Carbamidomethyl)	0	0	9.149e-06	3.825	2	1602.71	2.03349	18.5376	0
FRMD3_HUMAN	A2A2Y4	FRMD3	FERM domain-containing protein 3 OS	597	4	Yes	N/A	N/A	N/A			High	DITQQHLcDPLTVSLIEK	1	O60318	C8(Carbamidomethyl)	0	0	1.364e-07	3.55939	3	2110.08	-1.17183	44.8129	0
FARP1_HUMAN	Q9Y4F1	FARP1	FERM, RhoGEF and pleckstrin domain-containing protein 1 OS	1045	30	N/A	Yes	N/A	N/A			High	LPLVVLVPSPGGDAVEK	4	O60318		0	0	2.083e-05	3.35507	2	1689.98	3.48723	43.7561	0
FERM1_HUMAN	Q9BQL6	FERMT1	Fermitin family homolog 1 OS	677	3	N/A	Yes	N/A	N/A			High	APSAEcPIAEENLAR	1	O60318	C6(Carbamidomethyl)	0	1.364e-05	0.0001293	2.18156	2	1627.78	0.329722	24.2367	0
FERM2_HUMAN	Q96AC1	FERMT2	Fermitin family homolog 2 OS	680	31	N/A	N/A	N/A	N/A			High	IGESLAAELPVSTQRPGSDTVGGGR	6	O60318		0	9.009e-05	0.0007704	3.12156	3	2454.26	-0.117947	37.1846	0
FRIH_HUMAN	P02794	FTH1	Ferritin heavy chain OS	183	20	N/A	N/A	N/A	N/A			High	EPAEDSDPLSR	2	O60318		0	0.0001871	0.002036	2.68711	2	1215.55	1.42603	13.1247	0
FRIL_HUMAN	P02792	FTL	Ferritin light chain OS	175	9	N/A	N/A	N/A	N/A			High	VPLSWEQAR	2	O60318		0	0.0002084	0.002573	2.95431	2	1085.57	0.588803	26.4658	0
HEMH_HUMAN	P22830	FECH	Ferrochelatase, mitochondrial OS	423	39	N/A	N/A	N/A	N/A			High	TPSAETPSEPVDWTFAQR	4	O60333		0	0	1.842e-08	5.48143	2	2018.95	3.01364	35.1343	0
FR1OP_HUMAN	O95684	FGFR1OP	FGFR1 oncogene partner OS	399	13	N/A	N/A	N/A	N/A			High	TPGGEEAIER	4	O60333		0	1.364e-05	6.547e-05	3.61144	2	1058.51	1.43945	2.98102	0
FHOD1_HUMAN	Q9Y613	FHOD1	FH1/FH2 domain-containing protein 1 OS	1164	22	N/A	N/A	N/A	N/A			High	DQDDDFEFTGSHLTVR	4	O60341		0	1.364e-05	0.0001167	2.20751	3	1881.83	1.07301	36.556	0
FHOD3_HUMAN	Q2V2M9	FHOD3	FH1/FH2 domain-containing protein 3 OS	1422	4	N/A	N/A	N/A	N/A			High	FPDIISGPQQTQK	1	O60341		0	0.0005983	0.006778	3.74257	2	1458.76	-2.47248	30.237	0
FBN2_HUMAN	P35556	FBN2	Fibrillin-2 OS	2912	39	Yes	Yes	Yes	N/A			High	VPPLPEWK	2	O60341		0	0.007036	0.09524	2.04454	2	965.545	-0.392235	34.8126	0
FBN3_HUMAN	Q75N90	FBN3	Fibrillin-3 OS	2809	3	N/A	Yes	N/A	N/A			High	SDITDTGLAQSNNLQVPSSSEPSSLK	4	O60353		0	0	1.161e-06	4.66563	2	2675.3	-0.146052	34.466	0
FGF12_HUMAN	P61328	FGF12	Fibroblast growth factor 12 OS	243	2	N/A	Yes	N/A	N/A			High	WPEELEcDR	4	O60353	C7(Carbamidomethyl)	0	6.54e-05	0.0005221	2.67592	2	1233.52	-1.55897	26.8937	0
FGF2_HUMAN	P09038	FGF2	Fibroblast growth factor 2 OS	288	3	N/A	Yes	N/A	N/A			High	DETVPVTFDPHTEFLGPQK	3	O60353		0	0.0006411	0.007371	2.21845	3	2157.05	-0.00481669	41.7591	0
FRS2_HUMAN	Q8WU20	FRS2	Fibroblast growth factor receptor substrate 2 OS	508	3	N/A	Yes	N/A	N/A			High	LQYcDETVPVTFDPHTEFLGPQK	1	O60353	C4(Carbamidomethyl)	0	0.00125	0.01541	3.07376	3	2721.28	-3.85817	44.817	0
FINC_HUMAN	P02751	FN1	Fibronectin OS	2386	124	N/A	Yes	Yes	N/A			High	NPADSKPGTIR	4	O60361		0	2.666e-05	0.000215	3.26068	2	1155.61	0.229121	1.62772	0
FND3B_HUMAN	Q53EP0	FNDC3B	Fibronectin type III domain-containing protein 3B OS	1204	56	Yes	N/A	N/A	N/A			High	KPEELVDYK	7	O60361		0	0.001194	0.01403	2.40519	2	1120.59	0.469	13.0399	0
FND3A_HUMAN	Q9Y2H6	FNDC3A	Fibronectin type-III domain-containing protein 3A OS	1198	47	Yes	N/A	N/A	N/A			High	PADSKPGTIR	2	O60361		0	0.001336	0.0162	2.69117	2	1041.57	-0.251789	4.48297	0
FBLN1_HUMAN	P23142	FBLN1	Fibulin-1 OS	703	6	N/A	Yes	N/A	N/A			High	VVTSAIFQLTFCGSHEIQHFLCHVPPLLK	1	O60403		0	0.004815	0.06243	2.26795	3	3264.72	3.88208	90.1894	0
FIGL1_HUMAN	Q6PIW4	FIGNL1	Fidgetin-like protein 1 OS	674	4	N/A	N/A	N/A	N/A			High	DPVAAETAAQGPTPR	8	O60427		0	0	3.17e-08	5.52045	2	1480.74	-0.459488	18.0887	0
FLNA_HUMAN	P21333	FLNA	Filamin-A OS	2647	1497	Yes	N/A	N/A	N/A			High	NSLLIGELSPEQPSFEPTK	1	O60427		0	1.364e-05	6.936e-05	4.1257	2	2086.07	1.51607	43.3755	0
FLNB_HUMAN	O75369	FLNB	Filamin-B OS	2602	2743	N/A	N/A	N/A	N/A			High	ELSPEQPSFEPTK	4	O60427		0	6.54e-05	0.0004166	3.25455	2	1488.73	2.21121	23.1709	0
FBLI1_HUMAN	Q8WUP2	FBLIM1	Filamin-binding LIM protein 1 OS	373	3	N/A	Yes	N/A	N/A			High	DPDINmHP	1	O60427	M6(Oxidation)	0	0.003272	0.04105	2.18798	2	954.399	-0.0630408	13.0939	0
FKB15_HUMAN	Q5T1M5	FKBP15	FK506-binding protein 15 OS	1219	10	N/A	Yes	N/A	N/A			High	SPEQPSFEPTK	1	O60427		0	0.003982	0.05012	3.13511	2	1246.59	-1.20957	13.7721	0
[truncated: 26,034 more rows]

## Sheet: Table S-6
Table S6 (A). A list of proteins identified in the membrane fraction of MCF10A-EV cells using global SGM proteomics.														Table S6 (B). Identified peptides in the membrane fraction of MCF10A-EV cells using SGM proteomics.
[truncated: 30,604 more rows]
[truncated: 11 more columns]

[truncated: 4 more sheets: Table S-7, Table S-8, Table S-9, Table S-10]
